# Supplementary material for: Crystal structures of the Lewis acid–base adducts {[(C6H11)2N]3Ti–LB}+[MeB(C6F5)3]−·1.5C7H8; LB = (C6H5)3PO (1), p-F—C6H4CN (2)
Source: Acta Crystallogr E Crystallogr Commun. 2022 Aug 16;78(Pt 9):912–5. doi: 10.1107/S2056989022007952 (PMC9443798; doi:10.1107/S2056989022007952)
Supplement: Supplementary file 1 [file e-78-00912-sup1.cif]

##############################################################################
#                                                                            #
# This CIF contains the data in a paper accepted for publication in          #
# Acta Crystallographica Section E. It conforms to the requirements of       #
# Notes for Authors for Acta Crystallographica Section E, and has been       #
# peer reviewed under the auspices of the IUCr Commission on Journals.       #
#                                                                            #
# Full details of the Crystallographic Information File format               #
# are given in the paper "The Crystallographic Information File (CIF):       #
# a New Standard Archive File for Crystallography" by S. R. Hall, F. H.      #
# Allen and I. D. Brown [Acta Cryst. (1991), A47, 655-685].                  #
#                                                                            #
# The current version of the core CIF dictionary is obtainable from          #
# ftp://ftp.iucr.org/pub/cif_core.dic.                                       #
#                                                                            #
# Software is freely available for graphical display of the structure(s)     #
# in this CIF. For information consult the CIF software page                 #
# http://www.iucr.org/resources/cif/software.                                #
#                                                                            #
# This file may be used for bona fide research purposes within the           #
# scientific community so long as proper attribution is given to the journal # 
# article from which it was obtained.                                        #
#                                                                            #
##############################################################################
data_1
_audit_creation_method     'SHELXL-2018/3'
_journal_date_recd_electronic     2022-05-25
_journal_date_accepted     2022-08-08
_journal_name_full     'Acta Crystallographica, Section E'
_journal_year     2022
_journal_volume     78
_journal_issue      9
_journal_page_first     912
_journal_page_last     915
_journal_paper_category     GM
_journal_paper_doi     10.1107/S2056989022007952
_journal_coeditor_code     WM5649
_publ_contact_author_name     'R\"udiger Beckhaus'
_publ_contact_author_address
;
Carl von Ossietzky Universit\"at Oldenburg, Fak. V, Institut f\"ur Chemie,
Carl-von-Ossietzky-Stra\&se 9-11, D-26129 Oldenburg
;
_publ_contact_author_email     ruediger.beckhaus@uni-oldenburg.de
_publ_contact_author_fax     ?
_publ_contact_author_phone     ?
_publ_section_title
;
Crystal structures of the Lewis acid--base adducts
{[(C~6~H~11~)~2~N]~3~Ti--<i>LB</i>}^+^[MeB(C~6~F~5~)~3~]^-^\\cdot1.5C~7~H~8~;
LB = (C~6~H~5~)~3~PO (1), <i>p</i>-F---C~6~H~4~CN (2)
;
_publ_section_title_footnote     .
loop_
    _publ_author_name
    _publ_author_footnote
    _publ_author_address
    'Fitschen, Kerstin' .
;
Carl von Ossietzky Universit\"at Oldenburg, Fak. V, Institut f\"ur Chemie,
Carl-von-Ossietzky-Strasse 9-11, D-26129 Oldenburg, Germany
;
    'Frerichs, Nils' .
;
Carl von Ossietzky Universit\"at Oldenburg, Fak. V, Institut f\"ur Chemie,
Carl-von-Ossietzky-Strasse 9-11, D-26129 Oldenburg, Germany
;
    'Yusufzadeh, Zainab' .
;
Carl von Ossietzky Universit\"at Oldenburg, Fak. V, Institut f\"ur Chemie,
Carl-von-Ossietzky-Strasse 9-11, D-26129 Oldenburg, Germany
;
    'Schmidtmann, Marc' .
;
Carl von Ossietzky Universit\"at Oldenburg, Fak. V, Institut f\"ur Chemie,
Carl-von-Ossietzky-Strasse 9-11, D-26129 Oldenburg, Germany
;
    'Beckhaus, R\"udiger' .
;
Carl von Ossietzky Universit\"at Oldenburg, Fak. V, Institut f\"ur Chemie,
Carl-von-Ossietzky-Strasse 9-11, D-26129 Oldenburg, Germany
;
_publ_section_synopsis
;
In the molecular structures of the two title compounds, the central titanium(IV)
atoms are coordinated in a distorted tetrahedral fashion. Thereby, the
titanium atom is stabilized by the Lewis bases triphenylphosphine oxide
(<b>1</b>) and <i>p</i>-fluorobenzonitrile (pFBN) (<b>2</b>) with dative
O---Ti and N---Ti bonds, respectively.
;
_chemical_name_systematic
;\
Tris(dicyclohexylamido)(triphenylphosphine oxide)titanium
methyltris(pentafluorophenyl)borate toluene sesquisolvate
;
_chemical_name_common     ?
_chemical_formula_moiety     'Ti C54 H81 N3 O P Ti + C19 H3 F15 B -, 1.5C7 H8'
_chemical_formula_sum     'C83.50 H96 B F15 N3 O P Ti'
_chemical_formula_structural
                          '[Ti(N(C6H11)2)3(OP(C6H5)3)] [B(CH3)(C6F5)3] *1.5C7H8'
_chemical_formula_iupac
                      '[Ti (C12 H22 N)3 (C18 H15 O P)] (C19 H3 F15 B), 1.5C7 H8'
_chemical_formula_weight     1532.31
_chemical_melting_point     ?
_space_group_crystal_system     triclinic
_space_group_name_H-M_alt     'P -1'
_space_group_name_Hall     '-P 1'
loop_
    _space_group_symop_operation_xyz
    'x, y, z'
    '-x, -y, -z'
_cell_length_a     13.8643(5)
_cell_length_b     14.3017(5)
_cell_length_c     20.0502(7)
_cell_angle_alpha     86.4852(13)
_cell_angle_beta     80.0328(13)
_cell_angle_gamma     73.6493(12)
_cell_volume     3756.9(2)
_cell_formula_units_Z     2
_cell_measurement_reflns_used     9161
_cell_measurement_theta_min     2.37
_cell_measurement_theta_max     34.17
_cell_measurement_temperature     100(2)
_exptl_crystal_description     'block'
_exptl_crystal_colour     'yellow'
_exptl_crystal_size_max     0.150
_exptl_crystal_size_mid     0.080
_exptl_crystal_size_min     0.070
_exptl_crystal_density_diffrn     1.355
_exptl_crystal_density_meas     ?
_exptl_crystal_density_method     ?
_exptl_crystal_F_000     1606
_exptl_absorpt_coefficient_mu     0.221
_exptl_absorpt_correction_type     multi-scan
_exptl_absorpt_process_details
;
(<i>SADABS</i>; Krause <i>et al.</i>, 2015)
;
_exptl_absorpt_correction_T_min     0.9582
_exptl_absorpt_correction_T_max     1.0000
_diffrn_ambient_temperature     100(2)
_diffrn_source     'I\mS microfocus'
_diffrn_radiation_type     MoK\a
_diffrn_radiation_wavelength     0.71073
_diffrn_measurement_device_type     'Bruker Photon III CPAD'
_diffrn_measurement_method     '\f and \w scans'
_diffrn_detector_area_resol_mean     ?
_diffrn_reflns_number     327929
_diffrn_reflns_av_R_equivalents     0.0446
_diffrn_reflns_av_unetI/netI     0.0250
_diffrn_reflns_theta_min     1.484
_diffrn_reflns_theta_max     34.971
_diffrn_reflns_theta_full     25.242
_diffrn_measured_fraction_theta_max     1.000
_diffrn_measured_fraction_theta_full     1.000
_diffrn_reflns_limit_h_min     -22
_diffrn_reflns_limit_h_max     22
_diffrn_reflns_limit_k_min     -23
_diffrn_reflns_limit_k_max     23
_diffrn_reflns_limit_l_min     -32
_diffrn_reflns_limit_l_max     32
_refine_special_details     ?
_reflns_number_total     33017
_reflns_number_gt     27967
_reflns_threshold_expression     'I > 2\s(I)'
_refine_ls_structure_factor_coef     Fsqd
_refine_ls_matrix_type     full
_refine_ls_R_factor_all     0.0634
_refine_ls_R_factor_gt     0.0518
_refine_ls_wR_factor_gt     0.1241
_refine_ls_wR_factor_ref     0.1301
_refine_ls_goodness_of_fit_ref     1.102
_refine_ls_restrained_S_all     1.102
_refine_ls_number_reflns     33017
_refine_ls_number_parameters     1028
_refine_ls_number_restraints     0
_refine_ls_hydrogen_treatment     constr
_refine_ls_weighting_scheme     calc
_refine_ls_weighting_details
              'w=1/[\s^2^(Fo^2^)+(0.0500P)^2^+2.0000P] where P=(Fo^2^+2Fc^2^)/3'
_atom_sites_solution_hydrogens     difmap
_atom_sites_solution_primary     direct
_atom_sites_solution_secondary     difmap
_refine_ls_shift/su_max     0.002
_refine_ls_shift/su_mean     0.000
_refine_diff_density_max     0.999
_refine_diff_density_min     -0.604
_refine_ls_extinction_method     none
_refine_ls_extinction_coef     .
loop_
    _atom_type_symbol
    _atom_type_description
    _atom_type_scat_dispersion_real
    _atom_type_scat_dispersion_imag
    _atom_type_scat_source
    'C' 'C' 0.0033 0.0016
                         'International Tables Vol C Tables 4.2.6.8 and 6.1.1.4'
    'H' 'H' 0.0000 0.0000
                         'International Tables Vol C Tables 4.2.6.8 and 6.1.1.4'
    'B' 'B' 0.0013 0.0007
                         'International Tables Vol C Tables 4.2.6.8 and 6.1.1.4'
    'N' 'N' 0.0061 0.0033
                         'International Tables Vol C Tables 4.2.6.8 and 6.1.1.4'
    'O' 'O' 0.0106 0.0060
                         'International Tables Vol C Tables 4.2.6.8 and 6.1.1.4'
    'F' 'F' 0.0171 0.0103
                         'International Tables Vol C Tables 4.2.6.8 and 6.1.1.4'
    'P' 'P' 0.1023 0.0942
                         'International Tables Vol C Tables 4.2.6.8 and 6.1.1.4'
    'Ti' 'Ti' 0.2776 0.4457
                         'International Tables Vol C Tables 4.2.6.8 and 6.1.1.4'
_computing_data_collection
;
APEX3 (Bruker, 2018)
;
_computing_cell_refinement
;
SAINT (Bruker, 2018)
;
_computing_data_reduction
;
SAINT (Bruker, 2018)
;
_computing_structure_solution
;
SHELXS (Sheldrick, 2015a)
;
_computing_structure_refinement
;
SHELXL (Sheldrick, 2015b)
;
_computing_molecular_graphics     ?
_computing_publication_material
;
publCIF (Westrip, 2010)
;
loop_
    _atom_site_type_symbol
    _atom_site_label
    _atom_site_fract_x
    _atom_site_fract_y
    _atom_site_fract_z
    _atom_site_U_iso_or_equiv
    _atom_site_adp_type
    _atom_site_calc_flag
    _atom_site_occupancy
    _atom_site_disorder_assembly
    _atom_site_disorder_group
    Ti Ti1 0.18373(2) 0.73812(2) 0.28951(2) 0.01089(3) Uani d 1 . .
    P P1 0.39386(2) 0.83191(2) 0.27325(2) 0.01232(5) Uani d 1 . .
    O O1 0.29851(6) 0.79577(6) 0.28627(4) 0.01511(13) Uani d 1 . .
    N N1 0.22191(7) 0.63370(6) 0.22745(4) 0.01358(14) Uani d 1 . .
    N N2 0.13961(6) 0.69553(6) 0.37850(4) 0.01278(14) Uani d 1 . .
    N N3 0.06758(7) 0.83131(6) 0.26314(5) 0.01459(15) Uani d 1 . .
    C C1 0.27392(8) 0.66344(8) 0.16157(5) 0.01627(17) Uani d 1 . .
    H H1 0.268489 0.734286 0.164834 0.020 Uiso calc 1 . .
    C C2 0.22418(10) 0.65274(10) 0.10092(6) 0.0228(2) Uani d 1 . .
    H H2A 0.224265 0.583917 0.097677 0.027 Uiso calc 1 . .
    H H2B 0.152446 0.693057 0.108088 0.027 Uiso calc 1 . .
    C C3 0.28018(13) 0.68405(12) 0.03472(7) 0.0330(3) Uani d 1 . .
    H H3A 0.246831 0.675068 -0.003333 0.040 Uiso calc 1 . .
    H H3B 0.276138 0.754076 0.036657 0.040 Uiso calc 1 . .
    C C4 0.39139(13) 0.62480(13) 0.02228(7) 0.0346(3) Uani d 1 . .
    H H4A 0.426382 0.646969 -0.020474 0.041 Uiso calc 1 . .
    H H4B 0.395683 0.555153 0.017705 0.041 Uiso calc 1 . .
    C C5 0.44403(11) 0.63667(11) 0.08093(7) 0.0284(3) Uani d 1 . .
    H H5A 0.446256 0.705116 0.082157 0.034 Uiso calc 1 . .
    H H5B 0.515049 0.594629 0.073452 0.034 Uiso calc 1 . .
    C C6 0.38837(9) 0.60945(9) 0.14907(6) 0.01980(19) Uani d 1 . .
    H H6A 0.420353 0.624747 0.185970 0.024 Uiso calc 1 . .
    H H6B 0.396545 0.538357 0.150534 0.024 Uiso calc 1 . .
    C C7 0.21749(8) 0.53150(7) 0.22859(6) 0.01637(17) Uani d 1 . .
    H H7 0.264945 0.498732 0.188091 0.020 Uiso calc 1 . .
    C C8 0.11123(9) 0.52357(8) 0.22391(6) 0.01985(19) Uani d 1 . .
    H H8A 0.090058 0.555784 0.181602 0.024 Uiso calc 1 . .
    H H8B 0.061981 0.557731 0.262533 0.024 Uiso calc 1 . .
    C C9 0.10943(11) 0.41712(10) 0.22469(8) 0.0289(3) Uani d 1 . .
    H H9A 0.039123 0.414366 0.223770 0.035 Uiso calc 1 . .
    H H9B 0.153540 0.384673 0.183626 0.035 Uiso calc 1 . .
    C C10 0.14631(13) 0.36288(10) 0.28744(8) 0.0331(3) Uani d 1 . .
    H H10A 0.148711 0.293324 0.284938 0.040 Uiso calc 1 . .
    H H10B 0.097784 0.390419 0.328355 0.040 Uiso calc 1 . .
    C C11 0.25238(12) 0.37128(9) 0.29298(7) 0.0285(3) Uani d 1 . .
    H H11A 0.272415 0.340246 0.335865 0.034 Uiso calc 1 . .
    H H11B 0.302498 0.336208 0.255056 0.034 Uiso calc 1 . .
    C C12 0.25404(10) 0.47751(8) 0.29113(6) 0.0209(2) Uani d 1 . .
    H H12A 0.210011 0.510412 0.332070 0.025 Uiso calc 1 . .
    H H12B 0.324353 0.480307 0.291971 0.025 Uiso calc 1 . .
    C C13 0.22782(8) 0.66381(7) 0.41487(5) 0.01345(16) Uani d 1 . .
    H H13 0.289184 0.654740 0.378798 0.016 Uiso calc 1 . .
    C C14 0.24348(8) 0.56645(8) 0.45425(5) 0.01650(17) Uani d 1 . .
    H H14A 0.190653 0.572927 0.495135 0.020 Uiso calc 1 . .
    H H14B 0.237338 0.515166 0.425556 0.020 Uiso calc 1 . .
    C C15 0.34950(9) 0.53808(9) 0.47484(6) 0.0211(2) Uani d 1 . .
    H H15A 0.360253 0.474906 0.499623 0.025 Uiso calc 1 . .
    H H15B 0.401881 0.529853 0.433634 0.025 Uiso calc 1 . .
    C C16 0.36197(9) 0.61511(10) 0.51958(6) 0.0229(2) Uani d 1 . .
    H H16A 0.432541 0.596693 0.529360 0.027 Uiso calc 1 . .
    H H16B 0.315126 0.617890 0.563153 0.027 Uiso calc 1 . .
    C C17 0.33926(9) 0.71536(9) 0.48515(6) 0.0206(2) Uani d 1 . .
    H H17A 0.392960 0.715551 0.445584 0.025 Uiso calc 1 . .
    H H17B 0.340164 0.764965 0.517195 0.025 Uiso calc 1 . .
    C C18 0.23552(8) 0.74182(8) 0.46184(6) 0.01700(18) Uani d 1 . .
    H H18A 0.224662 0.805365 0.437536 0.020 Uiso calc 1 . .
    H H18B 0.181264 0.748616 0.501919 0.020 Uiso calc 1 . .
    C C19 0.03521(8) 0.69972(8) 0.41294(5) 0.01412(16) Uani d 1 . .
    H H19 -0.011166 0.741660 0.383214 0.017 Uiso calc 1 . .
    C C20 0.01124(8) 0.60065(8) 0.41753(6) 0.01755(18) Uani d 1 . .
    H H20A 0.033415 0.568953 0.372809 0.021 Uiso calc 1 . .
    H H20B 0.049367 0.557822 0.450487 0.021 Uiso calc 1 . .
    C C21 -0.10304(9) 0.61381(9) 0.43976(6) 0.0209(2) Uani d 1 . .
    H H21A -0.140678 0.652796 0.405106 0.025 Uiso calc 1 . .
    H H21B -0.116775 0.549250 0.443456 0.025 Uiso calc 1 . .
    C C22 -0.14084(9) 0.66486(10) 0.50781(6) 0.0245(2) Uani d 1 . .
    H H22A -0.110029 0.621966 0.543659 0.029 Uiso calc 1 . .
    H H22B -0.215737 0.677482 0.519085 0.029 Uiso calc 1 . .
    C C23 -0.11296(9) 0.76103(10) 0.50566(7) 0.0244(2) Uani d 1 . .
    H H23A -0.133469 0.790155 0.551253 0.029 Uiso calc 1 . .
    H H23B -0.151090 0.806881 0.474083 0.029 Uiso calc 1 . .
    C C24 0.00140(8) 0.74707(8) 0.48285(6) 0.01853(18) Uani d 1 . .
    H H24A 0.039743 0.705173 0.516088 0.022 Uiso calc 1 . .
    H H24B 0.016393 0.811001 0.480693 0.022 Uiso calc 1 . .
    C C25A 0.02967(11) 0.93444(9) 0.28598(7) 0.0167(2) Uani d 0.872(3) A 1
    H H25A -0.040809 0.960850 0.275167 0.020 Uiso calc 0.872(3) A 1
    C C26A 0.02251(15) 0.94324(11) 0.36217(8) 0.0304(4) Uani d 0.872(3) A 1
    H H26A 0.090977 0.916063 0.374829 0.036 Uiso calc 0.872(3) A 1
    H H26B -0.022496 0.904829 0.386210 0.036 Uiso calc 0.872(3) A 1
    C C27A -0.0198(2) 1.05016(14) 0.38418(10) 0.0350(5) Uani d 0.872(3) A 1
    H H27A -0.091268 1.074648 0.376503 0.042 Uiso calc 0.872(3) A 1
    H H27B -0.019407 1.053797 0.433283 0.042 Uiso calc 0.872(3) A 1
    C C28A 0.04142(18) 1.11465(12) 0.34602(11) 0.0373(4) Uani d 0.872(3) A 1
    H H28A 0.110597 1.095878 0.358230 0.045 Uiso calc 0.872(3) A 1
    H H28B 0.008383 1.183299 0.359195 0.045 Uiso calc 0.872(3) A 1
    C C29A 0.04929(14) 1.10559(11) 0.27040(10) 0.0311(4) Uani d 0.872(3) A 1
    H H29A 0.092797 1.145551 0.246529 0.037 Uiso calc 0.872(3) A 1
    H H29B -0.019301 1.130965 0.257629 0.037 Uiso calc 0.872(3) A 1
    C C30A 0.09460(15) 0.99918(14) 0.24809(14) 0.0224(3) Uani d 0.872(3) A 1
    H H30A 0.165164 0.975131 0.257698 0.027 Uiso calc 0.872(3) A 1
    H H30B 0.096964 0.995259 0.198687 0.027 Uiso calc 0.872(3) A 1
    C C25B 0.0604(9) 0.9168(8) 0.3028(6) 0.0205(18) Uiso d 0.128(3) A 2
    H H25B 0.105441 0.893450 0.337856 0.025 Uiso calc 0.128(3) A 2
    C C26B -0.0456(10) 0.9620(10) 0.3405(7) 0.035(3) Uiso d 0.128(3) A 2
    H H26C -0.070380 0.910254 0.367030 0.042 Uiso calc 0.128(3) A 2
    H H26D -0.091527 0.988301 0.307015 0.042 Uiso calc 0.128(3) A 2
    C C27B -0.0524(12) 1.0439(14) 0.3885(10) 0.033(4) Uiso d 0.128(3) A 2
    H H27C -0.012487 1.018548 0.425409 0.040 Uiso calc 0.128(3) A 2
    H H27D -0.124075 1.074429 0.408735 0.040 Uiso calc 0.128(3) A 2
    C C28B -0.0055(15) 1.1207(13) 0.3417(9) 0.047(4) Uiso d 0.128(3) A 2
    H H28C -0.051836 1.150061 0.308917 0.057 Uiso calc 0.128(3) A 2
    H H28D -0.003997 1.173647 0.370680 0.057 Uiso calc 0.128(3) A 2
    C C29B 0.0984(10) 1.0802(10) 0.3034(7) 0.037(3) Uiso d 0.128(3) A 2
    H H29C 0.148550 1.060042 0.334833 0.044 Uiso calc 0.128(3) A 2
    H H29D 0.117986 1.129536 0.271274 0.044 Uiso calc 0.128(3) A 2
    C C30B 0.0950(14) 0.9918(13) 0.2651(8) 0.024(4) Uiso d 0.128(3) A 2
    H H30C 0.050790 1.016111 0.230332 0.028 Uiso calc 0.128(3) A 2
    H H30D 0.164545 0.962043 0.240791 0.028 Uiso calc 0.128(3) A 2
    C C31 0.00393(8) 0.80786(8) 0.21756(6) 0.01763(18) Uani d 1 . .
    H H31 0.039993 0.740556 0.200795 0.021 Uiso calc 1 . .
    C C32 -0.10107(9) 0.80337(9) 0.25524(6) 0.0216(2) Uani d 1 . .
    H H32A -0.092285 0.757197 0.294026 0.026 Uiso calc 1 . .
    H H32B -0.140057 0.868514 0.273205 0.026 Uiso calc 1 . .
    C C33 -0.16072(11) 0.77042(12) 0.20778(8) 0.0322(3) Uani d 1 . .
    H H33A -0.125158 0.702644 0.193564 0.039 Uiso calc 1 . .
    H H33B -0.229385 0.771453 0.232384 0.039 Uiso calc 1 . .
    C C34 -0.17091(12) 0.83629(13) 0.14553(8) 0.0364(3) Uani d 1 . .
    H H34A -0.206840 0.811739 0.114880 0.044 Uiso calc 1 . .
    H H34B -0.211898 0.902895 0.159342 0.044 Uiso calc 1 . .
    C C35 -0.06702(11) 0.83962(12) 0.10843(7) 0.0312(3) Uani d 1 . .
    H H35A -0.075482 0.884664 0.069022 0.037 Uiso calc 1 . .
    H H35B -0.028422 0.773940 0.091256 0.037 Uiso calc 1 . .
    C C36 -0.00646(10) 0.87351(10) 0.15456(6) 0.0245(2) Uani d 1 . .
    H H36A 0.062078 0.871848 0.129452 0.029 Uiso calc 1 . .
    H H36B -0.041611 0.941547 0.168353 0.029 Uiso calc 1 . .
    C C37 0.43656(8) 0.84548(8) 0.18492(5) 0.01613(17) Uani d 1 . .
    C C38 0.36575(10) 0.89837(9) 0.14514(6) 0.0222(2) Uani d 1 . .
    H H38 0.295837 0.921024 0.164381 0.027 Uiso calc 1 . .
    C C39 0.39753(12) 0.91783(10) 0.07746(6) 0.0283(3) Uani d 1 . .
    H H39 0.349574 0.954707 0.050574 0.034 Uiso calc 1 . .
    C C40 0.49955(12) 0.88330(10) 0.04912(6) 0.0283(3) Uani d 1 . .
    H H40 0.521204 0.896258 0.002747 0.034 Uiso calc 1 . .
    C C41 0.56970(11) 0.83010(11) 0.08824(7) 0.0270(2) Uani d 1 . .
    H H41 0.639241 0.806355 0.068416 0.032 Uiso calc 1 . .
    C C42 0.53928(9) 0.81102(9) 0.15645(6) 0.0212(2) Uani d 1 . .
    H H42 0.587761 0.775027 0.183283 0.025 Uiso calc 1 . .
    C C43 0.49374(8) 0.75095(7) 0.31144(5) 0.01471(16) Uani d 1 . .
    C C44 0.50403(8) 0.65073(8) 0.31449(6) 0.01741(18) Uani d 1 . .
    H H44 0.459325 0.625060 0.294935 0.021 Uiso calc 1 . .
    C C45 0.57986(9) 0.58876(9) 0.34621(6) 0.0217(2) Uani d 1 . .
    H H45 0.586608 0.520723 0.348843 0.026 Uiso calc 1 . .
    C C46 0.64578(9) 0.62661(10) 0.37407(6) 0.0235(2) Uani d 1 . .
    H H46 0.697564 0.584098 0.395687 0.028 Uiso calc 1 . .
    C C47 0.63673(9) 0.72583(10) 0.37063(7) 0.0240(2) Uani d 1 . .
    H H47 0.682418 0.750974 0.389543 0.029 Uiso calc 1 . .
    C C48 0.56067(9) 0.78836(9) 0.33944(6) 0.01974(19) Uani d 1 . .
    H H48 0.554115 0.856366 0.337134 0.024 Uiso calc 1 . .
    C C49 0.36942(8) 0.94788(7) 0.31135(5) 0.01411(16) Uani d 1 . .
    C C50 0.33452(10) 0.95522(8) 0.38112(6) 0.0202(2) Uani d 1 . .
    H H50 0.322453 0.900095 0.406409 0.024 Uiso calc 1 . .
    C C51 0.31750(10) 1.04274(8) 0.41345(6) 0.0210(2) Uani d 1 . .
    H H51 0.293285 1.047817 0.460765 0.025 Uiso calc 1 . .
    C C52 0.33600(9) 1.12289(8) 0.37640(7) 0.0211(2) Uani d 1 . .
    H H52 0.323169 1.183218 0.398336 0.025 Uiso calc 1 . .
    C C53 0.37304(11) 1.11543(9) 0.30764(7) 0.0251(2) Uani d 1 . .
    H H53 0.386772 1.170282 0.282831 0.030 Uiso calc 1 . .
    C C54 0.39024(9) 1.02796(8) 0.27472(6) 0.0202(2) Uani d 1 . .
    H H54 0.415988 1.022838 0.227595 0.024 Uiso calc 1 . .
    F F1 0.86289(8) 0.23884(8) 0.15471(6) 0.0434(2) Uani d 1 . .
    F F2 0.93523(10) 0.13184(10) 0.04461(7) 0.0578(3) Uani d 1 . .
    F F3 0.82569(11) 0.02381(8) 0.00024(5) 0.0538(3) Uani d 1 . .
    F F4 0.64270(11) 0.01982(8) 0.07450(5) 0.0518(3) Uani d 1 . .
    F F5 0.56753(9) 0.12686(8) 0.18431(5) 0.0424(2) Uani d 1 . .
    F F6 0.72872(8) 0.06269(7) 0.28033(5) 0.0397(2) Uani d 1 . .
    F F7 0.66236(10) -0.01679(7) 0.39566(6) 0.0467(3) Uani d 1 . .
    F F8 0.51309(9) 0.09344(8) 0.48955(5) 0.0409(2) Uani d 1 . .
    F F9 0.43106(7) 0.28459(7) 0.46298(4) 0.03347(19) Uani d 1 . .
    F F10 0.49707(7) 0.36744(6) 0.34873(4) 0.02749(16) Uani d 1 . .
    F F11 0.78875(7) 0.25151(7) 0.33386(5) 0.03436(19) Uani d 1 . .
    F F12 0.88489(7) 0.37892(8) 0.35793(5) 0.0385(2) Uani d 1 . .
    F F13 0.86846(7) 0.54676(7) 0.28376(5) 0.0348(2) Uani d 1 . .
    F F14 0.75070(9) 0.58404(7) 0.18391(6) 0.0439(2) Uani d 1 . .
    F F15 0.65663(9) 0.45785(7) 0.15716(5) 0.0412(2) Uani d 1 . .
    C C55 0.70693(11) 0.19516(9) 0.17360(7) 0.0255(2) Uani d 1 . .
    C C56 0.80222(12) 0.18848(10) 0.13668(8) 0.0301(3) Uani d 1 . .
    C C57 0.84316(13) 0.13138(11) 0.07902(8) 0.0360(3) Uani d 1 . .
    C C58 0.78821(16) 0.07678(11) 0.05702(8) 0.0388(4) Uani d 1 . .
    C C59 0.69526(15) 0.07655(11) 0.09369(7) 0.0362(3) Uani d 1 . .
    C C60 0.65791(13) 0.13375(10) 0.15005(7) 0.0311(3) Uani d 1 . .
    C C61 0.61327(10) 0.21929(9) 0.30580(6) 0.0215(2) Uani d 1 . .
    C C62 0.65280(11) 0.12165(10) 0.32273(7) 0.0272(2) Uani d 1 . .
    C C63 0.62040(13) 0.07831(10) 0.38313(8) 0.0302(3) Uani d 1 . .
    C C64 0.54540(12) 0.13302(10) 0.43069(7) 0.0279(3) Uani d 1 . .
    C C65 0.50426(10) 0.23019(10) 0.41692(6) 0.0242(2) Uani d 1 . .
    C C66 0.53907(10) 0.27061(9) 0.35634(6) 0.0215(2) Uani d 1 . .
    C C67 0.71135(9) 0.34890(9) 0.24661(6) 0.0213(2) Uani d 1 . .
    C C68 0.77432(9) 0.33369(9) 0.29563(7) 0.0233(2) Uani d 1 . .
    C C69 0.82748(10) 0.39763(10) 0.30847(7) 0.0260(2) Uani d 1 . .
    C C70 0.82006(10) 0.48246(10) 0.27078(7) 0.0265(2) Uani d 1 . .
    C C71 0.76040(11) 0.50096(10) 0.22072(8) 0.0285(3) Uani d 1 . .
    C C72 0.70896(11) 0.43481(10) 0.20934(7) 0.0261(2) Uani d 1 . .
    C C73 0.53849(11) 0.33612(11) 0.20648(8) 0.0295(3) Uani d 1 . .
    H H73A 0.488147 0.298778 0.216137 0.044 Uiso calc 1 . .
    H H73B 0.552898 0.347609 0.157545 0.044 Uiso calc 1 . .
    H H73C 0.511496 0.398750 0.229659 0.044 Uiso calc 1 . .
    B B1 0.64436(11) 0.27427(10) 0.23356(7) 0.0219(2) Uani d 1 . .
    C C74A 0.21455(17) 0.22739(16) 0.07877(11) 0.0353(5) Uani d 0.764(4) B 1
    C C75A 0.2932(2) 0.19832(19) 0.11473(13) 0.0451(7) Uani d 0.764(4) B 1
    H H75A 0.299020 0.140843 0.141923 0.054 Uiso calc 0.764(4) B 1
    C C76A 0.3634(2) 0.2484(3) 0.11309(18) 0.0588(9) Uani d 0.764(4) B 1
    H H76A 0.417270 0.224698 0.138591 0.071 Uiso calc 0.764(4) B 1
    C C77A 0.3585(2) 0.3297(3) 0.07669(18) 0.0642(10) Uani d 0.764(4) B 1
    H H77A 0.407783 0.364145 0.077302 0.077 Uiso calc 0.764(4) B 1
    C C78A 0.2859(2) 0.36319(19) 0.03966(14) 0.0496(7) Uani d 0.764(4) B 1
    H H78A 0.284443 0.420900 0.013261 0.060 Uiso calc 0.764(4) B 1
    C C79A 0.20963(17) 0.31452(19) 0.03848(12) 0.0410(6) Uani d 0.764(4) B 1
    H H79A 0.157233 0.338941 0.011879 0.049 Uiso calc 0.764(4) B 1
    C C80A 0.1332(3) 0.1767(3) 0.0810(2) 0.0693(10) Uani d 0.764(4) B 1
    H H80A 0.070158 0.214526 0.108354 0.104 Uiso calc 0.764(4) B 1
    H H80B 0.154952 0.111645 0.101295 0.104 Uiso calc 0.764(4) B 1
    H H80C 0.121125 0.170821 0.034934 0.104 Uiso calc 0.764(4) B 1
    C C74B 0.2613(5) 0.3159(4) 0.0373(3) 0.058(3) Uiso d 0.236(4) B 2
    C C75B 0.1846(4) 0.2695(4) 0.0431(3) 0.0323(14) Uiso d 0.236(4) B 2
    H H75B 0.133210 0.289779 0.015325 0.039 Uiso calc 0.236(4) B 2
    C C76B 0.1829(5) 0.1935(5) 0.0896(3) 0.058(2) Uiso d 0.236(4) B 2
    H H76B 0.130391 0.161833 0.093526 0.069 Uiso calc 0.236(4) B 2
    C C77B 0.2580(6) 0.1639(5) 0.1302(4) 0.076(4) Uiso d 0.236(4) B 2
    H H77B 0.256854 0.111939 0.161978 0.092 Uiso calc 0.236(4) B 2
    C C78B 0.3348(5) 0.2102(6) 0.1244(3) 0.056(3) Uiso d 0.236(4) B 2
    H H78B 0.386138 0.189990 0.152230 0.067 Uiso calc 0.236(4) B 2
    C C79B 0.3365(4) 0.2862(5) 0.0780(3) 0.0451(19) Uiso d 0.236(4) B 2
    H H79B 0.388960 0.317936 0.074029 0.054 Uiso calc 0.236(4) B 2
    C C80B 0.2585(15) 0.3877(13) -0.0088(10) 0.107(6) Uiso d 0.236(4) B 2
    H H80D 0.298969 0.361083 -0.051955 0.161 Uiso calc 0.236(4) B 2
    H H80E 0.286539 0.436674 0.006674 0.161 Uiso calc 0.236(4) B 2
    H H80F 0.187763 0.418033 -0.014998 0.161 Uiso calc 0.236(4) B 2
    C C81 0.0349(3) 0.5322(3) -0.02186(17) 0.0435(8) Uani d 0.5 C -1
    C C82 0.0012(9) 0.4594(9) -0.0452(6) 0.075(4) Uani d 0.5 C -1
    H H82 0.014630 0.445728 -0.092175 0.090 Uiso calc 0.5 C -1
    C C83 -0.0526(3) 0.4059(4) 0.0003(3) 0.0705(17) Uani d 0.5 C -1
    H H83 -0.076604 0.357109 -0.016171 0.085 Uiso calc 0.5 C -1
    C C84 -0.0708(5) 0.4239(7) 0.0686(5) 0.063(2) Uani d 0.5 C -1
    H H84 -0.107429 0.387985 0.099390 0.076 Uiso calc 0.5 C -1
    C C85 -0.0351(3) 0.4949(3) 0.09234(18) 0.0407(7) Uani d 0.5 C -1
    H H85 -0.045349 0.506993 0.139465 0.049 Uiso calc 0.5 C -1
    C C86 0.0149(6) 0.5471(5) 0.0468(3) 0.0301(9) Uani d 0.5 C -1
    H H86 0.037228 0.596802 0.063584 0.036 Uiso calc 0.5 C -1
    C C87 0.0926(8) 0.5923(8) -0.0683(4) 0.097(4) Uani d 0.5 C -1
    H H87A 0.080325 0.656210 -0.048311 0.146 Uiso calc 0.5 C -1
    H H87B 0.069269 0.600720 -0.112305 0.146 Uiso calc 0.5 C -1
    H H87C 0.165601 0.558829 -0.074512 0.146 Uiso calc 0.5 C -1
loop_
    _atom_site_aniso_label
    _atom_site_aniso_U_11
    _atom_site_aniso_U_22
    _atom_site_aniso_U_33
    _atom_site_aniso_U_12
    _atom_site_aniso_U_13
    _atom_site_aniso_U_23
    Ti1 0.01189(7) 0.01054(7) 0.01084(7) -0.00382(5) -0.00240(5) 0.00025(5)
    P1 0.01357(10) 0.01121(10) 0.01317(10) -0.00491(8) -0.00254(8) 0.00043(8)
    O1 0.0156(3) 0.0150(3) 0.0169(3) -0.0073(3) -0.0036(3) 0.0008(3)
    N1 0.0161(4) 0.0110(3) 0.0143(3) -0.0046(3) -0.0027(3) 0.0001(3)
    N2 0.0127(3) 0.0141(3) 0.0121(3) -0.0042(3) -0.0028(3) 0.0007(3)
    N3 0.0162(4) 0.0127(3) 0.0153(4) -0.0034(3) -0.0047(3) -0.0006(3)
    C1 0.0206(4) 0.0146(4) 0.0136(4) -0.0047(3) -0.0026(3) -0.0007(3)
    C2 0.0262(5) 0.0260(5) 0.0161(4) -0.0053(4) -0.0060(4) -0.0003(4)
    C3 0.0467(8) 0.0370(7) 0.0159(5) -0.0133(6) -0.0057(5) 0.0045(5)
    C4 0.0439(8) 0.0446(8) 0.0177(5) -0.0215(7) 0.0063(5) -0.0070(5)
    C5 0.0314(6) 0.0341(7) 0.0219(5) -0.0179(5) 0.0064(5) -0.0060(5)
    C6 0.0192(5) 0.0217(5) 0.0186(5) -0.0075(4) 0.0004(4) -0.0029(4)
    C7 0.0182(4) 0.0128(4) 0.0181(4) -0.0049(3) -0.0015(3) -0.0015(3)
    C8 0.0195(5) 0.0199(5) 0.0218(5) -0.0091(4) 0.0003(4) -0.0058(4)
    C9 0.0303(6) 0.0244(6) 0.0349(7) -0.0158(5) 0.0044(5) -0.0106(5)
    C10 0.0432(8) 0.0188(5) 0.0364(7) -0.0161(5) 0.0098(6) -0.0042(5)
    C11 0.0390(7) 0.0120(4) 0.0293(6) -0.0040(4) 0.0028(5) 0.0018(4)
    C12 0.0267(5) 0.0137(4) 0.0210(5) -0.0032(4) -0.0047(4) 0.0012(4)
    C13 0.0133(4) 0.0142(4) 0.0131(4) -0.0040(3) -0.0030(3) 0.0015(3)
    C14 0.0171(4) 0.0149(4) 0.0172(4) -0.0044(3) -0.0033(3) 0.0029(3)
    C15 0.0181(5) 0.0202(5) 0.0227(5) -0.0016(4) -0.0055(4) 0.0059(4)
    C16 0.0201(5) 0.0299(6) 0.0202(5) -0.0067(4) -0.0099(4) 0.0066(4)
    C17 0.0193(5) 0.0259(5) 0.0202(5) -0.0091(4) -0.0084(4) 0.0020(4)
    C18 0.0178(4) 0.0166(4) 0.0185(4) -0.0055(3) -0.0067(3) -0.0002(3)
    C19 0.0128(4) 0.0163(4) 0.0132(4) -0.0041(3) -0.0017(3) -0.0005(3)
    C20 0.0158(4) 0.0191(4) 0.0184(4) -0.0074(3) 0.0010(3) -0.0027(3)
    C21 0.0174(5) 0.0269(5) 0.0203(5) -0.0106(4) -0.0008(4) 0.0000(4)
    C22 0.0176(5) 0.0323(6) 0.0223(5) -0.0089(4) 0.0048(4) -0.0034(4)
    C23 0.0163(5) 0.0273(6) 0.0262(5) -0.0028(4) 0.0034(4) -0.0089(4)
    C24 0.0156(4) 0.0205(5) 0.0182(4) -0.0036(4) 0.0000(3) -0.0056(4)
    C25A 0.0192(5) 0.0119(5) 0.0184(5) -0.0016(4) -0.0063(5) -0.0008(4)
    C26A 0.0517(10) 0.0154(6) 0.0206(6) 0.0002(6) -0.0111(6) -0.0031(5)
    C27A 0.0556(16) 0.0174(7) 0.0258(8) 0.0024(9) -0.0080(9) -0.0078(5)
    C28A 0.0478(11) 0.0168(6) 0.0497(11) -0.0010(6) -0.0242(9) -0.0113(6)
    C29A 0.0356(8) 0.0138(6) 0.0445(9) -0.0069(5) -0.0077(7) -0.0013(6)
    C30A 0.0237(7) 0.0135(6) 0.0298(10) -0.0064(5) -0.0018(8) -0.0006(7)
    C31 0.0183(4) 0.0177(4) 0.0171(4) -0.0030(3) -0.0071(3) 0.0006(3)
    C32 0.0199(5) 0.0243(5) 0.0233(5) -0.0086(4) -0.0075(4) 0.0027(4)
    C33 0.0275(6) 0.0350(7) 0.0406(8) -0.0124(5) -0.0174(6) 0.0009(6)
    C34 0.0298(7) 0.0467(9) 0.0347(7) -0.0052(6) -0.0197(6) -0.0011(6)
    C35 0.0316(6) 0.0383(7) 0.0213(5) -0.0002(5) -0.0135(5) -0.0016(5)
    C36 0.0263(6) 0.0268(6) 0.0192(5) -0.0042(4) -0.0069(4) 0.0041(4)
    C37 0.0205(4) 0.0151(4) 0.0142(4) -0.0077(3) -0.0019(3) -0.0001(3)
    C38 0.0267(5) 0.0231(5) 0.0162(4) -0.0057(4) -0.0042(4) 0.0015(4)
    C39 0.0416(7) 0.0269(6) 0.0168(5) -0.0098(5) -0.0072(5) 0.0045(4)
    C40 0.0436(7) 0.0289(6) 0.0163(5) -0.0199(6) 0.0009(5) 0.0007(4)
    C41 0.0278(6) 0.0337(6) 0.0217(5) -0.0169(5) 0.0058(4) -0.0048(5)
    C42 0.0204(5) 0.0251(5) 0.0188(5) -0.0094(4) 0.0008(4) -0.0019(4)
    C43 0.0143(4) 0.0145(4) 0.0151(4) -0.0037(3) -0.0022(3) 0.0008(3)
    C44 0.0172(4) 0.0146(4) 0.0190(4) -0.0034(3) -0.0012(3) 0.0007(3)
    C45 0.0207(5) 0.0176(5) 0.0222(5) -0.0001(4) -0.0006(4) 0.0033(4)
    C46 0.0186(5) 0.0265(5) 0.0198(5) 0.0016(4) -0.0028(4) 0.0035(4)
    C47 0.0187(5) 0.0287(6) 0.0246(5) -0.0035(4) -0.0082(4) -0.0009(4)
    C48 0.0176(4) 0.0201(5) 0.0224(5) -0.0049(4) -0.0059(4) -0.0002(4)
    C49 0.0152(4) 0.0119(4) 0.0161(4) -0.0049(3) -0.0029(3) -0.0003(3)
    C50 0.0288(5) 0.0150(4) 0.0170(4) -0.0078(4) -0.0014(4) -0.0006(3)
    C51 0.0254(5) 0.0168(4) 0.0203(5) -0.0051(4) -0.0022(4) -0.0039(4)
    C52 0.0196(5) 0.0140(4) 0.0296(6) -0.0041(4) -0.0029(4) -0.0056(4)
    C53 0.0311(6) 0.0131(4) 0.0306(6) -0.0087(4) 0.0014(5) -0.0006(4)
    C54 0.0256(5) 0.0144(4) 0.0206(5) -0.0078(4) -0.0003(4) 0.0008(4)
    F1 0.0294(4) 0.0436(5) 0.0540(6) -0.0099(4) 0.0070(4) -0.0175(5)
    F2 0.0496(7) 0.0592(7) 0.0499(7) -0.0031(6) 0.0169(5) -0.0156(6)
    F3 0.0899(9) 0.0366(5) 0.0244(4) 0.0016(6) -0.0101(5) -0.0082(4)
    F4 0.0992(10) 0.0384(5) 0.0334(5) -0.0354(6) -0.0257(6) 0.0017(4)
    F5 0.0563(6) 0.0450(6) 0.0386(5) -0.0342(5) -0.0080(4) 0.0003(4)
    F6 0.0490(6) 0.0244(4) 0.0349(5) 0.0045(4) -0.0031(4) 0.0021(3)
    F7 0.0743(8) 0.0222(4) 0.0421(6) -0.0093(4) -0.0164(5) 0.0117(4)
    F8 0.0640(7) 0.0418(5) 0.0267(4) -0.0320(5) -0.0088(4) 0.0119(4)
    F9 0.0365(5) 0.0404(5) 0.0252(4) -0.0168(4) 0.0020(3) -0.0046(3)
    F10 0.0332(4) 0.0202(3) 0.0278(4) -0.0051(3) -0.0051(3) -0.0008(3)
    F11 0.0328(4) 0.0287(4) 0.0464(5) -0.0119(3) -0.0181(4) 0.0128(4)
    F12 0.0303(4) 0.0460(5) 0.0464(5) -0.0163(4) -0.0164(4) 0.0016(4)
    F13 0.0282(4) 0.0326(4) 0.0471(5) -0.0170(3) 0.0030(4) -0.0113(4)
    F14 0.0581(6) 0.0289(4) 0.0522(6) -0.0248(4) -0.0118(5) 0.0118(4)
    F15 0.0587(6) 0.0387(5) 0.0378(5) -0.0269(5) -0.0225(5) 0.0169(4)
    C55 0.0354(6) 0.0192(5) 0.0223(5) -0.0080(5) -0.0050(5) 0.0012(4)
    C56 0.0357(7) 0.0229(6) 0.0285(6) -0.0046(5) -0.0012(5) -0.0019(5)
    C57 0.0428(8) 0.0286(7) 0.0278(6) -0.0001(6) 0.0024(6) -0.0019(5)
    C58 0.0673(11) 0.0221(6) 0.0218(6) -0.0016(6) -0.0111(6) -0.0003(5)
    C59 0.0672(11) 0.0236(6) 0.0235(6) -0.0173(6) -0.0158(6) 0.0038(5)
    C60 0.0486(8) 0.0249(6) 0.0240(6) -0.0162(6) -0.0086(6) 0.0035(5)
    C61 0.0247(5) 0.0190(5) 0.0229(5) -0.0088(4) -0.0060(4) 0.0014(4)
    C62 0.0350(7) 0.0201(5) 0.0265(6) -0.0067(5) -0.0078(5) 0.0016(4)
    C63 0.0444(8) 0.0204(5) 0.0303(6) -0.0127(5) -0.0145(6) 0.0067(5)
    C64 0.0400(7) 0.0296(6) 0.0227(5) -0.0217(5) -0.0104(5) 0.0063(5)
    C65 0.0281(6) 0.0283(6) 0.0218(5) -0.0158(5) -0.0056(4) -0.0009(4)
    C66 0.0254(5) 0.0197(5) 0.0232(5) -0.0105(4) -0.0073(4) 0.0015(4)
    C67 0.0225(5) 0.0176(5) 0.0232(5) -0.0056(4) -0.0012(4) -0.0015(4)
    C68 0.0205(5) 0.0204(5) 0.0284(6) -0.0056(4) -0.0029(4) 0.0003(4)
    C69 0.0182(5) 0.0290(6) 0.0307(6) -0.0068(4) -0.0020(4) -0.0044(5)
    C70 0.0217(5) 0.0243(5) 0.0333(6) -0.0102(4) 0.0049(5) -0.0091(5)
    C71 0.0326(6) 0.0207(5) 0.0323(6) -0.0117(5) 0.0015(5) -0.0005(5)
    C72 0.0313(6) 0.0221(5) 0.0261(6) -0.0100(5) -0.0042(5) 0.0012(4)
    C73 0.0295(6) 0.0300(6) 0.0303(6) -0.0095(5) -0.0086(5) 0.0068(5)
    B1 0.0255(6) 0.0188(5) 0.0223(6) -0.0076(4) -0.0045(5) 0.0015(4)
    C74A 0.0352(10) 0.0353(10) 0.0365(10) -0.0106(8) -0.0021(8) -0.0160(8)
    C75A 0.0489(14) 0.0408(12) 0.0375(11) 0.0099(11) -0.0176(10) -0.0136(9)
    C76A 0.0378(13) 0.071(2) 0.0635(18) 0.0009(13) -0.0118(12) -0.0377(16)
    C77A 0.0330(12) 0.089(2) 0.072(2) -0.0218(14) 0.0105(12) -0.0474(19)
    C78A 0.0618(16) 0.0395(12) 0.0435(13) -0.0190(11) 0.0158(12) -0.0151(10)
    C79A 0.0286(10) 0.0505(14) 0.0369(11) 0.0029(9) -0.0057(8) -0.0115(9)
    C80A 0.071(2) 0.076(2) 0.077(2) -0.0451(18) -0.0034(17) -0.0278(18)
    C81 0.0376(16) 0.053(2) 0.0275(14) 0.0069(15) -0.0051(12) -0.0004(13)
    C82 0.049(5) 0.105(7) 0.060(4) 0.020(4) -0.028(4) -0.046(4)
    C83 0.0343(19) 0.078(3) 0.104(4) -0.011(2) -0.013(2) -0.057(3)
    C84 0.0329(19) 0.061(4) 0.094(5) -0.018(2) 0.012(2) -0.021(3)
    C85 0.0348(16) 0.057(2) 0.0302(15) -0.0152(15) 0.0014(12) -0.0076(14)
    C86 0.028(2) 0.0357(19) 0.0223(18) -0.0005(15) -0.0045(14) -0.0045(14)
    C87 0.126(9) 0.085(6) 0.044(3) 0.005(5) 0.016(4) 0.032(4)
_geom_special_details
;
 All esds (except the esd in the dihedral angle between two l.s. planes)
 are estimated using the full covariance matrix.  The cell esds are taken
 into account individually in the estimation of esds in distances, angles
 and torsion angles; correlations between esds in cell parameters are only
 used when they are defined by crystal symmetry.  An approximate (isotropic)
 treatment of cell esds is used for estimating esds involving l.s. planes.
;
loop_
    _geom_bond_atom_site_label_1
    _geom_bond_atom_site_label_2
    _geom_bond_site_symmetry_2
    _geom_bond_distance
    _geom_bond_publ_flag
    Ti1 N1 . 1.9009(9) ?
    Ti1 N2 . 1.9047(9) ?
    Ti1 N3 . 1.9102(9) ?
    Ti1 O1 . 1.9782(8) ?
    Ti1 C25B . 2.644(11) ?
    P1 O1 . 1.5269(8) ?
    P1 C37 . 1.7845(11) ?
    P1 C49 . 1.7884(10) ?
    P1 C43 . 1.7889(11) ?
    N1 C7 . 1.4786(13) ?
    N1 C1 . 1.4898(14) ?
    N2 C19 . 1.4784(13) ?
    N2 C13 . 1.4794(13) ?
    N3 C25B . 1.470(10) ?
    N3 C31 . 1.4866(14) ?
    N3 C25A . 1.4914(15) ?
    C1 C2 . 1.5331(16) ?
    C1 C6 . 1.5405(16) ?
    C1 H1 . 1.0000 ?
    C2 C3 . 1.5267(19) ?
    C2 H2A . 0.9900 ?
    C2 H2B . 0.9900 ?
    C3 C4 . 1.521(2) ?
    C3 H3A . 0.9900 ?
    C3 H3B . 0.9900 ?
    C4 C5 . 1.528(2) ?
    C4 H4A . 0.9900 ?
    C4 H4B . 0.9900 ?
    C5 C6 . 1.5336(17) ?
    C5 H5A . 0.9900 ?
    C5 H5B . 0.9900 ?
    C6 H6A . 0.9900 ?
    C6 H6B . 0.9900 ?
    C7 C12 . 1.5186(16) ?
    C7 C8 . 1.5283(16) ?
    C7 H7 . 1.0000 ?
    C8 C9 . 1.5286(17) ?
    C8 H8A . 0.9900 ?
    C8 H8B . 0.9900 ?
    C9 C10 . 1.525(2) ?
    C9 H9A . 0.9900 ?
    C9 H9B . 0.9900 ?
    C10 C11 . 1.532(2) ?
    C10 H10A . 0.9900 ?
    C10 H10B . 0.9900 ?
    C11 C12 . 1.5239(17) ?
    C11 H11A . 0.9900 ?
    C11 H11B . 0.9900 ?
    C12 H12A . 0.9900 ?
    C12 H12B . 0.9900 ?
    C13 C14 . 1.5376(14) ?
    C13 C18 . 1.5407(15) ?
    C13 H13 . 1.0000 ?
    C14 C15 . 1.5327(16) ?
    C14 H14A . 0.9900 ?
    C14 H14B . 0.9900 ?
    C15 C16 . 1.5265(19) ?
    C15 H15A . 0.9900 ?
    C15 H15B . 0.9900 ?
    C16 C17 . 1.5267(17) ?
    C16 H16A . 0.9900 ?
    C16 H16B . 0.9900 ?
    C17 C18 . 1.5280(15) ?
    C17 H17A . 0.9900 ?
    C17 H17B . 0.9900 ?
    C18 H18A . 0.9900 ?
    C18 H18B . 0.9900 ?
    C19 C24 . 1.5340(15) ?
    C19 C20 . 1.5379(15) ?
    C19 H19 . 1.0000 ?
    C20 C21 . 1.5305(15) ?
    C20 H20A . 0.9900 ?
    C20 H20B . 0.9900 ?
    C21 C22 . 1.5260(17) ?
    C21 H21A . 0.9900 ?
    C21 H21B . 0.9900 ?
    C22 C23 . 1.5262(19) ?
    C22 H22A . 0.9900 ?
    C22 H22B . 0.9900 ?
    C23 C24 . 1.5313(16) ?
    C23 H23A . 0.9900 ?
    C23 H23B . 0.9900 ?
    C24 H24A . 0.9900 ?
    C24 H24B . 0.9900 ?
    C25A C26A . 1.524(2) ?
    C25A C30A . 1.546(2) ?
    C25A H25A . 1.0000 ?
    C26A C27A . 1.538(2) ?
    C26A H26A . 0.9900 ?
    C26A H26B . 0.9900 ?
    C27A C28A . 1.512(4) ?
    C27A H27A . 0.9900 ?
    C27A H27B . 0.9900 ?
    C28A C29A . 1.512(3) ?
    C28A H28A . 0.9900 ?
    C28A H28B . 0.9900 ?
    C29A C30A . 1.536(2) ?
    C29A H29A . 0.9900 ?
    C29A H29B . 0.9900 ?
    C30A H30A . 0.9900 ?
    C30A H30B . 0.9900 ?
    C25B C30B . 1.420(19) ?
    C25B C26B . 1.513(17) ?
    C25B H25B . 1.0000 ?
    C26B C27B . 1.53(2) ?
    C26B H26C . 0.9900 ?
    C26B H26D . 0.9900 ?
    C27B C28B . 1.60(2) ?
    C27B H27C . 0.9900 ?
    C27B H27D . 0.9900 ?
    C28B C29B . 1.48(2) ?
    C28B H28C . 0.9900 ?
    C28B H28D . 0.9900 ?
    C29B C30B . 1.53(2) ?
    C29B H29C . 0.9900 ?
    C29B H29D . 0.9900 ?
    C30B H30C . 0.9900 ?
    C30B H30D . 0.9900 ?
    C31 C36 . 1.5295(16) ?
    C31 C32 . 1.5363(17) ?
    C31 H31 . 1.0000 ?
    C32 C33 . 1.5357(18) ?
    C32 H32A . 0.9900 ?
    C32 H32B . 0.9900 ?
    C33 C34 . 1.519(2) ?
    C33 H33A . 0.9900 ?
    C33 H33B . 0.9900 ?
    C34 C35 . 1.514(2) ?
    C34 H34A . 0.9900 ?
    C34 H34B . 0.9900 ?
    C35 C36 . 1.5324(19) ?
    C35 H35A . 0.9900 ?
    C35 H35B . 0.9900 ?
    C36 H36A . 0.9900 ?
    C36 H36B . 0.9900 ?
    C37 C38 . 1.3968(16) ?
    C37 C42 . 1.3981(16) ?
    C38 C39 . 1.3888(17) ?
    C38 H38 . 0.9500 ?
    C39 C40 . 1.389(2) ?
    C39 H39 . 0.9500 ?
    C40 C41 . 1.384(2) ?
    C40 H40 . 0.9500 ?
    C41 C42 . 1.3936(17) ?
    C41 H41 . 0.9500 ?
    C42 H42 . 0.9500 ?
    C43 C44 . 1.3984(15) ?
    C43 C48 . 1.3998(15) ?
    C44 C45 . 1.3904(16) ?
    C44 H44 . 0.9500 ?
    C45 C46 . 1.3903(19) ?
    C45 H45 . 0.9500 ?
    C46 C47 . 1.3874(19) ?
    C46 H46 . 0.9500 ?
    C47 C48 . 1.3897(16) ?
    C47 H47 . 0.9500 ?
    C48 H48 . 0.9500 ?
    C49 C54 . 1.3942(15) ?
    C49 C50 . 1.3989(15) ?
    C50 C51 . 1.3867(16) ?
    C50 H50 . 0.9500 ?
    C51 C52 . 1.3881(17) ?
    C51 H51 . 0.9500 ?
    C52 C53 . 1.3849(19) ?
    C52 H52 . 0.9500 ?
    C53 C54 . 1.3916(17) ?
    C53 H53 . 0.9500 ?
    C54 H54 . 0.9500 ?
    F1 C56 . 1.3548(19) ?
    F2 C57 . 1.343(2) ?
    F3 C58 . 1.3488(18) ?
    F4 C59 . 1.3436(19) ?
    F5 C60 . 1.3473(19) ?
    F6 C62 . 1.3490(17) ?
    F7 C63 . 1.3470(16) ?
    F8 C64 . 1.3386(15) ?
    F9 C65 . 1.3442(16) ?
    F10 C66 . 1.3531(14) ?
    F11 C68 . 1.3488(15) ?
    F12 C69 . 1.3451(17) ?
    F13 C70 . 1.3420(15) ?
    F14 C71 . 1.3458(16) ?
    F15 C72 . 1.3476(17) ?
    C55 C56 . 1.379(2) ?
    C55 C60 . 1.398(2) ?
    C55 B1 . 1.6526(19) ?
    C56 C57 . 1.398(2) ?
    C57 C58 . 1.371(3) ?
    C58 C59 . 1.369(3) ?
    C59 C60 . 1.374(2) ?
    C61 C66 . 1.3887(18) ?
    C61 C62 . 1.3932(17) ?
    C61 B1 . 1.6545(18) ?
    C62 C63 . 1.389(2) ?
    C63 C64 . 1.376(2) ?
    C64 C65 . 1.376(2) ?
    C65 C66 . 1.3823(18) ?
    C67 C68 . 1.3925(18) ?
    C67 C72 . 1.3936(17) ?
    C67 B1 . 1.6573(18) ?
    C68 C69 . 1.3856(18) ?
    C69 C70 . 1.377(2) ?
    C70 C71 . 1.376(2) ?
    C71 C72 . 1.3849(19) ?
    C73 B1 . 1.649(2) ?
    C73 H73A . 0.9800 ?
    C73 H73B . 0.9800 ?
    C73 H73C . 0.9800 ?
    C74A C75A . 1.364(3) ?
    C74A C79A . 1.435(4) ?
    C74A C80A . 1.496(4) ?
    C75A C76A . 1.356(5) ?
    C75A H75A . 0.9500 ?
    C76A C77A . 1.326(5) ?
    C76A H76A . 0.9500 ?
    C77A C78A . 1.318(5) ?
    C77A H77A . 0.9500 ?
    C78A C79A . 1.425(4) ?
    C78A H78A . 0.9500 ?
    C79A H79A . 0.9500 ?
    C80A H80A . 0.9800 ?
    C80A H80B . 0.9800 ?
    C80A H80C . 0.9800 ?
    C74B C80B . 1.336(19) ?
    C74B C75B . 1.3900 ?
    C74B C79B . 1.3900 ?
    C75B C76B . 1.3900 ?
    C75B H75B . 0.9500 ?
    C76B C77B . 1.3900 ?
    C76B H76B . 0.9500 ?
    C77B C78B . 1.3900 ?
    C77B H77B . 0.9500 ?
    C78B C79B . 1.3900 ?
    C78B H78B . 0.9500 ?
    C79B H79B . 0.9500 ?
    C80B H80D . 0.9800 ?
    C80B H80E . 0.9800 ?
    C80B H80F . 0.9800 ?
    C81 C86 . 1.375(8) ?
    C81 C82 . 1.389(12) ?
    C81 C87 . 1.509(9) ?
    C82 C83 . 1.405(13) ?
    C82 H82 . 0.9500 ?
    C83 C84 . 1.377(11) ?
    C83 H83 . 0.9500 ?
    C84 C85 . 1.387(9) ?
    C84 H84 . 0.9500 ?
    C85 C86 . 1.364(7) ?
    C85 H85 . 0.9500 ?
    C86 H86 . 0.9500 ?
    C87 H87A . 0.9800 ?
    C87 H87B . 0.9800 ?
    C87 H87C . 0.9800 ?
loop_
    _geom_angle_atom_site_label_1
    _geom_angle_atom_site_label_2
    _geom_angle_atom_site_label_3
    _geom_angle_site_symmetry_1
    _geom_angle_site_symmetry_3
    _geom_angle
    _geom_angle_publ_flag
    N1 Ti1 N2 . . 110.87(4) ?
    N1 Ti1 N3 . . 107.05(4) ?
    N2 Ti1 N3 . . 105.94(4) ?
    N1 Ti1 O1 . . 109.57(4) ?
    N2 Ti1 O1 . . 112.06(4) ?
    N3 Ti1 O1 . . 111.18(4) ?
    N1 Ti1 C25B . . 138.8(3) ?
    N2 Ti1 C25B . . 95.3(2) ?
    N3 Ti1 C25B . . 32.9(3) ?
    O1 Ti1 C25B . . 87.7(2) ?
    O1 P1 C37 . . 111.81(5) ?
    O1 P1 C49 . . 110.71(5) ?
    C37 P1 C49 . . 107.56(5) ?
    O1 P1 C43 . . 110.53(5) ?
    C37 P1 C43 . . 109.96(5) ?
    C49 P1 C43 . . 106.08(5) ?
    P1 O1 Ti1 . . 170.99(5) ?
    C7 N1 C1 . . 113.10(8) ?
    C7 N1 Ti1 . . 136.96(7) ?
    C1 N1 Ti1 . . 109.87(6) ?
    C19 N2 C13 . . 121.46(8) ?
    C19 N2 Ti1 . . 129.19(7) ?
    C13 N2 Ti1 . . 109.09(6) ?
    C25B N3 C31 . . 134.6(5) ?
    C31 N3 C25A . . 112.41(9) ?
    C25B N3 Ti1 . . 102.1(5) ?
    C31 N3 Ti1 . . 123.07(7) ?
    C25A N3 Ti1 . . 124.52(8) ?
    N1 C1 C2 . . 113.67(9) ?
    N1 C1 C6 . . 111.52(9) ?
    C2 C1 C6 . . 110.67(9) ?
    N1 C1 H1 . . 106.9 ?
    C2 C1 H1 . . 106.9 ?
    C6 C1 H1 . . 106.9 ?
    C3 C2 C1 . . 111.65(11) ?
    C3 C2 H2A . . 109.3 ?
    C1 C2 H2A . . 109.3 ?
    C3 C2 H2B . . 109.3 ?
    C1 C2 H2B . . 109.3 ?
    H2A C2 H2B . . 108.0 ?
    C4 C3 C2 . . 111.00(12) ?
    C4 C3 H3A . . 109.4 ?
    C2 C3 H3A . . 109.4 ?
    C4 C3 H3B . . 109.4 ?
    C2 C3 H3B . . 109.4 ?
    H3A C3 H3B . . 108.0 ?
    C3 C4 C5 . . 110.29(12) ?
    C3 C4 H4A . . 109.6 ?
    C5 C4 H4A . . 109.6 ?
    C3 C4 H4B . . 109.6 ?
    C5 C4 H4B . . 109.6 ?
    H4A C4 H4B . . 108.1 ?
    C4 C5 C6 . . 111.58(11) ?
    C4 C5 H5A . . 109.3 ?
    C6 C5 H5A . . 109.3 ?
    C4 C5 H5B . . 109.3 ?
    C6 C5 H5B . . 109.3 ?
    H5A C5 H5B . . 108.0 ?
    C5 C6 C1 . . 112.98(10) ?
    C5 C6 H6A . . 109.0 ?
    C1 C6 H6A . . 109.0 ?
    C5 C6 H6B . . 109.0 ?
    C1 C6 H6B . . 109.0 ?
    H6A C6 H6B . . 107.8 ?
    N1 C7 C12 . . 111.05(9) ?
    N1 C7 C8 . . 112.52(9) ?
    C12 C7 C8 . . 110.29(9) ?
    N1 C7 H7 . . 107.6 ?
    C12 C7 H7 . . 107.6 ?
    C8 C7 H7 . . 107.6 ?
    C7 C8 C9 . . 111.21(10) ?
    C7 C8 H8A . . 109.4 ?
    C9 C8 H8A . . 109.4 ?
    C7 C8 H8B . . 109.4 ?
    C9 C8 H8B . . 109.4 ?
    H8A C8 H8B . . 108.0 ?
    C10 C9 C8 . . 111.44(11) ?
    C10 C9 H9A . . 109.3 ?
    C8 C9 H9A . . 109.3 ?
    C10 C9 H9B . . 109.3 ?
    C8 C9 H9B . . 109.3 ?
    H9A C9 H9B . . 108.0 ?
    C9 C10 C11 . . 110.77(11) ?
    C9 C10 H10A . . 109.5 ?
    C11 C10 H10A . . 109.5 ?
    C9 C10 H10B . . 109.5 ?
    C11 C10 H10B . . 109.5 ?
    H10A C10 H10B . . 108.1 ?
    C12 C11 C10 . . 111.16(11) ?
    C12 C11 H11A . . 109.4 ?
    C10 C11 H11A . . 109.4 ?
    C12 C11 H11B . . 109.4 ?
    C10 C11 H11B . . 109.4 ?
    H11A C11 H11B . . 108.0 ?
    C7 C12 C11 . . 112.24(10) ?
    C7 C12 H12A . . 109.2 ?
    C11 C12 H12A . . 109.2 ?
    C7 C12 H12B . . 109.2 ?
    C11 C12 H12B . . 109.2 ?
    H12A C12 H12B . . 107.9 ?
    N2 C13 C14 . . 118.24(8) ?
    N2 C13 C18 . . 113.75(8) ?
    C14 C13 C18 . . 108.11(8) ?
    N2 C13 H13 . . 105.2 ?
    C14 C13 H13 . . 105.2 ?
    C18 C13 H13 . . 105.2 ?
    C15 C14 C13 . . 109.09(9) ?
    C15 C14 H14A . . 109.9 ?
    C13 C14 H14A . . 109.9 ?
    C15 C14 H14B . . 109.9 ?
    C13 C14 H14B . . 109.9 ?
    H14A C14 H14B . . 108.3 ?
    C16 C15 C14 . . 111.56(10) ?
    C16 C15 H15A . . 109.3 ?
    C14 C15 H15A . . 109.3 ?
    C16 C15 H15B . . 109.3 ?
    C14 C15 H15B . . 109.3 ?
    H15A C15 H15B . . 108.0 ?
    C15 C16 C17 . . 111.14(9) ?
    C15 C16 H16A . . 109.4 ?
    C17 C16 H16A . . 109.4 ?
    C15 C16 H16B . . 109.4 ?
    C17 C16 H16B . . 109.4 ?
    H16A C16 H16B . . 108.0 ?
    C16 C17 C18 . . 111.22(9) ?
    C16 C17 H17A . . 109.4 ?
    C18 C17 H17A . . 109.4 ?
    C16 C17 H17B . . 109.4 ?
    C18 C17 H17B . . 109.4 ?
    H17A C17 H17B . . 108.0 ?
    C17 C18 C13 . . 111.56(9) ?
    C17 C18 H18A . . 109.3 ?
    C13 C18 H18A . . 109.3 ?
    C17 C18 H18B . . 109.3 ?
    C13 C18 H18B . . 109.3 ?
    H18A C18 H18B . . 108.0 ?
    N2 C19 C24 . . 117.00(8) ?
    N2 C19 C20 . . 113.57(8) ?
    C24 C19 C20 . . 108.71(9) ?
    N2 C19 H19 . . 105.5 ?
    C24 C19 H19 . . 105.5 ?
    C20 C19 H19 . . 105.5 ?
    C21 C20 C19 . . 110.56(9) ?
    C21 C20 H20A . . 109.5 ?
    C19 C20 H20A . . 109.5 ?
    C21 C20 H20B . . 109.5 ?
    C19 C20 H20B . . 109.5 ?
    H20A C20 H20B . . 108.1 ?
    C22 C21 C20 . . 111.17(10) ?
    C22 C21 H21A . . 109.4 ?
    C20 C21 H21A . . 109.4 ?
    C22 C21 H21B . . 109.4 ?
    C20 C21 H21B . . 109.4 ?
    H21A C21 H21B . . 108.0 ?
    C21 C22 C23 . . 110.81(10) ?
    C21 C22 H22A . . 109.5 ?
    C23 C22 H22A . . 109.5 ?
    C21 C22 H22B . . 109.5 ?
    C23 C22 H22B . . 109.5 ?
    H22A C22 H22B . . 108.1 ?
    C22 C23 C24 . . 111.85(10) ?
    C22 C23 H23A . . 109.2 ?
    C24 C23 H23A . . 109.2 ?
    C22 C23 H23B . . 109.2 ?
    C24 C23 H23B . . 109.2 ?
    H23A C23 H23B . . 107.9 ?
    C23 C24 C19 . . 110.05(9) ?
    C23 C24 H24A . . 109.7 ?
    C19 C24 H24A . . 109.7 ?
    C23 C24 H24B . . 109.7 ?
    C19 C24 H24B . . 109.7 ?
    H24A C24 H24B . . 108.2 ?
    N3 C25A C26A . . 112.57(11) ?
    N3 C25A C30A . . 112.41(12) ?
    C26A C25A C30A . . 109.72(14) ?
    N3 C25A H25A . . 107.3 ?
    C26A C25A H25A . . 107.3 ?
    C30A C25A H25A . . 107.3 ?
    C25A C26A C27A . . 111.14(13) ?
    C25A C26A H26A . . 109.4 ?
    C27A C26A H26A . . 109.4 ?
    C25A C26A H26B . . 109.4 ?
    C27A C26A H26B . . 109.4 ?
    H26A C26A H26B . . 108.0 ?
    C28A C27A C26A . . 112.36(19) ?
    C28A C27A H27A . . 109.1 ?
    C26A C27A H27A . . 109.1 ?
    C28A C27A H27B . . 109.1 ?
    C26A C27A H27B . . 109.1 ?
    H27A C27A H27B . . 107.9 ?
    C27A C28A C29A . . 110.86(15) ?
    C27A C28A H28A . . 109.5 ?
    C29A C28A H28A . . 109.5 ?
    C27A C28A H28B . . 109.5 ?
    C29A C28A H28B . . 109.5 ?
    H28A C28A H28B . . 108.1 ?
    C28A C29A C30A . . 111.36(16) ?
    C28A C29A H29A . . 109.4 ?
    C30A C29A H29A . . 109.4 ?
    C28A C29A H29B . . 109.4 ?
    C30A C29A H29B . . 109.4 ?
    H29A C29A H29B . . 108.0 ?
    C29A C30A C25A . . 110.52(16) ?
    C29A C30A H30A . . 109.5 ?
    C25A C30A H30A . . 109.5 ?
    C29A C30A H30B . . 109.5 ?
    C25A C30A H30B . . 109.5 ?
    H30A C30A H30B . . 108.1 ?
    C30B C25B N3 . . 114.7(10) ?
    C30B C25B C26B . . 108.0(12) ?
    N3 C25B C26B . . 113.5(9) ?
    C30B C25B Ti1 . . 116.8(9) ?
    N3 C25B Ti1 . . 44.9(3) ?
    C26B C25B Ti1 . . 135.1(7) ?
    C30B C25B H25B . . 106.7 ?
    N3 C25B H25B . . 106.7 ?
    C26B C25B H25B . . 106.7 ?
    Ti1 C25B H25B . . 63.1 ?
    C25B C26B C27B . . 114.3(11) ?
    C25B C26B H26C . . 108.7 ?
    C27B C26B H26C . . 108.7 ?
    C25B C26B H26D . . 108.7 ?
    C27B C26B H26D . . 108.7 ?
    H26C C26B H26D . . 107.6 ?
    C26B C27B C28B . . 104.7(14) ?
    C26B C27B H27C . . 110.8 ?
    C28B C27B H27C . . 110.8 ?
    C26B C27B H27D . . 110.8 ?
    C28B C27B H27D . . 110.8 ?
    H27C C27B H27D . . 108.9 ?
    C29B C28B C27B . . 115.4(14) ?
    C29B C28B H28C . . 108.4 ?
    C27B C28B H28C . . 108.4 ?
    C29B C28B H28D . . 108.4 ?
    C27B C28B H28D . . 108.4 ?
    H28C C28B H28D . . 107.5 ?
    C28B C29B C30B . . 106.6(13) ?
    C28B C29B H29C . . 110.4 ?
    C30B C29B H29C . . 110.4 ?
    C28B C29B H29D . . 110.4 ?
    C30B C29B H29D . . 110.4 ?
    H29C C29B H29D . . 108.6 ?
    C25B C30B C29B . . 118.2(12) ?
    C25B C30B H30C . . 107.8 ?
    C29B C30B H30C . . 107.8 ?
    C25B C30B H30D . . 107.8 ?
    C29B C30B H30D . . 107.8 ?
    H30C C30B H30D . . 107.1 ?
    N3 C31 C36 . . 114.31(10) ?
    N3 C31 C32 . . 112.44(9) ?
    C36 C31 C32 . . 110.93(9) ?
    N3 C31 H31 . . 106.2 ?
    C36 C31 H31 . . 106.2 ?
    C32 C31 H31 . . 106.2 ?
    C33 C32 C31 . . 110.78(11) ?
    C33 C32 H32A . . 109.5 ?
    C31 C32 H32A . . 109.5 ?
    C33 C32 H32B . . 109.5 ?
    C31 C32 H32B . . 109.5 ?
    H32A C32 H32B . . 108.1 ?
    C34 C33 C32 . . 111.18(12) ?
    C34 C33 H33A . . 109.4 ?
    C32 C33 H33A . . 109.4 ?
    C34 C33 H33B . . 109.4 ?
    C32 C33 H33B . . 109.4 ?
    H33A C33 H33B . . 108.0 ?
    C35 C34 C33 . . 110.63(12) ?
    C35 C34 H34A . . 109.5 ?
    C33 C34 H34A . . 109.5 ?
    C35 C34 H34B . . 109.5 ?
    C33 C34 H34B . . 109.5 ?
    H34A C34 H34B . . 108.1 ?
    C34 C35 C36 . . 111.62(12) ?
    C34 C35 H35A . . 109.3 ?
    C36 C35 H35A . . 109.3 ?
    C34 C35 H35B . . 109.3 ?
    C36 C35 H35B . . 109.3 ?
    H35A C35 H35B . . 108.0 ?
    C31 C36 C35 . . 110.55(11) ?
    C31 C36 H36A . . 109.5 ?
    C35 C36 H36A . . 109.5 ?
    C31 C36 H36B . . 109.5 ?
    C35 C36 H36B . . 109.5 ?
    H36A C36 H36B . . 108.1 ?
    C38 C37 C42 . . 120.06(10) ?
    C38 C37 P1 . . 118.21(9) ?
    C42 C37 P1 . . 121.55(9) ?
    C39 C38 C37 . . 120.02(12) ?
    C39 C38 H38 . . 120.0 ?
    C37 C38 H38 . . 120.0 ?
    C38 C39 C40 . . 119.91(13) ?
    C38 C39 H39 . . 120.0 ?
    C40 C39 H39 . . 120.0 ?
    C41 C40 C39 . . 120.19(12) ?
    C41 C40 H40 . . 119.9 ?
    C39 C40 H40 . . 119.9 ?
    C40 C41 C42 . . 120.62(12) ?
    C40 C41 H41 . . 119.7 ?
    C42 C41 H41 . . 119.7 ?
    C41 C42 C37 . . 119.19(12) ?
    C41 C42 H42 . . 120.4 ?
    C37 C42 H42 . . 120.4 ?
    C44 C43 C48 . . 119.93(10) ?
    C44 C43 P1 . . 120.26(8) ?
    C48 C43 P1 . . 119.79(8) ?
    C45 C44 C43 . . 119.82(11) ?
    C45 C44 H44 . . 120.1 ?
    C43 C44 H44 . . 120.1 ?
    C46 C45 C44 . . 119.83(11) ?
    C46 C45 H45 . . 120.1 ?
    C44 C45 H45 . . 120.1 ?
    C47 C46 C45 . . 120.68(11) ?
    C47 C46 H46 . . 119.7 ?
    C45 C46 H46 . . 119.7 ?
    C46 C47 C48 . . 119.85(12) ?
    C46 C47 H47 . . 120.1 ?
    C48 C47 H47 . . 120.1 ?
    C47 C48 C43 . . 119.88(11) ?
    C47 C48 H48 . . 120.1 ?
    C43 C48 H48 . . 120.1 ?
    C54 C49 C50 . . 119.81(10) ?
    C54 C49 P1 . . 122.14(8) ?
    C50 C49 P1 . . 117.93(8) ?
    C51 C50 C49 . . 120.17(10) ?
    C51 C50 H50 . . 119.9 ?
    C49 C50 H50 . . 119.9 ?
    C50 C51 C52 . . 119.73(11) ?
    C50 C51 H51 . . 120.1 ?
    C52 C51 H51 . . 120.1 ?
    C53 C52 C51 . . 120.38(11) ?
    C53 C52 H52 . . 119.8 ?
    C51 C52 H52 . . 119.8 ?
    C52 C53 C54 . . 120.30(11) ?
    C52 C53 H53 . . 119.8 ?
    C54 C53 H53 . . 119.8 ?
    C53 C54 C49 . . 119.56(11) ?
    C53 C54 H54 . . 120.2 ?
    C49 C54 H54 . . 120.2 ?
    C56 C55 C60 . . 112.93(13) ?
    C56 C55 B1 . . 127.02(12) ?
    C60 C55 B1 . . 119.62(13) ?
    F1 C56 C55 . . 120.93(13) ?
    F1 C56 C57 . . 115.29(14) ?
    C55 C56 C57 . . 123.78(15) ?
    F2 C57 C58 . . 120.30(15) ?
    F2 C57 C56 . . 119.89(16) ?
    C58 C57 C56 . . 119.80(16) ?
    F3 C58 C59 . . 120.72(17) ?
    F3 C58 C57 . . 120.26(18) ?
    C59 C58 C57 . . 119.02(14) ?
    F4 C59 C58 . . 119.65(15) ?
    F4 C59 C60 . . 121.14(17) ?
    C58 C59 C60 . . 119.21(15) ?
    F5 C60 C59 . . 115.31(14) ?
    F5 C60 C55 . . 119.60(13) ?
    C59 C60 C55 . . 125.09(15) ?
    C66 C61 C62 . . 113.23(11) ?
    C66 C61 B1 . . 120.19(11) ?
    C62 C61 B1 . . 126.56(12) ?
    F6 C62 C63 . . 115.29(12) ?
    F6 C62 C61 . . 120.66(12) ?
    C63 C62 C61 . . 124.04(13) ?
    F7 C63 C64 . . 119.77(13) ?
    F7 C63 C62 . . 120.45(14) ?
    C64 C63 C62 . . 119.78(12) ?
    F8 C64 C63 . . 121.14(13) ?
    F8 C64 C65 . . 120.19(14) ?
    C63 C64 C65 . . 118.68(12) ?
    F9 C65 C64 . . 119.33(12) ?
    F9 C65 C66 . . 120.96(12) ?
    C64 C65 C66 . . 119.71(13) ?
    F10 C66 C65 . . 115.29(12) ?
    F10 C66 C61 . . 120.15(11) ?
    C65 C66 C61 . . 124.55(12) ?
    C68 C67 C72 . . 113.09(11) ?
    C68 C67 B1 . . 124.27(11) ?
    C72 C67 B1 . . 122.64(11) ?
    F11 C68 C69 . . 115.05(12) ?
    F11 C68 C67 . . 120.43(11) ?
    C69 C68 C67 . . 124.51(12) ?
    F12 C69 C70 . . 119.48(12) ?
    F12 C69 C68 . . 121.00(13) ?
    C70 C69 C68 . . 119.51(13) ?
    F13 C70 C71 . . 120.72(13) ?
    F13 C70 C69 . . 120.45(13) ?
    C71 C70 C69 . . 118.81(12) ?
    F14 C71 C70 . . 119.92(12) ?
    F14 C71 C72 . . 120.29(14) ?
    C70 C71 C72 . . 119.79(13) ?
    F15 C72 C71 . . 114.88(12) ?
    F15 C72 C67 . . 120.83(12) ?
    C71 C72 C67 . . 124.26(13) ?
    B1 C73 H73A . . 109.5 ?
    B1 C73 H73B . . 109.5 ?
    H73A C73 H73B . . 109.5 ?
    B1 C73 H73C . . 109.5 ?
    H73A C73 H73C . . 109.5 ?
    H73B C73 H73C . . 109.5 ?
    C73 B1 C55 . . 105.79(11) ?
    C73 B1 C61 . . 108.25(10) ?
    C55 B1 C61 . . 111.81(10) ?
    C73 B1 C67 . . 110.26(10) ?
    C55 B1 C67 . . 111.47(10) ?
    C61 B1 C67 . . 109.17(10) ?
    C75A C74A C79A . . 116.4(2) ?
    C75A C74A C80A . . 124.4(3) ?
    C79A C74A C80A . . 119.2(3) ?
    C76A C75A C74A . . 122.5(3) ?
    C76A C75A H75A . . 118.8 ?
    C74A C75A H75A . . 118.8 ?
    C77A C76A C75A . . 121.5(3) ?
    C77A C76A H76A . . 119.3 ?
    C75A C76A H76A . . 119.3 ?
    C78A C77A C76A . . 120.6(3) ?
    C78A C77A H77A . . 119.7 ?
    C76A C77A H77A . . 119.7 ?
    C77A C78A C79A . . 121.3(3) ?
    C77A C78A H78A . . 119.4 ?
    C79A C78A H78A . . 119.4 ?
    C78A C79A C74A . . 117.8(2) ?
    C78A C79A H79A . . 121.1 ?
    C74A C79A H79A . . 121.1 ?
    C74A C80A H80A . . 109.5 ?
    C74A C80A H80B . . 109.5 ?
    H80A C80A H80B . . 109.5 ?
    C74A C80A H80C . . 109.5 ?
    H80A C80A H80C . . 109.5 ?
    H80B C80A H80C . . 109.5 ?
    C80B C74B C75B . . 116.6(9) ?
    C80B C74B C79B . . 123.4(9) ?
    C75B C74B C79B . . 120.0 ?
    C74B C75B C76B . . 120.0 ?
    C74B C75B H75B . . 120.0 ?
    C76B C75B H75B . . 120.0 ?
    C77B C76B C75B . . 120.0 ?
    C77B C76B H76B . . 120.0 ?
    C75B C76B H76B . . 120.0 ?
    C76B C77B C78B . . 120.0 ?
    C76B C77B H77B . . 120.0 ?
    C78B C77B H77B . . 120.0 ?
    C79B C78B C77B . . 120.0 ?
    C79B C78B H78B . . 120.0 ?
    C77B C78B H78B . . 120.0 ?
    C78B C79B C74B . . 120.0 ?
    C78B C79B H79B . . 120.0 ?
    C74B C79B H79B . . 120.0 ?
    C74B C80B H80D . . 109.5 ?
    C74B C80B H80E . . 109.5 ?
    H80D C80B H80E . . 109.5 ?
    C74B C80B H80F . . 109.5 ?
    H80D C80B H80F . . 109.5 ?
    H80E C80B H80F . . 109.5 ?
    C86 C81 C82 . . 117.0(7) ?
    C86 C81 C87 . . 120.2(6) ?
    C82 C81 C87 . . 122.8(7) ?
    C81 C82 C83 . . 120.4(9) ?
    C81 C82 H82 . . 119.8 ?
    C83 C82 H82 . . 119.8 ?
    C84 C83 C82 . . 120.2(7) ?
    C84 C83 H83 . . 119.9 ?
    C82 C83 H83 . . 119.9 ?
    C83 C84 C85 . . 119.6(6) ?
    C83 C84 H84 . . 120.2 ?
    C85 C84 H84 . . 120.2 ?
    C86 C85 C84 . . 118.9(6) ?
    C86 C85 H85 . . 120.6 ?
    C84 C85 H85 . . 120.6 ?
    C85 C86 C81 . . 123.9(7) ?
    C85 C86 H86 . . 118.0 ?
    C81 C86 H86 . . 118.0 ?
    C81 C87 H87A . . 109.5 ?
    C81 C87 H87B . . 109.5 ?
    H87A C87 H87B . . 109.5 ?
    C81 C87 H87C . . 109.5 ?
    H87A C87 H87C . . 109.5 ?
    H87B C87 H87C . . 109.5 ?
loop_
    _geom_torsion_atom_site_label_1
    _geom_torsion_atom_site_label_2
    _geom_torsion_atom_site_label_3
    _geom_torsion_atom_site_label_4
    _geom_torsion_site_symmetry_1
    _geom_torsion_site_symmetry_2
    _geom_torsion_site_symmetry_3
    _geom_torsion_site_symmetry_4
    _geom_torsion
    _geom_torsion_publ_flag
    C7 N1 C1 C2 . . . . 58.41(12) ?
    Ti1 N1 C1 C2 . . . . -124.07(8) ?
    C7 N1 C1 C6 . . . . -67.55(11) ?
    Ti1 N1 C1 C6 . . . . 109.97(8) ?
    N1 C1 C2 C3 . . . . -179.98(10) ?
    C6 C1 C2 C3 . . . . -53.58(14) ?
    C1 C2 C3 C4 . . . . 58.10(15) ?
    C2 C3 C4 C5 . . . . -58.42(17) ?
    C3 C4 C5 C6 . . . . 55.58(17) ?
    C4 C5 C6 C1 . . . . -52.73(15) ?
    N1 C1 C6 C5 . . . . 178.78(9) ?
    C2 C1 C6 C5 . . . . 51.19(13) ?
    C1 N1 C7 C12 . . . . 130.48(10) ?
    Ti1 N1 C7 C12 . . . . -46.11(14) ?
    C1 N1 C7 C8 . . . . -105.34(10) ?
    Ti1 N1 C7 C8 . . . . 78.07(13) ?
    N1 C7 C8 C9 . . . . 179.58(10) ?
    C12 C7 C8 C9 . . . . -55.82(13) ?
    C7 C8 C9 C10 . . . . 56.39(14) ?
    C8 C9 C10 C11 . . . . -55.34(15) ?
    C9 C10 C11 C12 . . . . 54.50(15) ?
    N1 C7 C12 C11 . . . . -178.84(10) ?
    C8 C7 C12 C11 . . . . 55.73(13) ?
    C10 C11 C12 C7 . . . . -55.42(14) ?
    C19 N2 C13 C14 . . . . 51.99(13) ?
    Ti1 N2 C13 C14 . . . . -133.41(8) ?
    C19 N2 C13 C18 . . . . -76.47(11) ?
    Ti1 N2 C13 C18 . . . . 98.14(8) ?
    N2 C13 C14 C15 . . . . 168.15(9) ?
    C18 C13 C14 C15 . . . . -60.80(11) ?
    C13 C14 C15 C16 . . . . 59.84(12) ?
    C14 C15 C16 C17 . . . . -55.31(13) ?
    C15 C16 C17 C18 . . . . 52.62(13) ?
    C16 C17 C18 C13 . . . . -55.87(13) ?
    N2 C13 C18 C17 . . . . -166.78(9) ?
    C14 C13 C18 C17 . . . . 59.77(11) ?
    C13 N2 C19 C24 . . . . 45.86(13) ?
    Ti1 N2 C19 C24 . . . . -127.55(9) ?
    C13 N2 C19 C20 . . . . -82.09(11) ?
    Ti1 N2 C19 C20 . . . . 104.49(10) ?
    N2 C19 C20 C21 . . . . -168.06(9) ?
    C24 C19 C20 C21 . . . . 59.82(11) ?
    C19 C20 C21 C22 . . . . -57.77(13) ?
    C20 C21 C22 C23 . . . . 54.34(14) ?
    C21 C22 C23 C24 . . . . -54.56(14) ?
    C22 C23 C24 C19 . . . . 57.59(14) ?
    N2 C19 C24 C23 . . . . 170.40(9) ?
    C20 C19 C24 C23 . . . . -59.33(12) ?
    C31 N3 C25A C26A . . . . 132.12(13) ?
    Ti1 N3 C25A C26A . . . . -47.27(15) ?
    C31 N3 C25A C30A . . . . -103.37(15) ?
    Ti1 N3 C25A C30A . . . . 77.24(15) ?
    N3 C25A C26A C27A . . . . -178.33(17) ?
    C30A C25A C26A C27A . . . . 55.7(2) ?
    C25A C26A C27A C28A . . . . -55.3(2) ?
    C26A C27A C28A C29A . . . . 54.7(2) ?
    C27A C28A C29A C30A . . . . -55.9(2) ?
    C28A C29A C30A C25A . . . . 57.6(2) ?
    N3 C25A C30A C29A . . . . 176.84(15) ?
    C26A C25A C30A C29A . . . . -57.1(2) ?
    C31 N3 C25B C30B . . . . -81.1(12) ?
    Ti1 N3 C25B C30B . . . . 104.0(11) ?
    C31 N3 C25B C26B . . . . 43.7(12) ?
    Ti1 N3 C25B C26B . . . . -131.2(9) ?
    C31 N3 C25B Ti1 . . . . 174.9(5) ?
    C30B C25B C26B C27B . . . . -58.3(16) ?
    N3 C25B C26B C27B . . . . 173.4(11) ?
    Ti1 C25B C26B C27B . . . . 124.5(12) ?
    C25B C26B C27B C28B . . . . 55.6(16) ?
    C26B C27B C28B C29B . . . . -54.7(19) ?
    C27B C28B C29B C30B . . . . 52.4(18) ?
    N3 C25B C30B C29B . . . . -175.2(11) ?
    C26B C25B C30B C29B . . . . 57.2(17) ?
    Ti1 C25B C30B C29B . . . . -125.0(12) ?
    C28B C29B C30B C25B . . . . -55.2(19) ?
    C25B N3 C31 C36 . . . . 62.0(6) ?
    C25A N3 C31 C36 . . . . 56.63(13) ?
    Ti1 N3 C31 C36 . . . . -123.97(9) ?
    C25B N3 C31 C32 . . . . -65.6(6) ?
    C25A N3 C31 C32 . . . . -71.00(12) ?
    Ti1 N3 C31 C32 . . . . 108.39(9) ?
    N3 C31 C32 C33 . . . . -175.13(10) ?
    C36 C31 C32 C33 . . . . 55.46(14) ?
    C31 C32 C33 C34 . . . . -56.05(16) ?
    C32 C33 C34 C35 . . . . 56.64(18) ?
    C33 C34 C35 C36 . . . . -57.00(17) ?
    N3 C31 C36 C35 . . . . 176.15(10) ?
    C32 C31 C36 C35 . . . . -55.44(14) ?
    C34 C35 C36 C31 . . . . 56.51(15) ?
    O1 P1 C37 C38 . . . . 50.49(10) ?
    C49 P1 C37 C38 . . . . -71.25(10) ?
    C43 P1 C37 C38 . . . . 173.67(9) ?
    O1 P1 C37 C42 . . . . -134.34(9) ?
    C49 P1 C37 C42 . . . . 103.92(10) ?
    C43 P1 C37 C42 . . . . -11.16(11) ?
    C42 C37 C38 C39 . . . . -0.81(18) ?
    P1 C37 C38 C39 . . . . 174.43(10) ?
    C37 C38 C39 C40 . . . . 1.0(2) ?
    C38 C39 C40 C41 . . . . -0.4(2) ?
    C39 C40 C41 C42 . . . . -0.4(2) ?
    C40 C41 C42 C37 . . . . 0.64(19) ?
    C38 C37 C42 C41 . . . . -0.02(17) ?
    P1 C37 C42 C41 . . . . -175.10(9) ?
    O1 P1 C43 C44 . . . . 34.36(10) ?
    C37 P1 C43 C44 . . . . -89.57(9) ?
    C49 P1 C43 C44 . . . . 154.41(9) ?
    O1 P1 C43 C48 . . . . -144.50(9) ?
    C37 P1 C43 C48 . . . . 91.57(10) ?
    C49 P1 C43 C48 . . . . -24.44(10) ?
    C48 C43 C44 C45 . . . . 0.92(16) ?
    P1 C43 C44 C45 . . . . -177.93(9) ?
    C43 C44 C45 C46 . . . . -0.72(17) ?
    C44 C45 C46 C47 . . . . 0.05(18) ?
    C45 C46 C47 C48 . . . . 0.42(19) ?
    C46 C47 C48 C43 . . . . -0.21(19) ?
    C44 C43 C48 C47 . . . . -0.46(17) ?
    P1 C43 C48 C47 . . . . 178.40(9) ?
    O1 P1 C49 C54 . . . . -126.81(9) ?
    C37 P1 C49 C54 . . . . -4.38(11) ?
    C43 P1 C49 C54 . . . . 113.25(10) ?
    O1 P1 C49 C50 . . . . 57.40(10) ?
    C37 P1 C49 C50 . . . . 179.83(9) ?
    C43 P1 C49 C50 . . . . -62.54(10) ?
    C54 C49 C50 C51 . . . . 2.08(18) ?
    P1 C49 C50 C51 . . . . 177.97(9) ?
    C49 C50 C51 C52 . . . . -0.50(19) ?
    C50 C51 C52 C53 . . . . -1.16(19) ?
    C51 C52 C53 C54 . . . . 1.3(2) ?
    C52 C53 C54 C49 . . . . 0.3(2) ?
    C50 C49 C54 C53 . . . . -1.98(18) ?
    P1 C49 C54 C53 . . . . -177.70(10) ?
    C60 C55 C56 F1 . . . . -176.31(13) ?
    B1 C55 C56 F1 . . . . 11.3(2) ?
    C60 C55 C56 C57 . . . . 4.0(2) ?
    B1 C55 C56 C57 . . . . -168.41(14) ?
    F1 C56 C57 F2 . . . . -2.1(2) ?
    C55 C56 C57 F2 . . . . 177.57(14) ?
    F1 C56 C57 C58 . . . . 179.28(14) ?
    C55 C56 C57 C58 . . . . -1.0(2) ?
    F2 C57 C58 F3 . . . . -0.7(2) ?
    C56 C57 C58 F3 . . . . 177.93(14) ?
    F2 C57 C58 C59 . . . . 179.01(15) ?
    C56 C57 C58 C59 . . . . -2.4(2) ?
    F3 C58 C59 F4 . . . . 2.8(2) ?
    C57 C58 C59 F4 . . . . -176.89(14) ?
    F3 C58 C59 C60 . . . . -177.93(14) ?
    C57 C58 C59 C60 . . . . 2.4(2) ?
    F4 C59 C60 F5 . . . . 1.2(2) ?
    C58 C59 C60 F5 . . . . -178.02(13) ?
    F4 C59 C60 C55 . . . . -179.72(14) ?
    C58 C59 C60 C55 . . . . 1.0(2) ?
    C56 C55 C60 F5 . . . . 174.93(13) ?
    B1 C55 C60 F5 . . . . -12.0(2) ?
    C56 C55 C60 C59 . . . . -4.1(2) ?
    B1 C55 C60 C59 . . . . 168.98(13) ?
    C66 C61 C62 F6 . . . . -177.12(12) ?
    B1 C61 C62 F6 . . . . 4.5(2) ?
    C66 C61 C62 C63 . . . . 1.5(2) ?
    B1 C61 C62 C63 . . . . -176.94(13) ?
    F6 C62 C63 F7 . . . . -1.5(2) ?
    C61 C62 C63 F7 . . . . 179.83(13) ?
    F6 C62 C63 C64 . . . . 178.06(13) ?
    C61 C62 C63 C64 . . . . -0.6(2) ?
    F7 C63 C64 F8 . . . . 0.0(2) ?
    C62 C63 C64 F8 . . . . -179.56(13) ?
    F7 C63 C64 C65 . . . . 179.52(13) ?
    C62 C63 C64 C65 . . . . -0.1(2) ?
    F8 C64 C65 F9 . . . . -0.36(19) ?
    C63 C64 C65 F9 . . . . -179.87(12) ?
    F8 C64 C65 C66 . . . . 179.21(12) ?
    C63 C64 C65 C66 . . . . -0.30(19) ?
    F9 C65 C66 F10 . . . . 2.28(17) ?
    C64 C65 C66 F10 . . . . -177.28(11) ?
    F9 C65 C66 C61 . . . . -179.08(11) ?
    C64 C65 C66 C61 . . . . 1.36(19) ?
    C62 C61 C66 F10 . . . . 176.72(11) ?
    B1 C61 C66 F10 . . . . -4.76(17) ?
    C62 C61 C66 C65 . . . . -1.86(18) ?
    B1 C61 C66 C65 . . . . 176.66(11) ?
    C72 C67 C68 F11 . . . . -176.85(12) ?
    B1 C67 C68 F11 . . . . 3.82(19) ?
    C72 C67 C68 C69 . . . . 1.88(19) ?
    B1 C67 C68 C69 . . . . -177.45(12) ?
    F11 C68 C69 F12 . . . . -2.89(19) ?
    C67 C68 C69 F12 . . . . 178.32(12) ?
    F11 C68 C69 C70 . . . . 178.23(12) ?
    C67 C68 C69 C70 . . . . -0.6(2) ?
    F12 C69 C70 F13 . . . . -0.92(19) ?
    C68 C69 C70 F13 . . . . 177.98(12) ?
    F12 C69 C70 C71 . . . . -179.49(12) ?
    C68 C69 C70 C71 . . . . -0.59(19) ?
    F13 C70 C71 F14 . . . . 0.4(2) ?
    C69 C70 C71 F14 . . . . 178.99(13) ?
    F13 C70 C71 C72 . . . . -178.30(12) ?
    C69 C70 C71 C72 . . . . 0.3(2) ?
    F14 C71 C72 F15 . . . . 4.2(2) ?
    C70 C71 C72 F15 . . . . -177.06(13) ?
    F14 C71 C72 C67 . . . . -177.46(13) ?
    C70 C71 C72 C67 . . . . 1.3(2) ?
    C68 C67 C72 F15 . . . . 176.00(12) ?
    B1 C67 C72 F15 . . . . -4.7(2) ?
    C68 C67 C72 C71 . . . . -2.2(2) ?
    B1 C67 C72 C71 . . . . 177.11(13) ?
    C56 C55 B1 C73 . . . . 119.27(15) ?
    C60 C55 B1 C73 . . . . -52.70(15) ?
    C56 C55 B1 C61 . . . . -123.10(14) ?
    C60 C55 B1 C61 . . . . 64.93(16) ?
    C56 C55 B1 C67 . . . . -0.60(18) ?
    C60 C55 B1 C67 . . . . -172.57(11) ?
    C66 C61 B1 C73 . . . . -47.07(15) ?
    C62 C61 B1 C73 . . . . 131.24(14) ?
    C66 C61 B1 C55 . . . . -163.21(11) ?
    C62 C61 B1 C55 . . . . 15.09(18) ?
    C66 C61 B1 C67 . . . . 72.97(14) ?
    C62 C61 B1 C67 . . . . -108.72(14) ?
    C68 C67 B1 C73 . . . . 148.88(12) ?
    C72 C67 B1 C73 . . . . -30.38(17) ?
    C68 C67 B1 C55 . . . . -93.93(14) ?
    C72 C67 B1 C55 . . . . 86.80(15) ?
    C68 C67 B1 C61 . . . . 30.08(16) ?
    C72 C67 B1 C61 . . . . -149.18(12) ?
    C79A C74A C75A C76A . . . . 0.1(3) ?
    C80A C74A C75A C76A . . . . -177.6(3) ?
    C74A C75A C76A C77A . . . . 0.8(4) ?
    C75A C76A C77A C78A . . . . -1.5(4) ?
    C76A C77A C78A C79A . . . . 1.2(4) ?
    C77A C78A C79A C74A . . . . -0.2(3) ?
    C75A C74A C79A C78A . . . . -0.4(3) ?
    C80A C74A C79A C78A . . . . 177.4(2) ?
    C80B C74B C75B C76B . . . . 179.4(11) ?
    C79B C74B C75B C76B . . . . 0.0 ?
    C74B C75B C76B C77B . . . . 0.0 ?
    C75B C76B C77B C78B . . . . 0.0 ?
    C76B C77B C78B C79B . . . . 0.0 ?
    C77B C78B C79B C74B . . . . 0.0 ?
    C80B C74B C79B C78B . . . . -179.4(12) ?
    C75B C74B C79B C78B . . . . 0.0 ?
    C86 C81 C82 C83 . . . . 1.3(14) ?
    C87 C81 C82 C83 . . . . -179.7(8) ?
    C81 C82 C83 C84 . . . . -1.3(13) ?
    C82 C83 C84 C85 . . . . -0.3(11) ?
    C83 C84 C85 C86 . . . . 1.8(10) ?
    C84 C85 C86 C81 . . . . -1.7(10) ?
    C82 C81 C86 C85 . . . . 0.2(13) ?
    C87 C81 C86 C85 . . . . -178.8(7) ?
loop_
    _geom_hbond_atom_site_label_D
    _geom_hbond_atom_site_label_H
    _geom_hbond_atom_site_label_A
    _geom_hbond_site_symmetry_A
    _geom_hbond_distance_DH
    _geom_hbond_distance_HA
    _geom_hbond_distance_DA
    _geom_hbond_angle_DHA
    _geom_hbond_publ_flag
    C28B H28C F11 1_465 0.99 2.27 2.962(19) 126.2 yes
    C39 H39 F4 2_665 0.95 2.50 3.2194(16) 132.5 yes
    C76A H76A F5 . 0.95 2.45 3.376(3) 164.8 yes
    C84 H84 F1 1_455 0.95 2.45 3.331(9) 154.4 yes
    C26B H26D F6 1_465 0.99 2.55 3.446(13) 149.7 yes
    C35 H35A F3 1_465 0.99 2.55 3.4738(18) 154.5 yes
_shelx_space_group_comment
;
The symmetry employed for this shelxl refinement is uniquely defined
by the following loop, which should always be used as a source of
symmetry information in preference to the above space-group names.
They are only intended as comments.
;
_shelx_estimated_absorpt_T_min     0.968
_shelx_estimated_absorpt_T_max     0.985
_shelx_hkl_file
;
  -1   0   0   17.60    0.43
  -1   0   0   18.50    0.41
  -1   0   0   18.26    0.42
  -1   0   0   18.57    0.40
  -1   0   0   15.87    0.41
  -1   0   0   16.06    0.40
  -1   0   0   18.14    0.43
   1   0   0   18.12    0.40
   1   0   0   18.33    0.40
   1   0   0   18.18    0.43
   1   0   0   18.60    0.41
   1   0   0   17.94    0.42
   1   0   0   17.71    0.42
   1   0   0   18.11    0.43
   1   0   0   17.97    0.41
   1   0   0   18.27    0.41
   1   0   0   17.90    0.43
   1   0   0   18.00    0.40
   1   0   0   18.19    0.40
   1   0   0   17.94    0.43
  -2   0   0   36.83    0.82
  -2   0   0   37.10    0.82
  -2   0   0   36.84    0.81
  -2   0   0   35.36    0.83
  -2   0   0   36.33    0.84
  -2   0   0   36.22    0.82
  -2   0   0   36.39    0.83
  -2   0   0   37.62    0.84
  -2   0   0   35.94    0.85
  -2   0   0   36.18    0.85
  -2   0   0   36.01    0.88
   2   0   0   36.99    0.84
   2   0   0   36.41    0.87
   2   0   0   36.60    0.87
   2   0   0   36.95    0.81
   2   0   0   35.93    0.84
   2   0   0   36.57    0.85
   2   0   0   36.25    0.85
   2   0   0   36.45    0.85
   2   0   0   37.48    0.87
   2   0   0   35.75    0.84
   2   0   0   36.13    0.82
   2   0   0   36.76    0.82
   2   0   0   37.06    0.82
   2   0   0   36.31    0.88
  -3   0   0    8.17    0.28
  -3   0   0    8.99    0.29
  -3   0   0    8.60    0.27
  -3   0   0    9.07    0.33
  -3   0   0    8.50    0.24
  -3   0   0    8.96    0.28
  -3   0   0    8.51    0.24
  -3   0   0    8.51    0.27
  -3   0   0    8.80    0.25
  -3   0   0    8.42    0.30
  -3   0   0    8.46    0.27
  -3   0   0    8.45    0.24
   3   0   0    8.83    0.28
   3   0   0    8.40    0.27
   3   0   0    8.23    0.28
   3   0   0    8.51    0.31
   3   0   0    8.46    0.28
   3   0   0    8.47    0.30
   3   0   0    8.65    0.31
   3   0   0    8.48    0.25
   3   0   0    8.56    0.25
   3   0   0    8.51    0.29
   3   0   0    8.57    0.24
   3   0   0    8.85    0.27
   3   0   0    9.00    0.25
   3   0   0    8.88    0.32
  -4   0   0   17.64    0.55
  -4   0   0   18.43    0.47
  -4   0   0   19.22    0.53
  -4   0   0   18.36    0.53
  -4   0   0   18.44    0.54
  -4   0   0   18.17    0.51
  -4   0   0   18.19    0.51
  -4   0   0   18.95    0.51
  -4   0   0   18.70    0.56
  -4   0   0   18.96    0.47
  -4   0   0   18.70    0.47
  -4   0   0   19.15    0.48
  -4   0   0   19.84    0.60
   4   0   0   18.79    0.49
   4   0   0   18.34    0.57
   4   0   0   18.58    0.51
   4   0   0   18.41    0.53
   4   0   0   18.28    0.53
   4   0   0   18.59    0.48
   4   0   0   18.98    0.54
   4   0   0   18.74    0.56
   4   0   0   19.36    0.57
   4   0   0   19.06    0.49
   4   0   0   18.68    0.52
   4   0   0   17.38    0.57
   4   0   0   18.61    0.47
  -5   0   0   31.56    0.84
  -5   0   0   30.82    0.91
  -5   0   0   32.04    0.88
  -5   0   0   31.87    0.75
  -5   0   0   31.45    0.84
  -5   0   0   31.56    0.85
  -5   0   0   30.44    0.81
  -5   0   0   30.85    0.75
  -5   0   0   31.40    0.90
  -5   0   0   32.27    0.81
  -5   0   0   30.77    0.75
  -5   0   0   31.22    0.77
   5   0   0   31.01    0.82
   5   0   0   31.63    0.79
   5   0   0   31.08    0.89
   5   0   0   31.41    0.77
   5   0   0   30.79    0.75
   5   0   0   30.25    0.81
   5   0   0   30.50    0.83
   5   0   0   31.96    0.88
   5   0   0   30.64    0.78
   5   0   0   31.48    0.90
   5   0   0   30.79    0.84
   5   0   0   30.27    0.81
   5   0   0   30.87    0.87
   5   0   0   31.41    0.88
  -6   0   0   36.10    0.96
  -6   0   0   36.64    1.01
  -6   0   0   38.39    0.90
  -6   0   0   36.98    0.98
  -6   0   0   36.59    0.90
  -6   0   0   38.99    1.12
  -6   0   0   39.55    1.07
  -6   0   0   37.75    0.91
  -6   0   0   37.37    0.93
  -6   0   0   38.80    1.04
  -6   0   0   39.63    1.10
  -6   0   0   38.04    0.97
   6   0   0   37.63    0.99
   6   0   0   37.14    0.95
   6   0   0   36.70    1.07
   6   0   0   39.72    1.08
   6   0   0   37.10    0.92
   6   0   0   38.62    1.02
   6   0   0   36.40    1.01
   6   0   0   36.57    1.00
   6   0   0   38.83    1.00
   6   0   0   37.43    0.91
   6   0   0   37.34    0.98
  -7   0   0   12.31    0.39
  -7   0   0   11.67    0.54
  -7   0   0   11.47    0.36
  -7   0   0   11.57    0.35
  -7   0   0   12.13    0.36
  -7   0   0   12.21    0.54
  -7   0   0   12.11    0.47
  -7   0   0   12.91    0.50
  -7   0   0   12.33    0.35
  -7   0   0   12.10    0.44
  -7   0   0   11.75    0.43
  -7   0   0   12.60    0.52
   7   0   0   12.96    0.47
   7   0   0   12.56    0.45
   7   0   0   12.45    0.52
   7   0   0   11.95    0.44
   7   0   0   12.52    0.39
   7   0   0   11.11    0.40
   7   0   0   12.61    0.43
   7   0   0   12.03    0.47
   7   0   0   12.26    0.37
   7   0   0   13.54    0.49
  -8   0   0   31.47    0.98
  -8   0   0   29.25    0.76
  -8   0   0   29.89    0.72
  -8   0   0   29.31    0.92
  -8   0   0   29.05    0.73
  -8   0   0   29.43    0.72
  -8   0   0   29.45    0.99
  -8   0   0   28.81    0.84
  -8   0   0   28.74    0.85
  -8   0   0   30.18    0.74
   8   0   0   29.82    0.84
   8   0   0   30.68    0.97
   8   0   0   30.06    0.88
   8   0   0   30.94    0.88
   8   0   0   27.99    0.85
   8   0   0   30.45    0.91
   8   0   0   29.54    0.76
   8   0   0   29.75    0.78
  -9   0   0    0.46    0.13
  -9   0   0    0.47    0.09
   9   0   0    0.39    0.12
   9   0   0    0.52    0.16
   9   0   0    0.53    0.16
   9   0   0    0.58    0.09
   9   0   0    0.47    0.14
   9   0   0    0.48    0.12
 -10   0   0    0.79    0.16
 -10   0   0    0.88    0.09
 -10   0   0    1.00    0.25
 -10   0   0    1.08    0.13
 -10   0   0    0.81    0.16
 -10   0   0    0.84    0.09
 -10   0   0    0.65    0.20
 -10   0   0    0.78    0.20
 -10   0   0    0.49    0.20
  10   0   0    0.49    0.17
  10   0   0    0.76    0.17
  10   0   0    0.85    0.20
  10   0   0    0.61    0.11
  10   0   0    0.58    0.16
  10   0   0    1.21    0.19
 -11   0   0    1.30    0.22
 -11   0   0    1.25    0.26
 -11   0   0    1.33    0.31
 -11   0   0    1.04    0.27
 -11   0   0    1.17    0.19
 -11   0   0    1.22    0.28
  11   0   0    1.75    0.26
  11   0   0    1.48    0.14
  11   0   0    1.31    0.16
  11   0   0    1.19    0.27
  11   0   0    0.99    0.23
  11   0   0    1.68    0.23
  11   0   0    1.70    0.24
 -12   0   0    0.46    0.23
 -12   0   0    0.52    0.21
 -12   0   0    0.35    0.16
 -12   0   0    0.52    0.14
 -12   0   0    0.84    0.28
  12   0   0    0.21    0.15
  12   0   0    0.33    0.10
  12   0   0    0.56    0.17
  12   0   0    0.53    0.20
  12   0   0    0.54    0.19
  12   0   0    0.48    0.11
 -13   0   0    2.44    0.30
 -13   0   0    1.63    0.36
 -13   0   0    2.11    0.37
 -13   0   0    1.84    0.39
 -13   0   0    2.23    0.42
 -13   0   0    2.53    0.29
  13   0   0    2.54    0.41
  13   0   0    2.09    0.33
  13   0   0    2.63    0.35
  13   0   0    1.72    0.18
  13   0   0    2.32    0.31
  13   0   0    2.41    0.32
  13   0   0    2.06    0.16
 -14   0   0    1.18    0.32
 -14   0   0    1.38    0.25
 -14   0   0    1.35    0.23
 -14   0   0    1.53    0.33
 -14   0   0    1.01    0.35
 -14   0   0    1.72    0.41
  14   0   0    1.10    0.26
  14   0   0    1.01    0.26
  14   0   0    1.24    0.24
  14   0   0    1.18    0.30
  14   0   0    1.12    0.12
 -15   0   0    2.41    0.40
 -15   0   0    3.53    0.54
 -15   0   0    2.72    0.48
 -15   0   0    2.24    0.30
 -15   0   0    2.76    0.47
  15   0   0    2.75    0.44
  15   0   0    2.50    0.36
  15   0   0    2.32    0.36
  15   0   0    2.55    0.34
 -16   0   0    2.27    0.32
 -16   0   0    2.35    0.51
 -16   0   0    3.03    0.45
 -16   0   0    1.92    0.42
 -16   0   0    1.67    0.40
  16   0   0    2.71    0.39
  16   0   0    3.33    0.53
  16   0   0    2.66    0.47
  16   0   0    2.83    0.41
 -17   0   0    1.59    0.42
 -17   0   0    1.62    0.42
 -17   0   0    2.38    0.51
 -17   0   0    2.77    0.48
 -17   0   0    2.47    0.76
  17   0   0    1.63    0.39
  17   0   0    1.72    0.35
  17   0   0    1.91    0.37
  17   0   0    1.28    0.29
 -18   0   0    4.90    0.74
 -18   0   0    4.69    0.61
 -18   0   0    3.46    0.61
  18   0   0    4.87    0.48
  18   0   0    5.30    0.60
  18   0   0    6.05    0.61
  18   0   0    5.01    0.47
  18   0   0    4.72    0.66
 -19   0   0    6.60    0.64
 -19   0   0    6.26    0.85
 -19   0   0    4.83    0.69
  19   0   0    5.41    0.72
  19   0   0    5.41    0.50
  19   0   0    5.27    0.51
  19   0   0    5.90    0.79
 -20   0   0    0.56    0.38
 -20   0   0    0.84    0.37
 -20   0   0    1.12    0.48
  20   0   0    0.33    0.29
  20   0   0    0.49    0.38
  20   0   0    0.36    0.37
  20   0   0    1.11    0.37
  20   0   0    0.96    0.32
 -21   0   0    1.25    0.44
 -21   0   0    0.39    0.40
  21   0   0   -0.14    0.27
  21   0   0    0.28    0.31
  21   0   0    0.39    0.37
  21   0   0   -0.04    0.28
  21   0   0    0.48    0.32
  20  -1   0    4.48    0.56
  20  -1   0    3.43    0.57
  20  -1   0    3.39    0.60
  20  -1   0    5.06    0.47
 -20   1   0    3.69    0.58
 -20   1   0    4.52    0.76
 -20   1   0    3.38    0.67
  19  -1   0    0.14    0.25
  19  -1   0    0.08    0.31
  19  -1   0    0.18    0.23
  19  -1   0    1.03    0.42
 -19   1   0    0.06    0.39
 -19   1   0    0.10    0.27
 -19   1   0    0.20    0.35
  18  -1   0    6.76    0.57
  18  -1   0    7.03    0.55
  18  -1   0    7.07    0.82
  18  -1   0    6.56    0.64
  18  -1   0    6.39    0.50
 -18   1   0    7.61    0.67
 -18   1   0    6.52    0.80
 -18   1   0    5.84    0.79
 -18   1   0    5.70    0.47
  17  -1   0    1.91    0.37
  17  -1   0    1.33    0.43
  17  -1   0    1.37    0.30
  17  -1   0    1.50    0.32
 -17   1   0    1.29    0.44
 -17   1   0    1.72    0.66
 -17   1   0    1.22    0.33
 -17   1   0    1.25    0.49
 -17   1   0    1.52    0.29
  16  -1   0    0.42    0.22
  16  -1   0    0.32    0.23
  16  -1   0    0.49    0.23
  16  -1   0    0.65    0.34
  16  -1   0    0.17    0.19
 -16   1   0    0.42    0.31
 -16   1   0    0.33    0.32
 -16   1   0    0.05    0.19
 -16   1   0    0.08    0.40
 -16   1   0    0.43    0.21
  15  -1   0    3.28    0.39
  15  -1   0    3.71    0.38
  15  -1   0    2.48    0.42
  15  -1   0    2.79    0.50
  15  -1   0    3.06    0.36
 -15   1   0    3.34    0.57
 -15   1   0    2.97    0.43
 -15   1   0    2.49    0.34
 -15   1   0    2.93    0.55
 -15   1   0    3.12    0.51
  14  -1   0    0.86    0.29
  14  -1   0    0.63    0.21
  14  -1   0    0.86    0.22
  14  -1   0    0.71    0.26
  14  -1   0    1.09    0.23
 -14   1   0    1.11    0.23
 -14   1   0    0.74    0.31
 -14   1   0    0.83    0.29
 -14   1   0    0.72    0.27
 -14   1   0    0.43    0.29
  13  -1   0    1.00    0.21
  13  -1   0    1.38    0.12
  13  -1   0    1.27    0.31
  13  -1   0    1.12    0.24
  13  -1   0    1.44    0.24
 -13   1   0    1.03    0.31
 -13   1   0    1.29    0.28
 -13   1   0    1.46    0.37
 -13   1   0    1.49    0.27
 -13   1   0    0.62    0.28
  12  -1   0    2.46    0.25
  12  -1   0    2.39    0.29
  12  -1   0    2.72    0.34
  12  -1   0    2.28    0.16
  12  -1   0    2.82    0.32
  12  -1   0    2.47    0.36
 -12   1   0    2.52    0.31
 -12   1   0    2.56    0.23
 -12   1   0    2.16    0.37
 -12   1   0    2.32    0.43
 -12   1   0    2.60    0.37
 -12   1   0    2.72    0.43
  11  -1   0    6.16    0.35
  11  -1   0    6.30    0.31
  11  -1   0    5.92    0.38
  11  -1   0    6.49    0.26
  11  -1   0    6.61    0.37
  11  -1   0    6.33    0.40
  11  -1   0    6.63    0.47
 -11   1   0    5.57    0.41
 -11   1   0    5.82    0.33
 -11   1   0    6.86    0.52
 -11   1   0    6.52    0.39
 -11   1   0    6.30    0.49
 -11   1   0    6.62    0.52
  10  -1   0   11.35    0.49
  10  -1   0   10.96    0.47
  10  -1   0   10.24    0.41
  10  -1   0   10.49    0.57
  10  -1   0   10.27    0.35
  10  -1   0   10.75    0.51
 -10   1   0   10.15    0.47
 -10   1   0   10.15    0.42
 -10   1   0   10.98    0.54
 -10   1   0   10.39    0.62
 -10   1   0   11.30    0.60
 -10   1   0   11.52    0.63
 -10   1   0   10.56    0.43
   9  -1   0    4.86    0.32
   9  -1   0    4.15    0.28
   9  -1   0    4.45    0.26
   9  -1   0    4.50    0.28
   9  -1   0    4.02    0.20
   9  -1   0    3.75    0.32
   9  -1   0    4.41    0.24
  -9   1   0    4.04    0.15
  -9   1   0    3.73    0.36
  -9   1   0    4.20    0.25
  -9   1   0    3.84    0.37
  -9   1   0    4.30    0.33
  -9   1   0    4.32    0.16
  -9   1   0    4.38    0.26
  -9   1   0    4.66    0.30
  -9   1   0    4.45    0.36
   8  -1   0   44.09    1.08
   8  -1   0   47.12    1.21
   8  -1   0   43.99    1.18
   8  -1   0   47.81    1.25
   8  -1   0   44.87    1.15
   8  -1   0   43.63    1.31
   8  -1   0   43.43    1.14
   8  -1   0   45.59    1.21
  -8   1   0   44.97    1.39
  -8   1   0   47.64    1.34
  -8   1   0   45.46    1.16
  -8   1   0   43.47    1.37
  -8   1   0   45.57    1.03
  -8   1   0   44.49    1.27
  -8   1   0   45.02    1.16
  -8   1   0   46.59    1.23
   7  -1   0   23.52    0.66
   7  -1   0   24.29    0.67
   7  -1   0   24.35    0.73
   7  -1   0   24.41    0.71
   7  -1   0   25.17    0.82
   7  -1   0   24.73    0.69
   7  -1   0   25.61    0.82
   7  -1   0   24.60    0.83
   7  -1   0   24.60    0.71
   7  -1   0   24.42    0.63
  -7   1   0   25.00    0.69
  -7   1   0   24.51    0.69
  -7   1   0   23.01    0.74
  -7   1   0   24.40    0.82
  -7   1   0   24.48    0.74
  -7   1   0   24.36    0.86
  -7   1   0   23.34    0.67
  -7   1   0   25.06    0.88
  -7   1   0   23.52    0.77
  -7   1   0   24.09    0.59
   6  -1   0    3.06    0.22
   6  -1   0    2.89    0.15
   6  -1   0    3.10    0.18
   6  -1   0    2.79    0.21
   6  -1   0    2.72    0.16
   6  -1   0    3.08    0.24
   6  -1   0    3.15    0.20
   6  -1   0    3.04    0.17
   6  -1   0    2.88    0.21
  -6   1   0    2.61    0.18
  -6   1   0    2.78    0.12
  -6   1   0    2.94    0.27
  -6   1   0    2.81    0.21
  -6   1   0    2.66    0.27
  -6   1   0    2.79    0.18
  -6   1   0    3.17    0.26
  -6   1   0    2.94    0.21
  -6   1   0    3.14    0.24
  -6   1   0    2.98    0.17
   5  -1   0    3.68    0.21
   5  -1   0    3.27    0.20
   5  -1   0    3.46    0.18
   5  -1   0    3.75    0.19
   5  -1   0    3.73    0.19
   5  -1   0    3.39    0.22
   5  -1   0    3.63    0.15
   5  -1   0    3.58    0.24
   5  -1   0    3.51    0.20
   5  -1   0    3.62    0.16
   5  -1   0    3.49    0.24
   5  -1   0    3.33    0.16
   5  -1   0    3.54    0.23
   5  -1   0    3.42    0.23
  -5   1   0    3.56    0.25
  -5   1   0    3.47    0.20
  -5   1   0    3.49    0.19
  -5   1   0    3.37    0.25
  -5   1   0    3.81    0.22
  -5   1   0    3.51    0.26
  -5   1   0    3.72    0.18
  -5   1   0    3.63    0.17
  -5   1   0    4.07    0.28
  -5   1   0    3.79    0.22
  -5   1   0    3.43    0.13
   4  -1   0    5.45    0.22
   4  -1   0    5.20    0.25
   4  -1   0    5.17    0.25
   4  -1   0    5.37    0.24
   4  -1   0    5.40    0.21
   4  -1   0    5.20    0.27
   4  -1   0    5.40    0.30
   4  -1   0    5.29    0.23
   4  -1   0    5.43    0.18
   4  -1   0    4.91    0.30
   4  -1   0    5.19    0.18
   4  -1   0    5.30    0.20
   4  -1   0    4.81    0.22
   4  -1   0    5.29    0.18
   4  -1   0    5.43    0.23
  -4   1   0    5.45    0.22
  -4   1   0    4.81    0.27
  -4   1   0    5.58    0.25
  -4   1   0    5.20    0.27
  -4   1   0    5.27    0.28
  -4   1   0    5.55    0.19
  -4   1   0    5.43    0.24
  -4   1   0    5.16    0.24
  -4   1   0    5.31    0.23
  -4   1   0    5.11    0.16
  -4   1   0    5.14    0.26
   3  -1   0  250.06    5.42
   3  -1   0  247.59    5.41
   3  -1   0  248.29    5.36
   3  -1   0  246.12    5.29
   3  -1   0  245.71    5.37
   3  -1   0  248.47    5.35
   3  -1   0  251.77    5.39
   3  -1   0  245.03    5.43
   3  -1   0  245.74    5.30
   3  -1   0  245.28    5.32
   3  -1   0  248.60    5.29
   3  -1   0  249.80    5.36
   3  -1   0  244.67    5.35
  -3   1   0  243.59    5.35
  -3   1   0  251.56    5.41
  -3   1   0  238.80    5.31
  -3   1   0  250.75    5.37
  -3   1   0  247.14    5.29
  -3   1   0  255.52    5.37
  -3   1   0  244.77    5.44
  -3   1   0  247.86    5.43
  -3   1   0  250.41    5.35
  -3   1   0  253.13    5.38
  -3   1   0  238.64    5.41
   2  -1   0  299.61    6.47
   2  -1   0  306.61    6.49
   2  -1   0  302.83    6.51
   2  -1   0  303.60    6.51
   2  -1   0  301.22    6.52
  -2   1   0  296.31    6.43
   1  -1   0  621.58   13.56
   1  -1   0  610.97   13.43
   1  -1   0  600.81   13.37
  -1   1   0  603.47   13.36
  -1   1   0  603.97   13.55
  -1   1   0  618.13   13.43
   0  -1   0    0.56    0.05
   0  -1   0    0.63    0.05
   0  -1   0    0.63    0.04
   0  -1   0    0.63    0.03
   0  -1   0    0.60    0.04
   0  -1   0    0.60    0.05
   0  -1   0    0.62    0.05
   0  -1   0    0.62    0.04
   0  -1   0    0.65    0.03
   0  -1   0    0.60    0.04
   0  -1   0    0.59    0.04
   0  -1   0    0.63    0.03
   0  -1   0    0.61    0.04
   0  -1   0    0.59    0.05
   0   1   0    0.51    0.03
   0   1   0    0.65    0.04
   0   1   0    0.58    0.05
   0   1   0    0.60    0.04
   0   1   0    0.53    0.03
   0   1   0    0.65    0.05
   0   1   0    0.60    0.03
   0   1   0    0.67    0.05
   0   1   0    0.61    0.04
  -1  -1   0  154.08    3.28
  -1  -1   0  151.10    3.29
   1   1   0  151.46    3.29
   1   1   0  149.82    3.28
   1   1   0  153.21    3.26
   1   1   0  155.79    3.29
  -2  -1   0   50.09    1.15
  -2  -1   0   52.06    1.16
  -2  -1   0   49.86    1.13
  -2  -1   0   50.59    1.16
  -2  -1   0   49.55    1.16
  -2  -1   0   49.69    1.14
  -2  -1   0   51.51    1.14
  -2  -1   0   49.60    1.16
  -2  -1   0   50.31    1.16
  -2  -1   0   50.32    1.13
   2   1   0   48.50    1.15
   2   1   0   51.93    1.15
   2   1   0   51.04    1.16
   2   1   0   50.39    1.16
   2   1   0   49.10    1.14
   2   1   0   51.39    1.13
   2   1   0   50.43    1.17
   2   1   0   51.93    1.13
   2   1   0   50.48    1.16
   2   1   0   51.93    1.16
   2   1   0   51.37    1.14
   2   1   0   50.88    1.16
  -3  -1   0   83.52    1.98
  -3  -1   0   88.19    1.96
  -3  -1   0   85.17    1.98
  -3  -1   0   90.41    2.00
  -3  -1   0   89.96    2.00
  -3  -1   0   88.49    1.94
  -3  -1   0   88.61    2.00
  -3  -1   0   87.59    1.94
  -3  -1   0   89.48    1.99
  -3  -1   0   88.19    1.97
  -3  -1   0   87.07    1.96
  -3  -1   0   87.59    1.99
   3   1   0   88.22    1.96
   3   1   0   88.97    2.00
   3   1   0   86.28    1.99
   3   1   0   88.80    2.01
   3   1   0   89.44    1.94
   3   1   0   89.55    1.99
   3   1   0   87.17    1.97
   3   1   0   89.46    1.97
   3   1   0   86.64    1.98
   3   1   0   88.60    2.00
   3   1   0   88.27    1.99
  -4  -1   0   92.09    2.14
  -4  -1   0   95.97    2.11
  -4  -1   0   93.90    2.15
  -4  -1   0   97.13    2.19
  -4  -1   0   92.21    2.15
  -4  -1   0   97.43    2.16
  -4  -1   0   92.20    2.17
  -4  -1   0   94.90    2.17
  -4  -1   0   94.02    2.08
  -4  -1   0   98.23    2.13
  -4  -1   0   91.90    2.07
  -4  -1   0   92.05    2.10
   4   1   0   94.63    2.12
   4   1   0   93.75    2.15
   4   1   0   94.89    2.18
   4   1   0   92.85    2.15
   4   1   0   94.24    2.17
   4   1   0   93.09    2.12
   4   1   0   94.73    2.05
   4   1   0   92.99    2.12
   4   1   0   93.59    2.09
   4   1   0   93.81    2.18
   4   1   0   95.52    2.18
   4   1   0   91.06    2.14
   4   1   0   93.81    2.15
  -5  -1   0   37.16    0.97
  -5  -1   0   36.26    0.99
  -5  -1   0   36.33    0.88
  -5  -1   0   36.54    1.01
  -5  -1   0   36.36    1.01
  -5  -1   0   36.46    0.90
  -5  -1   0   36.27    0.87
  -5  -1   0   37.15    0.99
  -5  -1   0   37.52    0.91
  -5  -1   0   36.95    0.94
  -5  -1   0   35.23    0.95
  -5  -1   0   37.34    0.96
   5   1   0   36.79    0.97
   5   1   0   36.62    1.00
   5   1   0   37.30    0.99
   5   1   0   37.50    0.89
   5   1   0   37.63    0.97
   5   1   0   35.98    0.92
   5   1   0   36.71    0.93
   5   1   0   38.45    1.06
   5   1   0   37.45    0.96
   5   1   0   36.93    0.85
   5   1   0   37.25    0.93
   5   1   0   35.12    1.01
   5   1   0   36.29    1.00
  -6  -1   0  152.67    3.56
  -6  -1   0  157.36    3.46
  -6  -1   0  158.47    3.44
  -6  -1   0  161.78    3.54
  -6  -1   0  158.09    3.58
  -6  -1   0  160.75    3.49
  -6  -1   0  160.38    3.65
  -6  -1   0  150.37    3.53
  -6  -1   0  159.77    3.56
  -6  -1   0  157.16    3.48
  -6  -1   0  157.88    3.48
   6   1   0  155.91    3.56
   6   1   0  159.30    3.46
   6   1   0  153.35    3.60
   6   1   0  153.32    3.51
   6   1   0  157.86    3.62
   6   1   0  158.31    3.61
   6   1   0  160.14    3.58
   6   1   0  158.34    3.43
   6   1   0  155.61    3.52
   6   1   0  155.89    3.56
   6   1   0  158.06    3.52
  -7  -1   0    4.29    0.29
  -7  -1   0    4.06    0.26
  -7  -1   0    4.52    0.27
  -7  -1   0    4.39    0.21
  -7  -1   0    4.17    0.31
  -7  -1   0    3.65    0.30
  -7  -1   0    4.42    0.21
  -7  -1   0    4.22    0.22
  -7  -1   0    3.95    0.18
  -7  -1   0    4.26    0.23
   7   1   0    4.48    0.28
   7   1   0    4.43    0.28
   7   1   0    4.36    0.24
   7   1   0    4.04    0.25
   7   1   0    4.04    0.18
   7   1   0    4.48    0.31
   7   1   0    4.52    0.27
   7   1   0    3.98    0.23
   7   1   0    4.25    0.24
   7   1   0    4.25    0.21
  -8  -1   0   19.67    0.57
  -8  -1   0   20.04    0.62
  -8  -1   0   20.94    0.60
  -8  -1   0   20.88    0.72
  -8  -1   0   22.13    0.79
  -8  -1   0   21.61    0.74
  -8  -1   0   20.03    0.55
  -8  -1   0   19.46    0.58
  -8  -1   0   19.90    0.67
  -8  -1   0   20.48    0.77
   8   1   0   20.65    0.70
   8   1   0   20.77    0.75
   8   1   0   19.47    0.64
   8   1   0   21.84    0.66
   8   1   0   20.81    0.68
   8   1   0   20.45    0.70
   8   1   0   20.57    0.55
   8   1   0   20.65    0.58
  -9  -1   0   24.68    0.68
  -9  -1   0   24.14    0.84
  -9  -1   0   24.68    0.92
  -9  -1   0   24.95    0.75
  -9  -1   0   25.46    0.88
  -9  -1   0   24.01    0.65
  -9  -1   0   24.13    0.68
  -9  -1   0   25.07    0.69
  -9  -1   0   24.58    0.79
  -9  -1   0   24.65    0.90
   9   1   0   25.37    0.83
   9   1   0   24.86    0.83
   9   1   0   25.48    0.78
   9   1   0   24.61    0.81
   9   1   0   24.41    0.65
   9   1   0   24.91    0.89
   9   1   0   25.16    0.69
 -10  -1   0    2.69    0.35
 -10  -1   0    2.70    0.17
 -10  -1   0    2.97    0.37
 -10  -1   0    2.41    0.17
 -10  -1   0    2.33    0.21
 -10  -1   0    2.43    0.15
 -10  -1   0    3.05    0.30
 -10  -1   0    2.70    0.25
 -10  -1   0    2.87    0.29
 -10  -1   0    2.60    0.22
  10   1   0    2.45    0.24
  10   1   0    2.17    0.32
  10   1   0    2.52    0.24
  10   1   0    2.47    0.16
  10   1   0    2.62    0.17
  10   1   0    2.70    0.31
  10   1   0    2.13    0.29
 -11  -1   0   28.84    0.82
 -11  -1   0   26.63    0.88
 -11  -1   0   27.91    1.07
 -11  -1   0   26.46    0.72
 -11  -1   0   27.61    0.85
 -11  -1   0   26.96    1.06
 -11  -1   0   27.22    0.98
 -11  -1   0   26.31    0.69
 -11  -1   0   26.92    1.01
  11   1   0   25.94    0.92
  11   1   0   27.12    0.89
  11   1   0   26.10    0.72
  11   1   0   26.48    0.75
  11   1   0   28.67    1.04
  11   1   0   25.31    1.00
  11   1   0   28.00    0.96
 -12  -1   0    2.39    0.14
 -12  -1   0    2.39    0.34
 -12  -1   0    2.22    0.14
 -12  -1   0    2.61    0.44
 -12  -1   0    2.88    0.33
 -12  -1   0    2.48    0.25
 -12  -1   0    2.01    0.35
 -12  -1   0    2.59    0.41
 -12  -1   0    2.21    0.16
 -12  -1   0    2.34    0.15
 -12  -1   0    2.09    0.26
  12   1   0    2.56    0.34
  12   1   0    2.87    0.32
  12   1   0    2.62    0.32
  12   1   0    2.26    0.18
  12   1   0    1.90    0.16
  12   1   0    2.21    0.32
 -13  -1   0    4.06    0.31
 -13  -1   0    4.71    0.57
 -13  -1   0    3.91    0.25
 -13  -1   0    3.75    0.47
 -13  -1   0    4.51    0.54
 -13  -1   0    5.08    0.71
 -13  -1   0    4.06    0.32
  13   1   0    4.39    0.35
  13   1   0    4.03    0.23
  13   1   0    3.45    0.34
  13   1   0    3.90    0.38
  13   1   0    4.76    0.40
  13   1   0    4.49    0.43
 -14  -1   0    0.91    0.20
 -14  -1   0    0.23    0.25
 -14  -1   0    0.43    0.16
 -14  -1   0    0.24    0.20
 -14  -1   0    0.53    0.25
 -14  -1   0    0.35    0.24
  14   1   0    0.56    0.21
  14   1   0    0.54    0.24
  14   1   0    0.50    0.22
  14   1   0    0.41    0.20
  14   1   0    0.49    0.20
  14   1   0    0.45    0.10
 -15  -1   0    0.48    0.27
 -15  -1   0    0.26    0.16
 -15  -1   0    0.26    0.23
 -15  -1   0   -0.14    0.22
 -15  -1   0    0.27    0.25
 -15  -1   0    0.12    0.15
  15   1   0    0.23    0.18
  15   1   0    0.21    0.16
  15   1   0    0.60    0.25
  15   1   0    0.50    0.22
 -16  -1   0    1.33    0.39
 -16  -1   0    1.21    0.30
 -16  -1   0    2.05    0.30
 -16  -1   0    2.19    0.47
 -16  -1   0    2.14    0.43
  16   1   0    2.55    0.46
  16   1   0    1.70    0.28
  16   1   0    2.20    0.34
  16   1   0    1.53    0.35
 -17  -1   0    5.32    0.54
 -17  -1   0    5.00    0.70
 -17  -1   0    4.14    0.37
  17   1   0    4.59    0.61
  17   1   0    5.47    0.50
  17   1   0    5.02    0.67
  17   1   0    5.34    0.52
  17   1   0    4.62    0.44
 -18  -1   0   11.80    0.88
 -18  -1   0   12.57    0.94
 -18  -1   0   10.67    0.78
  18   1   0   10.83    0.70
  18   1   0   11.35    0.73
  18   1   0   12.34    0.90
  18   1   0   10.63    0.67
  18   1   0   11.43    0.84
 -19  -1   0    0.95    0.41
 -19  -1   0    0.77    0.42
 -19  -1   0    1.63    0.43
  19   1   0    1.23    0.32
  19   1   0    1.36    0.44
  19   1   0    1.57    0.37
  19   1   0    0.92    0.38
 -20  -1   0    4.90    0.76
 -20  -1   0    3.98    0.65
 -20  -1   0    3.74    0.55
  20   1   0    4.74    0.57
  20   1   0    4.48    0.69
  20   1   0    4.15    0.56
  20   1   0    5.61    0.79
  20   1   0    4.05    0.50
 -21  -1   0   -0.31    0.34
 -21  -1   0    0.16    0.34
  21   1   0    0.13    0.29
  21   1   0   -0.06    0.27
  21   1   0    0.33    0.30
  20  -2   0   -0.46    0.28
  20  -2   0    0.62    0.24
  20  -2   0    0.07    0.34
  20  -2   0   -0.18    0.24
 -20   2   0   -0.11    0.32
 -20   2   0    1.36    0.72
 -20   2   0    0.22    0.36
  19  -2   0    6.03    0.54
  19  -2   0    5.46    0.69
  19  -2   0    5.65    0.48
  19  -2   0    5.97    0.77
 -19   2   0    4.95    0.64
 -19   2   0    7.28    0.93
 -19   2   0    6.34    0.82
  18  -2   0    0.46    0.21
  18  -2   0    0.48    0.31
  18  -2   0    0.23    0.25
  18  -2   0    0.26    0.23
  18  -2   0   -0.24    0.28
 -18   2   0    0.10    0.25
 -18   2   0    0.06    0.20
 -18   2   0   -0.04    0.31
 -18   2   0   -0.11    0.32
  17  -2   0    5.00    0.42
  17  -2   0    4.93    0.54
  17  -2   0    4.90    0.63
  17  -2   0    3.87    0.61
  17  -2   0    3.66    0.38
 -17   2   0    3.39    0.60
 -17   2   0    4.55    0.69
 -17   2   0    4.57    0.45
 -17   2   0    4.49    0.57
 -17   2   0    3.97    0.66
  16  -2   0    3.88    0.42
  16  -2   0    3.71    0.45
  16  -2   0    3.64    0.53
  16  -2   0    4.40    0.76
  16  -2   0    4.34    0.38
 -16   2   0    5.66    0.53
 -16   2   0    3.93    0.61
 -16   2   0    3.74    0.59
 -16   2   0    4.28    0.41
  15  -2   0    0.89    0.28
  15  -2   0    0.41    0.18
  15  -2   0    0.15    0.23
  15  -2   0    0.21    0.18
  15  -2   0    0.42    0.20
 -15   2   0    0.94    0.34
 -15   2   0    0.06    0.27
 -15   2   0    0.47    0.20
 -15   2   0    0.48    0.33
 -15   2   0    0.26    0.21
  14  -2   0    0.19    0.15
  14  -2   0    0.18    0.16
  14  -2   0    0.21    0.23
  14  -2   0    0.19    0.20
  14  -2   0    0.28    0.17
 -14   2   0    0.10    0.27
 -14   2   0    0.11    0.13
 -14   2   0    0.27    0.20
 -14   2   0    0.00    0.20
 -14   2   0    0.08    0.18
 -14   2   0    0.38    0.26
  13  -2   0    0.77    0.17
  13  -2   0    0.50    0.23
  13  -2   0    0.14    0.15
  13  -2   0    0.66    0.29
  13  -2   0    0.20    0.17
 -13   2   0    0.29    0.26
 -13   2   0    0.28    0.24
 -13   2   0    0.34    0.15
 -13   2   0    0.40    0.13
 -13   2   0    0.24    0.22
 -13   2   0    0.35    0.24
  12  -2   0    2.84    0.29
  12  -2   0    3.32    0.42
  12  -2   0    2.55    0.16
  12  -2   0    3.08    0.29
  12  -2   0    2.37    0.28
  12  -2   0    2.58    0.25
 -12   2   0    3.28    0.32
 -12   2   0    2.88    0.21
 -12   2   0    2.74    0.43
 -12   2   0    2.25    0.41
 -12   2   0    3.31    0.41
 -12   2   0    2.55    0.39
  11  -2   0    0.52    0.14
  11  -2   0    0.50    0.16
  11  -2   0    0.48    0.10
  11  -2   0    0.39    0.14
  11  -2   0    0.40    0.19
  11  -2   0    0.51    0.17
 -11   2   0    0.68    0.11
 -11   2   0    0.26    0.21
 -11   2   0    0.42    0.35
 -11   2   0    0.34    0.15
 -11   2   0    0.58    0.27
 -11   2   0    0.46    0.21
 -11   2   0    0.50    0.19
  10  -2   0    0.38    0.09
  10  -2   0    0.62    0.15
  10  -2   0    0.30    0.14
  10  -2   0    0.41    0.13
  10  -2   0    0.37    0.16
  10  -2   0    0.25    0.12
 -10   2   0    0.32    0.16
 -10   2   0    0.06    0.17
 -10   2   0    0.58    0.21
 -10   2   0    0.34    0.14
 -10   2   0    0.21    0.18
 -10   2   0    0.28    0.16
 -10   2   0    0.32    0.10
   9  -2   0    0.94    0.21
   9  -2   0    1.16    0.17
   9  -2   0    1.10    0.15
   9  -2   0    0.93    0.12
   9  -2   0    1.43    0.19
   9  -2   0    1.09    0.18
  -9   2   0    0.92    0.19
  -9   2   0    0.97    0.26
  -9   2   0    1.10    0.17
  -9   2   0    0.76    0.20
  -9   2   0    1.00    0.20
  -9   2   0    0.96    0.24
  -9   2   0    0.60    0.13
   8  -2   0    1.24    0.16
   8  -2   0    1.18    0.11
   8  -2   0    1.19    0.17
   8  -2   0    1.52    0.16
   8  -2   0    1.38    0.13
   8  -2   0    1.29    0.19
   8  -2   0    0.90    0.19
   8  -2   0    1.17    0.16
  -8   2   0    1.12    0.19
  -8   2   0    1.26    0.20
  -8   2   0    0.84    0.23
  -8   2   0    1.26    0.25
  -8   2   0    1.30    0.18
  -8   2   0    0.90    0.21
  -8   2   0    1.09    0.08
   7  -2   0    0.38    0.11
   7  -2   0    0.62    0.12
   7  -2   0    0.73    0.18
   7  -2   0    0.55    0.10
   7  -2   0    0.40    0.09
   7  -2   0    0.51    0.10
   7  -2   0    0.50    0.11
  -7   2   0    0.35    0.08
  -7   2   0    0.46    0.14
  -7   2   0    0.61    0.18
  -7   2   0    0.37    0.13
  -7   2   0    0.65    0.19
  -7   2   0    0.36    0.06
  -7   2   0    0.21    0.08
  -7   2   0    0.50    0.13
  -7   2   0    0.41    0.15
  -7   2   0    0.47    0.16
  -7   2   0    0.76    0.13
   6  -2   0    0.31    0.07
   6  -2   0    0.18    0.06
   6  -2   0    0.10    0.07
   6  -2   0    0.15    0.10
   6  -2   0    0.10    0.11
   6  -2   0    0.21    0.08
   6  -2   0    0.15    0.09
   6  -2   0    0.23    0.07
   6  -2   0    0.17    0.09
   6  -2   0    0.30    0.10
   6  -2   0    0.25    0.10
  -6   2   0    0.12    0.12
  -6   2   0    0.11    0.08
  -6   2   0    0.06    0.09
  -6   2   0    0.14    0.05
  -6   2   0    0.17    0.11
  -6   2   0    0.09    0.12
  -6   2   0    0.03    0.12
  -6   2   0    0.15    0.06
  -6   2   0    0.17    0.06
  -6   2   0    0.22    0.15
  -6   2   0    0.06    0.10
  -6   2   0    0.10    0.09
   5  -2   0    1.51    0.16
   5  -2   0    1.81    0.22
   5  -2   0    1.50    0.20
   5  -2   0    1.55    0.19
   5  -2   0    1.45    0.17
   5  -2   0    1.41    0.13
   5  -2   0    1.35    0.18
   5  -2   0    1.46    0.10
   5  -2   0    1.65    0.17
   5  -2   0    1.32    0.19
   5  -2   0    1.72    0.19
   5  -2   0    1.47    0.17
   5  -2   0    1.16    0.11
   5  -2   0    1.37    0.09
   5  -2   0    1.69    0.13
  -5   2   0    1.42    0.17
  -5   2   0    1.47    0.22
  -5   2   0    1.70    0.23
  -5   2   0    1.70    0.18
  -5   2   0    1.38    0.11
  -5   2   0    1.27    0.09
  -5   2   0    1.36    0.14
  -5   2   0    1.70    0.20
  -5   2   0    1.31    0.09
  -5   2   0    1.18    0.21
  -5   2   0    1.70    0.19
   4  -2   0    7.63    0.21
   4  -2   0    7.65    0.36
   4  -2   0    7.19    0.34
   4  -2   0    7.92    0.30
   4  -2   0    7.79    0.25
   4  -2   0    7.56    0.21
   4  -2   0    7.70    0.37
   4  -2   0    7.58    0.31
   4  -2   0    8.12    0.25
   4  -2   0    7.78    0.24
   4  -2   0    7.67    0.23
   4  -2   0    7.76    0.32
   4  -2   0    7.78    0.33
   4  -2   0    7.91    0.31
   4  -2   0    7.93    0.29
   4  -2   0    7.74    0.30
  -4   2   0    7.42    0.22
  -4   2   0    7.76    0.30
  -4   2   0    7.46    0.34
  -4   2   0    7.52    0.23
  -4   2   0    7.71    0.32
  -4   2   0    7.90    0.31
  -4   2   0    7.86    0.36
  -4   2   0    7.46    0.31
  -4   2   0    7.12    0.36
  -4   2   0    7.35    0.22
  -4   2   0    8.14    0.35
   3  -2   0  127.07    2.76
   3  -2   0  123.90    2.88
   3  -2   0  129.00    2.81
   3  -2   0  126.76    2.82
   3  -2   0  128.29    2.88
   3  -2   0  127.43    2.76
   3  -2   0  128.94    2.85
   3  -2   0  126.22    2.91
   3  -2   0  126.61    2.84
   3  -2   0  130.78    2.85
   3  -2   0  124.08    2.77
   3  -2   0  127.96    2.91
   3  -2   0  127.72    2.86
  -3   2   0  128.67    2.85
  -3   2   0  128.85    2.93
  -3   2   0  128.71    2.92
  -3   2   0  128.02    2.84
  -3   2   0  130.74    2.90
  -3   2   0  125.48    2.74
  -3   2   0  125.89    2.85
  -3   2   0  127.61    2.77
  -3   2   0  124.32    2.74
  -3   2   0  126.84    2.86
  -3   2   0  128.44    2.88
   2  -2   0   25.88    0.58
   2  -2   0   24.31    0.69
   2  -2   0   24.98    0.58
   2  -2   0   25.37    0.66
   2  -2   0   25.69    0.67
   2  -2   0   24.68    0.68
   2  -2   0   25.00    0.63
   2  -2   0   24.79    0.69
   2  -2   0   25.88    0.64
   2  -2   0   26.11    0.67
   2  -2   0   25.38    0.65
   2  -2   0   25.07    0.61
  -2   2   0   26.43    0.67
  -2   2   0   25.38    0.70
  -2   2   0   26.03    0.69
  -2   2   0   24.54    0.64
  -2   2   0   25.86    0.67
  -2   2   0   26.32    0.66
  -2   2   0   25.40    0.61
  -2   2   0   26.28    0.70
  -2   2   0   25.82    0.66
   1  -2   0   16.00    0.44
   1  -2   0   16.44    0.43
   1  -2   0   16.95    0.45
   1  -2   0   16.37    0.42
   1  -2   0   16.22    0.38
   1  -2   0   16.31    0.42
   1  -2   0   16.44    0.46
   1  -2   0   16.77    0.45
   1  -2   0   15.88    0.44
   1  -2   0   15.75    0.38
   1  -2   0   15.82    0.43
   1  -2   0   16.55    0.42
  -1   2   0   16.43    0.42
  -1   2   0   16.32    0.46
  -1   2   0   15.63    0.38
  -1   2   0   16.20    0.44
  -1   2   0   16.71    0.38
  -1   2   0   16.02    0.45
  -1   2   0   16.58    0.45
  -1   2   0   15.77    0.46
  -1   2   0   16.04    0.43
  -1   2   0   16.54    0.42
  -1   2   0   16.28    0.44
   0  -2   0  133.20    2.85
   0  -2   0  131.89    2.80
   0  -2   0  126.01    2.82
   0  -2   0  128.99    2.83
   0  -2   0  132.45    2.84
   0  -2   0  139.39    2.86
   0  -2   0  129.09    2.84
   0  -2   0  125.50    2.84
   0  -2   0  129.33    2.81
   0  -2   0  129.71    2.80
   0  -2   0  127.98    2.82
   0  -2   0  126.82    2.81
   0  -2   0  126.85    2.80
   0  -2   0  136.45    2.85
   0   2   0  128.27    2.84
   0   2   0  131.05    2.80
   0   2   0  126.81    2.81
   0   2   0  130.07    2.80
   0   2   0  131.28    2.84
   0   2   0  130.37    2.84
   0   2   0  125.68    2.81
   0   2   0  131.16    2.85
   0   2   0  130.25    2.81
   0   2   0  125.59    2.84
   0   2   0  129.50    2.80
   0   2   0  134.74    2.86
   0   2   0  134.29    2.82
   0   2   0  131.15    2.81
  -1  -2   0   24.50    0.60
  -1  -2   0   24.13    0.58
  -1  -2   0   24.01    0.59
  -1  -2   0   24.37    0.55
  -1  -2   0   24.12    0.58
  -1  -2   0   23.88    0.58
  -1  -2   0   24.10    0.60
  -1  -2   0   24.21    0.60
  -1  -2   0   24.87    0.60
  -1  -2   0   24.41    0.59
  -1  -2   0   24.21    0.56
  -1  -2   0   23.75    0.58
   1   2   0   24.22    0.58
   1   2   0   24.48    0.60
   1   2   0   24.11    0.58
   1   2   0   23.65    0.55
   1   2   0   23.20    0.59
   1   2   0   24.43    0.60
   1   2   0   24.25    0.56
   1   2   0   23.86    0.58
   1   2   0   24.16    0.60
   1   2   0   24.04    0.58
   1   2   0   24.35    0.58
  -2  -2   0   59.38    1.37
  -2  -2   0   59.89    1.36
  -2  -2   0   58.94    1.36
  -2  -2   0   59.07    1.38
  -2  -2   0   59.03    1.37
  -2  -2   0   60.46    1.36
  -2  -2   0   59.92    1.35
  -2  -2   0   59.53    1.36
  -2  -2   0   60.90    1.38
  -2  -2   0   60.33    1.32
  -2  -2   0   60.23    1.37
   2   2   0   59.58    1.39
   2   2   0   60.24    1.36
   2   2   0   60.01    1.36
   2   2   0   59.01    1.37
   2   2   0   60.12    1.37
   2   2   0   60.23    1.37
   2   2   0   59.76    1.32
   2   2   0   59.56    1.39
   2   2   0   60.76    1.37
   2   2   0   59.36    1.36
   2   2   0   61.85    1.37
   2   2   0   57.89    1.38
  -3  -2   0  429.65    9.42
  -3  -2   0  434.54    9.38
  -3  -2   0  441.10    9.40
  -3  -2   0  434.68    9.38
   3   2   0  445.58    9.43
   3   2   0  440.24    9.37
   3   2   0  436.71    9.40
   3   2   0  439.80    9.42
   3   2   0  435.29    9.38
  -4  -2   0    8.00    0.28
  -4  -2   0    8.35    0.31
  -4  -2   0    8.27    0.28
  -4  -2   0    7.89    0.31
  -4  -2   0    8.77    0.34
  -4  -2   0    7.73    0.31
  -4  -2   0    8.63    0.32
  -4  -2   0    8.18    0.29
  -4  -2   0    8.55    0.33
  -4  -2   0    7.84    0.29
  -4  -2   0    8.18    0.30
  -4  -2   0    7.93    0.31
   4   2   0    8.27    0.33
   4   2   0    8.17    0.32
   4   2   0    8.03    0.30
   4   2   0    8.72    0.30
   4   2   0    8.12    0.32
   4   2   0    8.92    0.29
   4   2   0    8.85    0.31
   4   2   0    8.42    0.32
   4   2   0    8.31    0.33
   4   2   0    8.44    0.31
  -5  -2   0   38.23    0.96
  -5  -2   0   37.73    0.93
  -5  -2   0   38.30    1.00
  -5  -2   0   37.05    1.00
  -5  -2   0   38.26    1.00
  -5  -2   0   37.14    1.02
  -5  -2   0   35.72    0.94
  -5  -2   0   38.14    1.00
  -5  -2   0   38.35    1.01
  -5  -2   0   36.91    0.99
  -5  -2   0   38.40    0.96
  -5  -2   0   35.91    0.98
  -5  -2   0   37.74    0.92
   5   2   0   36.21    1.01
   5   2   0   38.61    1.01
   5   2   0   38.39    0.99
   5   2   0   38.82    1.02
   5   2   0   36.53    1.01
   5   2   0   36.83    0.98
   5   2   0   36.94    0.95
   5   2   0   38.61    0.93
   5   2   0   37.36    0.99
   5   2   0   37.49    0.97
   5   2   0   35.94    0.99
  -6  -2   0   21.86    0.68
  -6  -2   0   19.23    0.63
  -6  -2   0   20.33    0.61
  -6  -2   0   20.43    0.60
  -6  -2   0   20.53    0.58
  -6  -2   0   19.89    0.66
  -6  -2   0   20.93    0.62
  -6  -2   0   20.43    0.56
  -6  -2   0   20.74    0.65
  -6  -2   0   21.41    0.69
  -6  -2   0   19.20    0.63
   6   2   0   21.18    0.67
   6   2   0   21.14    0.66
   6   2   0   20.25    0.51
   6   2   0   20.47    0.67
   6   2   0   20.77    0.66
   6   2   0   20.50    0.65
   6   2   0   20.44    0.70
   6   2   0   20.52    0.65
   6   2   0   20.26    0.67
   6   2   0   21.90    0.63
   6   2   0   20.84    0.58
   6   2   0   19.33    0.61
   6   2   0   20.66    0.68
  -7  -2   0   39.56    1.04
  -7  -2   0   38.03    0.95
  -7  -2   0   37.05    0.98
  -7  -2   0   38.97    1.00
  -7  -2   0   37.51    0.96
  -7  -2   0   39.24    1.08
  -7  -2   0   39.31    1.12
  -7  -2   0   36.62    1.05
  -7  -2   0   39.07    1.10
   7   2   0   37.41    0.89
   7   2   0   37.44    1.06
   7   2   0   38.08    1.10
   7   2   0   36.99    1.07
   7   2   0   37.87    0.96
   7   2   0   37.69    1.03
   7   2   0   36.90    1.07
   7   2   0   36.46    1.00
   7   2   0   36.92    1.06
  -8  -2   0   38.87    0.97
  -8  -2   0   38.50    1.10
  -8  -2   0   39.49    1.14
  -8  -2   0   39.54    1.18
  -8  -2   0   39.25    1.16
  -8  -2   0   38.85    1.03
  -8  -2   0   38.38    0.99
  -8  -2   0   38.08    0.99
  -8  -2   0   39.12    1.16
   8   2   0   39.14    1.00
   8   2   0   38.33    0.91
   8   2   0   34.99    1.09
   8   2   0   40.42    1.13
   8   2   0   37.04    1.04
   8   2   0   39.00    1.16
   8   2   0   39.12    1.08
   8   2   0   40.50    1.14
  -9  -2   0    1.74    0.24
  -9  -2   0    1.60    0.13
  -9  -2   0    1.47    0.24
  -9  -2   0    1.53    0.21
  -9  -2   0    1.44    0.17
  -9  -2   0    1.80    0.17
  -9  -2   0    1.84    0.26
  -9  -2   0    1.28    0.22
  -9  -2   0    1.77    0.18
   9   2   0    1.65    0.24
   9   2   0    1.51    0.17
   9   2   0    1.59    0.21
   9   2   0    1.46    0.11
   9   2   0    1.46    0.23
   9   2   0    1.55    0.27
 -10  -2   0   18.23    0.68
 -10  -2   0   16.71    0.52
 -10  -2   0   17.94    0.66
 -10  -2   0   16.59    0.54
 -10  -2   0   16.66    0.56
 -10  -2   0   18.20    0.72
 -10  -2   0   17.91    0.76
 -10  -2   0   16.93    0.57
 -10  -2   0   18.37    0.64
 -10  -2   0   17.04    0.75
  10   2   0   16.69    0.67
  10   2   0   18.11    0.70
  10   2   0   17.16    0.55
  10   2   0   17.76    0.74
  10   2   0   18.24    0.66
  10   2   0   16.93    0.47
  10   2   0   17.51    0.70
 -11  -2   0    2.59    0.27
 -11  -2   0    2.91    0.36
 -11  -2   0    2.44    0.17
 -11  -2   0    2.99    0.28
 -11  -2   0    2.31    0.36
 -11  -2   0    2.99    0.40
 -11  -2   0    2.47    0.21
 -11  -2   0    2.49    0.19
 -11  -2   0    2.30    0.35
 -11  -2   0    2.56    0.34
 -11  -2   0    2.62    0.22
  11   2   0    2.43    0.14
  11   2   0    3.30    0.37
  11   2   0    2.87    0.36
  11   2   0    2.70    0.31
  11   2   0    2.66    0.34
  11   2   0    2.59    0.21
  11   2   0    2.61    0.30
 -12  -2   0    0.66    0.11
 -12  -2   0    0.29    0.14
 -12  -2   0    0.86    0.22
 -12  -2   0    0.39    0.12
 -12  -2   0    0.49    0.15
 -12  -2   0    0.60    0.24
 -12  -2   0    0.80    0.24
 -12  -2   0    0.37    0.22
 -12  -2   0    0.49    0.22
 -12  -2   0    0.55    0.13
  12   2   0    0.55    0.13
  12   2   0    0.84    0.23
  12   2   0    0.35    0.08
  12   2   0    0.53    0.20
  12   2   0    0.44    0.17
  12   2   0    0.69    0.19
  12   2   0    0.52    0.25
 -13  -2   0   -0.15    0.08
 -13  -2   0   -0.07    0.10
 -13  -2   0    0.09    0.12
 -13  -2   0    0.11    0.10
 -13  -2   0    0.11    0.14
 -13  -2   0    0.10    0.08
 -13  -2   0    0.06    0.19
 -13  -2   0    0.04    0.20
  13   2   0    0.14    0.18
  13   2   0    0.17    0.16
  13   2   0    0.22    0.16
  13   2   0    0.38    0.20
  13   2   0    0.15    0.14
 -14  -2   0    9.68    0.46
 -14  -2   0    9.21    0.30
 -14  -2   0    9.87    0.54
 -14  -2   0   10.03    0.62
 -14  -2   0    9.24    0.65
 -14  -2   0    9.06    0.66
 -14  -2   0    8.64    0.30
 -14  -2   0    8.49    0.38
 -14  -2   0    9.35    0.34
 -14  -2   0    8.96    0.67
 -14  -2   0    8.98    0.34
  14   2   0    9.51    0.58
  14   2   0    9.49    0.54
  14   2   0   10.01    0.60
  14   2   0    9.26    0.63
 -15  -2   0   -0.18    0.20
 -15  -2   0    0.24    0.24
 -15  -2   0    0.00    0.11
 -15  -2   0   -0.45    0.14
 -15  -2   0    0.00    0.17
 -15  -2   0    0.14    0.21
 -15  -2   0    0.25    0.17
  15   2   0    0.57    0.26
  15   2   0    0.15    0.17
  15   2   0    0.12    0.17
  15   2   0    0.27    0.20
 -16  -2   0   -0.07    0.20
 -16  -2   0   -0.29    0.25
 -16  -2   0    0.13    0.14
 -16  -2   0   -0.05    0.20
 -16  -2   0   -0.04    0.23
  16   2   0    0.27    0.24
  16   2   0    0.13    0.21
  16   2   0    0.02    0.20
  16   2   0   -0.04    0.18
 -17  -2   0    0.96    0.21
 -17  -2   0    1.06    0.34
 -17  -2   0    1.15    0.37
 -17  -2   0    1.15    0.39
  17   2   0    1.20    0.27
  17   2   0    1.57    0.41
  17   2   0    0.80    0.29
  17   2   0    0.98    0.31
 -18  -2   0    3.21    0.59
 -18  -2   0    3.36    0.60
 -18  -2   0    2.84    0.46
  18   2   0    2.64    0.53
  18   2   0    1.91    0.44
  18   2   0    1.89    0.38
  18   2   0    2.43    0.41
  18   2   0    1.83    0.43
 -19  -2   0    0.37    0.32
 -19  -2   0    0.22    0.29
 -19  -2   0    0.26    0.34
  19   2   0   -0.04    0.25
  19   2   0    0.10    0.26
  19   2   0    0.62    0.29
  19   2   0   -0.32    0.24
  19   2   0    0.17    0.23
 -20  -2   0    0.61    0.33
 -20  -2   0    0.70    0.32
 -20  -2   0    0.13    0.32
  20   2   0   -0.09    0.29
  20   2   0    0.32    0.30
  20   2   0    0.73    0.30
  20   2   0    0.41    0.30
 -21  -2   0    1.03    0.44
 -21  -2   0    0.44    0.42
 -21  -2   0    0.30    0.39
  21   2   0    0.61    0.38
  21   2   0    0.52    0.48
  21   2   0    0.23    0.30
  21   2   0    0.22    0.31
  21   2   0    0.53    0.33
  20  -3   0    7.19    0.89
  20  -3   0    6.20    0.45
  20  -3   0    5.64    0.63
  20  -3   0    5.82    0.97
 -20   3   0    4.55    0.78
 -20   3   0    6.85    0.79
  19  -3   0    0.41    0.30
  19  -3   0    0.23    0.30
  19  -3   0    1.11    0.24
 -19   3   0    0.93    0.42
 -19   3   0   -0.09    0.32
 -19   3   0    0.26    0.33
  18  -3   0    0.28    0.23
  18  -3   0    0.13    0.23
  18  -3   0   -0.40    0.20
  18  -3   0    0.08    0.27
  18  -3   0   -0.26    0.19
 -18   3   0    0.47    0.28
 -18   3   0    0.56    0.35
 -18   3   0   -0.17    0.33
 -18   3   0    0.04    0.26
  17  -3   0    0.51    0.30
  17  -3   0    0.54    0.30
  17  -3   0    0.08    0.20
  17  -3   0    0.42    0.21
 -17   3   0    0.14    0.20
 -17   3   0    0.14    0.30
 -17   3   0    0.31    0.24
 -17   3   0    1.28    0.40
  16  -3   0    1.65    0.28
  16  -3   0    1.92    0.35
  16  -3   0    1.35    0.23
  16  -3   0    1.31    0.41
 -16   3   0    1.35    0.39
 -16   3   0    1.53    0.30
 -16   3   0    1.74    0.72
 -16   3   0    1.27    0.31
  15  -3   0    8.14    0.62
  15  -3   0    7.48    0.64
  15  -3   0    7.12    0.50
  15  -3   0    6.77    0.44
  15  -3   0    6.38    0.43
 -15   3   0    7.91    0.72
 -15   3   0    8.31    0.75
 -15   3   0    7.08    0.54
 -15   3   0    7.08    0.52
 -15   3   0    7.47    0.66
  14  -3   0    1.74    0.36
  14  -3   0    2.20    0.29
  14  -3   0    1.69    0.27
  14  -3   0    2.16    0.43
  14  -3   0    2.06    0.27
 -14   3   0    2.44    0.35
 -14   3   0    1.64    0.41
 -14   3   0    2.23    0.46
 -14   3   0    1.60    0.39
 -14   3   0    1.94    0.35
  13  -3   0    0.08    0.12
  13  -3   0   -0.11    0.15
  13  -3   0    0.16    0.14
  13  -3   0    0.20    0.16
  13  -3   0    0.08    0.13
  13  -3   0   -0.10    0.19
 -13   3   0   -0.02    0.18
 -13   3   0   -0.07    0.22
 -13   3   0    0.28    0.26
 -13   3   0    0.06    0.15
 -13   3   0    0.01    0.22
  12  -3   0    3.15    0.45
  12  -3   0    2.26    0.31
  12  -3   0    2.61    0.15
  12  -3   0    2.86    0.26
  12  -3   0    2.99    0.39
  12  -3   0    2.70    0.25
  12  -3   0    2.91    0.25
 -12   3   0    2.29    0.41
 -12   3   0    2.85    0.36
 -12   3   0    3.54    0.41
 -12   3   0    2.95    0.31
 -12   3   0    2.59    0.47
 -12   3   0    2.39    0.16
 -12   3   0    2.89    0.48
  11  -3   0    0.12    0.13
  11  -3   0    0.01    0.11
  11  -3   0    0.25    0.13
  11  -3   0   -0.12    0.14
  11  -3   0   -0.11    0.08
  11  -3   0   -0.10    0.20
  11  -3   0    0.02    0.07
 -11   3   0   -0.07    0.11
 -11   3   0   -0.23    0.17
 -11   3   0    0.03    0.07
 -11   3   0   -0.11    0.18
 -11   3   0   -0.06    0.16
 -11   3   0    0.14    0.15
  10  -3   0    1.21    0.17
  10  -3   0    0.71    0.15
  10  -3   0    0.96    0.16
  10  -3   0    0.78    0.11
  10  -3   0    1.03    0.24
  10  -3   0    0.95    0.19
  10  -3   0    0.64    0.22
 -10   3   0    0.97    0.23
 -10   3   0    0.82    0.17
 -10   3   0    0.51    0.24
 -10   3   0    0.70    0.24
 -10   3   0    0.99    0.12
 -10   3   0    0.85    0.27
 -10   3   0    0.90    0.21
   9  -3   0    0.54    0.10
   9  -3   0    0.50    0.14
   9  -3   0    0.59    0.14
   9  -3   0    0.77    0.13
   9  -3   0    0.45    0.16
  -9   3   0    0.86    0.26
  -9   3   0    0.68    0.21
  -9   3   0    0.79    0.17
  -9   3   0    1.00    0.20
  -9   3   0    0.47    0.08
  -9   3   0    1.17    0.27
  -9   3   0    0.68    0.18
   8  -3   0   13.38    0.43
   8  -3   0   13.19    0.46
   8  -3   0   14.51    0.48
   8  -3   0   14.06    0.60
   8  -3   0   14.26    0.44
   8  -3   0   14.40    0.53
   8  -3   0   14.33    0.43
  -8   3   0   14.16    0.38
  -8   3   0   13.75    0.40
  -8   3   0   14.06    0.69
  -8   3   0   14.99    0.59
  -8   3   0   14.23    0.68
  -8   3   0   14.34    0.58
  -8   3   0   14.27    0.64
  -8   3   0   14.64    0.55
  -8   3   0   13.67    0.64
  -8   3   0   13.40    0.39
   7  -3   0    0.92    0.13
   7  -3   0    0.81    0.11
   7  -3   0    0.94    0.11
   7  -3   0    0.85    0.10
   7  -3   0    0.59    0.16
  -7   3   0    1.20    0.17
  -7   3   0    0.78    0.09
  -7   3   0    0.60    0.18
  -7   3   0    0.60    0.17
  -7   3   0    0.92    0.23
  -7   3   0    0.92    0.19
  -7   3   0    0.72    0.16
  -7   3   0    0.74    0.16
  -7   3   0    0.88    0.09
  -7   3   0    0.85    0.22
  -7   3   0    0.67    0.07
   6  -3   0    1.51    0.10
   6  -3   0    1.20    0.15
   6  -3   0    1.23    0.16
   6  -3   0    1.78    0.16
   6  -3   0    1.84    0.14
   6  -3   0    1.50    0.11
   6  -3   0    1.46    0.12
   6  -3   0    1.19    0.19
   6  -3   0    1.39    0.19
  -6   3   0    1.38    0.19
  -6   3   0    1.68    0.25
  -6   3   0    1.48    0.09
  -6   3   0    1.46    0.20
  -6   3   0    1.50    0.19
  -6   3   0    1.41    0.24
  -6   3   0    1.58    0.11
  -6   3   0    1.27    0.19
  -6   3   0    1.67    0.27
  -6   3   0    1.19    0.20
   5  -3   0   14.37    0.47
   5  -3   0   14.72    0.52
   5  -3   0   15.41    0.61
   5  -3   0   14.99    0.51
   5  -3   0   14.80    0.52
   5  -3   0   14.98    0.38
   5  -3   0   14.70    0.41
   5  -3   0   14.58    0.37
   5  -3   0   15.36    0.42
   5  -3   0   15.81    0.54
   5  -3   0   15.77    0.45
   5  -3   0   15.23    0.41
  -5   3   0   14.78    0.51
  -5   3   0   14.91    0.61
  -5   3   0   14.97    0.52
  -5   3   0   14.27    0.59
  -5   3   0   15.33    0.59
  -5   3   0   15.22    0.56
  -5   3   0   15.05    0.60
  -5   3   0   14.97    0.42
  -5   3   0   15.17    0.53
   4  -3   0    0.05    0.08
   4  -3   0   -0.02    0.05
   4  -3   0    0.01    0.09
   4  -3   0    0.09    0.05
   4  -3   0   -0.04    0.04
   4  -3   0    0.05    0.07
   4  -3   0    0.11    0.09
   4  -3   0    0.06    0.08
   4  -3   0    0.07    0.08
   4  -3   0    0.09    0.08
   4  -3   0    0.13    0.10
   4  -3   0    0.08    0.07
   4  -3   0    0.04    0.08
  -4   3   0    0.03    0.09
  -4   3   0    0.08    0.11
  -4   3   0    0.14    0.14
  -4   3   0    0.17    0.09
  -4   3   0    0.15    0.10
  -4   3   0    0.12    0.09
  -4   3   0    0.15    0.10
  -4   3   0   -0.03    0.09
  -4   3   0    0.05    0.06
   3  -3   0  115.06    2.67
   3  -3   0  115.33    2.62
   3  -3   0  113.17    2.62
   3  -3   0  120.08    2.60
   3  -3   0  114.61    2.54
   3  -3   0  114.87    2.49
   3  -3   0  116.01    2.63
   3  -3   0  116.96    2.57
   3  -3   0  113.40    2.58
   3  -3   0  114.03    2.49
   3  -3   0  111.78    2.68
   3  -3   0  113.46    2.63
  -3   3   0  115.56    2.69
  -3   3   0  113.93    2.59
  -3   3   0  117.13    2.65
  -3   3   0  117.57    2.63
  -3   3   0  114.32    2.55
  -3   3   0  113.04    2.64
  -3   3   0  118.76    2.64
  -3   3   0  113.72    2.69
  -3   3   0  114.90    2.67
   2  -3   0    1.38    0.14
   2  -3   0    1.50    0.08
   2  -3   0    1.68    0.16
   2  -3   0    1.45    0.13
   2  -3   0    1.41    0.14
   2  -3   0    1.67    0.11
   2  -3   0    1.52    0.16
   2  -3   0    1.59    0.13
   2  -3   0    1.46    0.08
   2  -3   0    1.69    0.14
   2  -3   0    1.72    0.12
   2  -3   0    1.52    0.13
   2  -3   0    1.48    0.11
  -2   3   0    1.83    0.17
  -2   3   0    1.63    0.12
  -2   3   0    1.41    0.14
  -2   3   0    1.45    0.15
  -2   3   0    1.77    0.19
  -2   3   0    1.52    0.15
  -2   3   0    1.59    0.13
  -2   3   0    1.70    0.17
  -2   3   0    1.78    0.14
   1  -3   0   91.71    2.06
   1  -3   0   90.30    2.04
   1  -3   0   91.65    2.03
   1  -3   0   93.23    2.04
   1  -3   0   92.13    1.99
   1  -3   0   89.57    1.96
   1  -3   0   90.43    2.07
   1  -3   0   93.67    2.10
   1  -3   0   91.14    2.09
   1  -3   0   90.70    2.00
   1  -3   0   89.60    2.06
   1  -3   0   91.68    2.06
   1  -3   0   91.59    2.04
   1  -3   0   88.19    2.07
   1  -3   0   90.23    1.96
  -1   3   0   87.95    2.06
  -1   3   0   95.19    2.10
  -1   3   0   87.76    1.98
  -1   3   0   89.54    2.02
  -1   3   0   91.64    2.04
  -1   3   0   90.76    2.08
  -1   3   0   91.01    2.04
  -1   3   0   92.56    2.08
  -1   3   0   91.32    2.07
  -1   3   0   91.33    2.10
  -1   3   0   92.15    2.07
   0  -3   0    0.49    0.09
   0  -3   0    0.41    0.09
   0  -3   0    0.33    0.06
   0  -3   0    0.17    0.07
   0  -3   0    0.32    0.03
   0  -3   0    0.32    0.08
   0  -3   0    0.33    0.06
   0  -3   0    0.31    0.08
   0  -3   0    0.25    0.06
   0  -3   0    0.20    0.05
   0  -3   0    0.19    0.07
   0  -3   0    0.34    0.07
   0  -3   0    0.30    0.06
   0  -3   0    0.30    0.08
   0  -3   0    0.32    0.08
   0   3   0    0.25    0.06
   0   3   0    0.30    0.05
   0   3   0    0.28    0.07
   0   3   0    0.36    0.07
   0   3   0    0.33    0.07
   0   3   0    0.43    0.09
   0   3   0    0.30    0.07
   0   3   0    0.37    0.07
   0   3   0    0.28    0.08
   0   3   0    0.35    0.08
   0   3   0    0.34    0.06
   0   3   0    0.39    0.06
   0   3   0    0.27    0.05
   0   3   0    0.47    0.10
  -1  -3   0    1.26    0.11
  -1  -3   0    1.12    0.07
  -1  -3   0    1.04    0.09
  -1  -3   0    1.15    0.10
  -1  -3   0    1.27    0.12
  -1  -3   0    1.10    0.11
  -1  -3   0    1.14    0.08
  -1  -3   0    1.01    0.05
  -1  -3   0    0.98    0.10
  -1  -3   0    1.16    0.11
  -1  -3   0    1.29    0.10
  -1  -3   0    1.07    0.11
  -1  -3   0    1.25    0.12
  -1  -3   0    1.09    0.11
   1   3   0    1.05    0.11
   1   3   0    1.22    0.11
   1   3   0    1.21    0.11
   1   3   0    1.12    0.12
   1   3   0    1.10    0.10
   1   3   0    1.18    0.10
   1   3   0    1.16    0.08
   1   3   0    1.05    0.10
   1   3   0    1.04    0.06
   1   3   0    0.96    0.11
   1   3   0    1.17    0.11
   1   3   0    1.03    0.10
  -2  -3   0  405.48    8.78
  -2  -3   0  400.96    8.76
  -2  -3   0  422.45    8.78
  -2  -3   0  405.76    8.73
  -2  -3   0  407.44    8.76
  -2  -3   0  406.57    8.76
   2   3   0  413.02    8.77
   2   3   0  408.28    8.75
   2   3   0  410.86    8.73
   2   3   0  392.07    8.76
   2   3   0  407.37    8.78
  -3  -3   0   61.27    1.52
  -3  -3   0   65.00    1.50
  -3  -3   0   63.01    1.49
  -3  -3   0   67.33    1.54
  -3  -3   0   62.43    1.49
  -3  -3   0   63.37    1.50
  -3  -3   0   65.09    1.53
  -3  -3   0   61.51    1.49
  -3  -3   0   64.64    1.44
  -3  -3   0   63.57    1.48
  -3  -3   0   65.69    1.51
   3   3   0   62.17    1.53
   3   3   0   62.70    1.50
   3   3   0   62.01    1.50
   3   3   0   64.10    1.52
   3   3   0   64.70    1.50
   3   3   0   65.11    1.51
   3   3   0   65.23    1.50
   3   3   0   63.60    1.43
   3   3   0   62.99    1.49
   3   3   0   64.78    1.49
   3   3   0   64.02    1.50
   3   3   0   65.01    1.53
  -4  -3   0   10.43    0.34
  -4  -3   0   10.12    0.36
  -4  -3   0    9.80    0.38
  -4  -3   0   10.60    0.35
  -4  -3   0   10.68    0.38
  -4  -3   0   10.44    0.39
  -4  -3   0   10.10    0.35
  -4  -3   0    9.73    0.36
  -4  -3   0   10.32    0.36
  -4  -3   0   10.19    0.37
  -4  -3   0   10.73    0.37
  -4  -3   0   10.31    0.39
   4   3   0   10.81    0.37
   4   3   0   10.00    0.38
   4   3   0   10.40    0.33
   4   3   0    9.86    0.39
   4   3   0    9.82    0.35
   4   3   0   10.20    0.35
   4   3   0   10.50    0.39
   4   3   0   10.00    0.36
   4   3   0   11.09    0.39
   4   3   0   10.71    0.37
   4   3   0   10.99    0.36
  -5  -3   0    0.41    0.09
  -5  -3   0    0.54    0.12
  -5  -3   0    0.48    0.11
  -5  -3   0    0.35    0.10
  -5  -3   0    0.52    0.12
  -5  -3   0    0.45    0.12
  -5  -3   0    0.54    0.10
  -5  -3   0    0.31    0.10
  -5  -3   0    0.21    0.09
  -5  -3   0    0.76    0.14
  -5  -3   0    0.42    0.11
  -5  -3   0    0.58    0.11
   5   3   0    0.42    0.09
   5   3   0    0.54    0.13
   5   3   0    0.50    0.10
   5   3   0    0.54    0.10
   5   3   0    0.48    0.11
   5   3   0    0.44    0.11
   5   3   0    0.37    0.12
   5   3   0    0.35    0.10
   5   3   0    0.47    0.11
   5   3   0    0.40    0.12
   5   3   0    0.31    0.09
   5   3   0    0.47    0.10
  -6  -3   0   36.95    0.95
  -6  -3   0   35.05    0.97
  -6  -3   0   37.62    1.07
  -6  -3   0   35.56    1.02
  -6  -3   0   37.03    0.99
  -6  -3   0   38.26    1.04
  -6  -3   0   38.53    1.04
  -6  -3   0   37.56    1.03
  -6  -3   0   37.15    0.96
  -6  -3   0   38.20    1.10
  -6  -3   0   39.37    1.05
  -6  -3   0   36.44    1.02
   6   3   0   35.72    1.00
   6   3   0   38.06    1.08
   6   3   0   36.02    1.04
   6   3   0   36.98    0.96
   6   3   0   37.95    1.05
   6   3   0   37.99    1.04
   6   3   0   36.43    1.04
   6   3   0   36.09    1.05
   6   3   0   36.93    0.98
   6   3   0   37.69    1.01
   6   3   0   38.81    1.13
  -7  -3   0    8.11    0.33
  -7  -3   0    8.13    0.35
  -7  -3   0    9.06    0.38
  -7  -3   0    9.38    0.43
  -7  -3   0    9.03    0.42
  -7  -3   0    8.93    0.38
  -7  -3   0    9.35    0.43
  -7  -3   0    8.97    0.49
  -7  -3   0    8.97    0.42
   7   3   0    8.85    0.37
   7   3   0    8.89    0.26
   7   3   0    9.08    0.43
   7   3   0    8.75    0.35
   7   3   0    8.71    0.42
   7   3   0    9.37    0.42
   7   3   0    9.45    0.40
   7   3   0    8.63    0.39
   7   3   0    9.12    0.47
  -8  -3   0    5.52    0.33
  -8  -3   0    4.76    0.25
  -8  -3   0    4.53    0.26
  -8  -3   0    5.83    0.32
  -8  -3   0    4.46    0.31
  -8  -3   0    5.58    0.35
  -8  -3   0    5.23    0.34
  -8  -3   0    4.55    0.26
  -8  -3   0    4.98    0.29
   8   3   0    5.65    0.34
   8   3   0    5.07    0.26
   8   3   0    4.20    0.31
   8   3   0    4.65    0.31
   8   3   0    5.19    0.34
   8   3   0    4.18    0.28
   8   3   0    4.74    0.18
  -9  -3   0    2.76    0.26
  -9  -3   0    2.80    0.21
  -9  -3   0    2.66    0.20
  -9  -3   0    2.84    0.21
  -9  -3   0    3.71    0.31
   9   3   0    3.10    0.21
   9   3   0    2.84    0.28
   9   3   0    2.91    0.25
   9   3   0    3.17    0.14
   9   3   0    3.02    0.27
   9   3   0    3.14    0.30
   9   3   0    3.16    0.28
 -10  -3   0    0.15    0.14
 -10  -3   0    0.11    0.14
 -10  -3   0    0.28    0.13
 -10  -3   0    0.30    0.16
 -10  -3   0    0.10    0.07
 -10  -3   0    0.28    0.11
 -10  -3   0    0.52    0.15
 -10  -3   0    0.18    0.13
 -10  -3   0    0.31    0.10
 -10  -3   0    0.15    0.09
  10   3   0    0.17    0.16
  10   3   0    0.07    0.13
  10   3   0    0.09    0.10
  10   3   0    0.36    0.16
  10   3   0    0.14    0.05
  10   3   0    0.33    0.14
  10   3   0    0.35    0.13
 -11  -3   0    0.50    0.15
 -11  -3   0    0.61    0.18
 -11  -3   0    0.51    0.17
 -11  -3   0    0.51    0.20
 -11  -3   0    0.61    0.22
 -11  -3   0    0.64    0.10
 -11  -3   0    0.68    0.14
 -11  -3   0    0.27    0.17
  11   3   0    0.71    0.17
  11   3   0    0.63    0.19
  11   3   0    0.57    0.21
  11   3   0    0.73    0.15
  11   3   0    0.76    0.20
 -12  -3   0    0.22    0.13
 -12  -3   0    0.00    0.13
 -12  -3   0    0.05    0.09
 -12  -3   0    0.08    0.17
 -12  -3   0    0.07    0.11
 -12  -3   0    0.01    0.17
 -12  -3   0    0.02    0.14
  12   3   0    0.26    0.11
  12   3   0    0.25    0.18
  12   3   0    0.25    0.14
  12   3   0    0.42    0.19
  12   3   0    0.08    0.17
 -13  -3   0    9.12    0.52
 -13  -3   0    8.97    0.37
 -13  -3   0    9.12    0.43
 -13  -3   0    9.13    0.60
 -13  -3   0   10.44    0.65
 -13  -3   0    9.97    0.60
 -13  -3   0    9.50    0.60
 -13  -3   0    8.49    0.41
 -13  -3   0    9.16    0.63
 -13  -3   0   10.18    0.44
  13   3   0    8.64    0.63
  13   3   0   10.58    0.60
  13   3   0    9.98    0.54
  13   3   0    9.37    0.41
  13   3   0   10.33    0.63
 -14  -3   0   14.15    0.75
 -14  -3   0   14.08    0.67
 -14  -3   0   12.80    0.47
 -14  -3   0   13.66    0.55
 -14  -3   0   13.99    0.79
 -14  -3   0   14.63    0.81
 -14  -3   0   14.63    0.54
 -14  -3   0   14.44    0.81
 -14  -3   0   13.34    0.52
  14   3   0   13.67    0.76
  14   3   0   13.61    0.52
  14   3   0   14.68    0.70
  14   3   0   15.18    0.75
  14   3   0   15.16    0.76
 -15  -3   0    0.08    0.10
 -15  -3   0   -0.15    0.21
 -15  -3   0   -0.03    0.19
 -15  -3   0    0.02    0.11
 -15  -3   0    0.11    0.12
 -15  -3   0    0.23    0.17
 -15  -3   0    0.28    0.23
 -15  -3   0   -0.11    0.16
  15   3   0    0.18    0.18
  15   3   0    0.02    0.17
  15   3   0   -0.11    0.19
  15   3   0    0.02    0.18
 -16  -3   0    3.60    0.55
 -16  -3   0    3.83    0.53
 -16  -3   0    2.77    0.45
 -16  -3   0    2.51    0.19
 -16  -3   0    3.56    0.29
 -16  -3   0    3.58    0.53
  16   3   0    3.52    0.53
  16   3   0    3.56    0.49
  16   3   0    4.34    0.49
  16   3   0    3.97    0.51
 -17  -3   0    5.38    0.63
 -17  -3   0    5.53    0.68
 -17  -3   0    5.08    0.65
 -17  -3   0    4.40    0.61
  17   3   0    5.64    0.53
  17   3   0    3.68    0.57
  17   3   0    5.41    0.54
  17   3   0    4.41    0.45
 -18  -3   0    2.09    0.47
 -18  -3   0    2.07    0.43
  18   3   0    2.02    0.44
  18   3   0    1.61    0.52
  18   3   0    2.66    0.44
 -19  -3   0    3.10    0.52
 -19  -3   0    2.37    0.50
 -19  -3   0    3.26    0.62
  19   3   0    2.41    0.52
  19   3   0    2.48    0.46
  19   3   0    2.20    0.41
  19   3   0    1.58    0.37
  19   3   0    2.11    0.45
 -20  -3   0    0.81    0.30
 -20  -3   0    0.53    0.32
 -20  -3   0    0.15    0.37
  20   3   0    0.28    0.29
  20   3   0    0.78    0.35
  20   3   0    0.55    0.31
  20   3   0    0.68    0.30
  20   3   0   -0.09    0.28
 -21  -3   0    1.58    0.49
 -21  -3   0    1.21    0.50
 -21  -3   0    0.42    0.34
  21   3   0    0.98    0.38
  21   3   0    1.02    0.39
  21   3   0    1.24    0.36
  21   3   0    1.02    0.39
  21   3   0    1.96    0.43
  19  -4   0    0.76    0.37
  19  -4   0    0.47    0.39
 -19   4   0    0.69    0.44
 -19   4   0    0.52    0.41
 -19   4   0    1.37    0.45
 -19   4   0    0.90    0.41
  18  -4   0    0.76    0.30
  18  -4   0    1.47    0.24
  18  -4   0    1.27    0.37
  18  -4   0    1.21    0.42
 -18   4   0    0.74    0.50
 -18   4   0    1.35    0.48
 -18   4   0    1.76    0.49
  17  -4   0    0.71    0.36
  17  -4   0    1.44    0.38
  17  -4   0    0.77    0.27
  17  -4   0    0.93    0.26
  17  -4   0    1.26    0.21
 -17   4   0    0.62    0.41
 -17   4   0    0.82    0.31
 -17   4   0    0.27    0.32
 -17   4   0    0.26    0.28
  16  -4   0    3.77    0.36
  16  -4   0    3.52    0.31
  16  -4   0    4.19    0.41
  16  -4   0    3.91    0.57
 -16   4   0    3.92    0.47
 -16   4   0    3.96    0.64
 -16   4   0    3.00    0.56
 -16   4   0    2.77    0.65
 -16   4   0    3.62    0.52
  15  -4   0   -0.18    0.21
  15  -4   0    0.09    0.17
  15  -4   0    0.23    0.16
  15  -4   0    0.03    0.13
  15  -4   0    0.23    0.26
 -15   4   0    0.17    0.27
 -15   4   0   -0.22    0.15
 -15   4   0   -0.21    0.22
 -15   4   0    0.28    0.22
 -15   4   0    0.20    0.24
  14  -4   0    3.30    0.29
  14  -4   0    3.94    0.29
  14  -4   0    3.23    0.45
  14  -4   0    3.03    0.51
  14  -4   0    3.47    0.46
  14  -4   0    3.47    0.29
 -14   4   0    2.71    0.47
 -14   4   0    4.58    0.66
 -14   4   0    3.63    0.45
 -14   4   0    2.98    0.57
 -14   4   0    4.27    0.42
  13  -4   0    2.50    0.27
  13  -4   0    2.83    0.42
  13  -4   0    2.75    0.46
  13  -4   0    2.60    0.25
  13  -4   0    2.95    0.36
  13  -4   0    2.63    0.26
 -13   4   0    2.91    0.46
 -13   4   0    2.88    0.37
 -13   4   0    2.82    0.51
 -13   4   0    2.24    0.43
 -13   4   0    2.53    0.33
  12  -4   0    4.60    0.30
  12  -4   0    5.21    0.44
  12  -4   0    4.35    0.29
  12  -4   0    4.25    0.43
  12  -4   0    5.28    0.38
  12  -4   0    4.62    0.19
  12  -4   0    4.01    0.31
 -12   4   0    4.66    0.61
 -12   4   0    5.29    0.38
 -12   4   0    5.18    0.50
 -12   4   0    4.32    0.40
 -12   4   0    4.96    0.59
 -12   4   0    5.39    0.42
  11  -4   0    7.31    0.35
  11  -4   0    6.00    0.34
  11  -4   0    7.53    0.54
  11  -4   0    6.57    0.33
  11  -4   0    6.24    0.26
  11  -4   0    7.22    0.41
  11  -4   0    6.64    0.48
 -11   4   0    6.90    0.59
 -11   4   0    6.34    0.57
 -11   4   0    6.40    0.53
 -11   4   0    6.64    0.46
 -11   4   0    7.17    0.47
  10  -4   0    0.60    0.16
  10  -4   0    0.30    0.19
  10  -4   0    0.17    0.16
  10  -4   0    0.58    0.12
  10  -4   0    0.42    0.09
  10  -4   0    0.46    0.12
  10  -4   0    0.58    0.14
 -10   4   0    0.22    0.37
 -10   4   0    0.65    0.27
 -10   4   0    0.58    0.20
 -10   4   0    0.26    0.16
 -10   4   0    0.37    0.17
 -10   4   0    0.38    0.22
   9  -4   0    1.15    0.24
   9  -4   0    0.59    0.21
   9  -4   0    1.13    0.15
   9  -4   0    1.08    0.13
   9  -4   0    1.29    0.20
   9  -4   0    1.60    0.19
   9  -4   0    1.20    0.14
   9  -4   0    1.06    0.15
  -9   4   0    0.81    0.26
  -9   4   0    1.02    0.09
  -9   4   0    1.13    0.21
  -9   4   0    0.85    0.21
  -9   4   0    1.24    0.21
  -9   4   0    1.49    0.32
  -9   4   0    1.54    0.31
   8  -4   0    3.35    0.19
   8  -4   0    3.52    0.25
   8  -4   0    3.52    0.32
   8  -4   0    3.47    0.30
   8  -4   0    4.08    0.21
   8  -4   0    3.61    0.20
   8  -4   0    3.63    0.21
   8  -4   0    3.28    0.17
  -8   4   0    4.03    0.37
  -8   4   0    3.67    0.17
  -8   4   0    3.51    0.29
  -8   4   0    3.24    0.28
  -8   4   0    3.34    0.33
  -8   4   0    3.38    0.28
  -8   4   0    3.28    0.34
  -8   4   0    3.80    0.31
  -8   4   0    3.72    0.44
   7  -4   0    0.11    0.06
   7  -4   0    0.13    0.07
   7  -4   0    0.22    0.12
   7  -4   0    0.07    0.05
   7  -4   0    0.04    0.06
   7  -4   0    0.09    0.13
   7  -4   0    0.11    0.06
  -7   4   0    0.11    0.11
  -7   4   0    0.04    0.11
  -7   4   0   -0.07    0.12
  -7   4   0    0.13    0.11
  -7   4   0    0.06    0.06
  -7   4   0   -0.01    0.11
  -7   4   0    0.10    0.15
  -7   4   0    0.14    0.12
  -7   4   0    0.14    0.13
   6  -4   0   90.01    2.02
   6  -4   0   87.17    2.02
   6  -4   0   89.24    1.98
   6  -4   0   85.46    2.13
   6  -4   0   91.88    2.25
   6  -4   0   90.77    2.20
   6  -4   0   90.12    2.01
   6  -4   0   85.79    1.97
   6  -4   0   89.88    2.12
   6  -4   0   91.22    2.07
  -6   4   0   91.38    2.20
  -6   4   0   88.68    2.03
  -6   4   0   89.96    2.27
  -6   4   0   91.52    2.30
  -6   4   0   88.84    2.23
  -6   4   0   90.28    2.19
  -6   4   0   90.97    2.22
  -6   4   0   90.78    2.35
  -6   4   0   90.27    2.35
   5  -4   0    1.62    0.16
   5  -4   0    1.61    0.17
   5  -4   0    1.91    0.23
   5  -4   0    1.43    0.10
   5  -4   0    1.84    0.17
   5  -4   0    1.43    0.12
   5  -4   0    1.83    0.21
   5  -4   0    1.74    0.11
  -5   4   0    2.02    0.23
  -5   4   0    1.61    0.23
  -5   4   0    1.55    0.13
  -5   4   0    1.82    0.26
  -5   4   0    1.96    0.27
  -5   4   0    1.95    0.23
  -5   4   0    1.66    0.19
  -5   4   0    1.52    0.25
  -5   4   0    1.44    0.20
   4  -4   0    0.95    0.15
   4  -4   0    0.86    0.15
   4  -4   0    0.91    0.08
   4  -4   0    1.06    0.13
   4  -4   0    0.89    0.13
   4  -4   0    0.83    0.08
   4  -4   0    0.91    0.11
   4  -4   0    0.92    0.14
   4  -4   0    0.69    0.16
   4  -4   0    0.94    0.16
   4  -4   0    0.85    0.14
  -4   4   0    0.95    0.19
  -4   4   0    0.71    0.13
  -4   4   0    0.81    0.15
  -4   4   0    1.04    0.11
  -4   4   0    0.70    0.17
  -4   4   0    0.89    0.17
  -4   4   0    1.08    0.18
  -4   4   0    0.86    0.18
  -4   4   0    0.83    0.16
   3  -4   0    0.22    0.10
   3  -4   0    0.22    0.05
   3  -4   0    0.20    0.09
   3  -4   0    0.28    0.08
   3  -4   0    0.24    0.07
   3  -4   0    0.31    0.08
   3  -4   0    0.25    0.05
   3  -4   0    0.23    0.09
   3  -4   0    0.19    0.10
   3  -4   0    0.27    0.10
   3  -4   0    0.27    0.10
   3  -4   0    0.18    0.09
  -3   4   0    0.28    0.11
  -3   4   0    0.17    0.10
  -3   4   0    0.28    0.08
  -3   4   0    0.23    0.09
  -3   4   0    0.11    0.09
  -3   4   0    0.36    0.14
  -3   4   0    0.29    0.13
  -3   4   0    0.15    0.13
  -3   4   0    0.17    0.10
   2  -4   0  223.22    4.78
   2  -4   0  223.75    4.88
   2  -4   0  219.96    4.74
   2  -4   0  216.33    4.87
   2  -4   0  219.83    4.90
   2  -4   0  221.93    4.83
   2  -4   0  218.46    4.84
   2  -4   0  220.02    4.85
   2  -4   0  224.47    4.82
   2  -4   0  221.37    4.88
   2  -4   0  219.67    4.81
   2  -4   0  217.16    4.74
   2  -4   0  215.71    4.87
  -2   4   0  220.75    4.85
  -2   4   0  223.53    4.91
  -2   4   0  221.12    4.89
  -2   4   0  213.48    4.71
  -2   4   0  219.42    4.82
  -2   4   0  218.60    4.88
  -2   4   0  225.00    4.93
  -2   4   0  222.75    4.89
  -2   4   0  214.69    4.71
  -2   4   0  224.53    4.87
   1  -4   0    2.18    0.16
   1  -4   0    2.02    0.16
   1  -4   0    1.98    0.16
   1  -4   0    2.15    0.14
   1  -4   0    1.95    0.09
   1  -4   0    2.11    0.17
   1  -4   0    1.65    0.13
   1  -4   0    1.73    0.12
   1  -4   0    2.12    0.15
   1  -4   0    1.97    0.13
   1  -4   0    1.99    0.17
   1  -4   0    2.02    0.15
   1  -4   0    1.69    0.12
   1  -4   0    1.99    0.13
   1  -4   0    1.87    0.14
   1  -4   0    1.82    0.09
   1  -4   0    1.82    0.12
   1  -4   0    1.99    0.10
  -1   4   0    2.03    0.15
  -1   4   0    1.70    0.15
  -1   4   0    1.80    0.14
  -1   4   0    2.20    0.17
  -1   4   0    1.72    0.11
  -1   4   0    1.85    0.12
  -1   4   0    1.98    0.16
  -1   4   0    2.18    0.17
  -1   4   0    2.12    0.17
  -1   4   0    1.71    0.14
  -1   4   0    1.96    0.18
   0  -4   0   55.62    1.34
   0  -4   0   56.26    1.35
   0  -4   0   57.38    1.36
   0  -4   0   57.15    1.27
   0  -4   0   54.73    1.29
   0  -4   0   54.55    1.26
   0  -4   0   55.39    1.26
   0  -4   0   55.60    1.30
   0  -4   0   55.27    1.28
   0  -4   0   55.64    1.34
   0  -4   0   53.75    1.33
   0  -4   0   54.36    1.32
   0  -4   0   57.00    1.33
   0  -4   0   55.80    1.28
   0   4   0   55.82    1.28
   0   4   0   55.62    1.24
   0   4   0   54.17    1.26
   0   4   0   56.32    1.35
   0   4   0   56.62    1.29
   0   4   0   54.79    1.25
   0   4   0   52.56    1.28
   0   4   0   54.99    1.29
   0   4   0   54.68    1.33
   0   4   0   56.02    1.34
   0   4   0   53.66    1.32
   0   4   0   55.30    1.29
   0   4   0   56.18    1.33
  -1  -4   0  196.05    4.32
  -1  -4   0  198.61    4.28
  -1  -4   0  196.00    4.21
  -1  -4   0  196.48    4.24
  -1  -4   0  193.65    4.32
  -1  -4   0  196.84    4.33
  -1  -4   0  192.15    4.27
  -1  -4   0  196.26    4.31
  -1  -4   0  191.69    4.28
  -1  -4   0  203.08    4.31
  -1  -4   0  194.54    4.20
  -1  -4   0  200.55    4.32
  -1  -4   0  191.85    4.30
  -1  -4   0  197.75    4.31
   1   4   0  195.02    4.32
   1   4   0  197.18    4.31
   1   4   0  194.24    4.31
   1   4   0  196.23    4.32
   1   4   0  199.35    4.27
   1   4   0  192.37    4.27
   1   4   0  197.46    4.24
   1   4   0  198.57    4.29
   1   4   0  200.62    4.30
   1   4   0  194.88    4.32
   1   4   0  193.24    4.30
   1   4   0  195.70    4.20
  -2  -4   0   43.44    1.02
  -2  -4   0   43.76    1.10
  -2  -4   0   44.38    1.10
  -2  -4   0   45.25    1.11
  -2  -4   0   44.23    1.07
  -2  -4   0   43.63    1.11
  -2  -4   0   45.02    1.10
  -2  -4   0   42.49    1.09
  -2  -4   0   43.82    1.08
  -2  -4   0   44.41    1.08
  -2  -4   0   45.30    1.09
   2   4   0   44.88    1.07
   2   4   0   43.38    1.10
   2   4   0   44.34    1.07
   2   4   0   44.97    1.02
   2   4   0   44.92    1.08
   2   4   0   43.55    1.10
   2   4   0   44.17    1.11
   2   4   0   44.70    1.08
   2   4   0   43.58    1.04
   2   4   0   45.41    1.09
   2   4   0   42.52    1.10
   2   4   0   44.77    1.10
  -3  -4   0   18.08    0.58
  -3  -4   0   18.31    0.56
  -3  -4   0   18.91    0.54
  -3  -4   0   17.88    0.57
  -3  -4   0   19.31    0.52
  -3  -4   0   18.85    0.55
  -3  -4   0   17.97    0.55
  -3  -4   0   18.06    0.51
  -3  -4   0   17.98    0.55
  -3  -4   0   18.47    0.44
  -3  -4   0   19.24    0.56
  -3  -4   0   18.47    0.55
  -3  -4   0   18.42    0.55
   3   4   0   18.72    0.56
   3   4   0   17.69    0.54
   3   4   0   18.49    0.56
   3   4   0   18.33    0.55
   3   4   0   18.34    0.56
   3   4   0   19.45    0.56
   3   4   0   18.00    0.43
   3   4   0   18.08    0.57
   3   4   0   18.99    0.55
   3   4   0   18.88    0.52
   3   4   0   18.74    0.58
   3   4   0   19.22    0.52
   3   4   0   19.05    0.52
  -4  -4   0   42.28    1.09
  -4  -4   0   41.58    1.10
  -4  -4   0   42.03    1.08
  -4  -4   0   41.54    1.12
  -4  -4   0   43.15    1.01
  -4  -4   0   43.07    1.10
  -4  -4   0   42.99    1.07
  -4  -4   0   42.66    1.08
  -4  -4   0   43.04    1.08
  -4  -4   0   43.69    1.03
  -4  -4   0   42.62    1.13
  -4  -4   0   42.45    1.10
   4   4   0   43.71    1.10
   4   4   0   42.38    1.08
   4   4   0   42.76    1.09
   4   4   0   43.75    1.10
   4   4   0   43.23    1.08
   4   4   0   42.94    1.11
   4   4   0   42.99    1.12
   4   4   0   43.28    1.00
   4   4   0   41.46    1.09
   4   4   0   44.11    1.10
   4   4   0   42.62    1.19
  -5  -4   0   80.70    1.88
  -5  -4   0   78.96    1.88
  -5  -4   0   78.52    1.90
  -5  -4   0   78.47    1.83
  -5  -4   0   78.80    1.94
  -5  -4   0   76.49    1.92
  -5  -4   0   81.86    1.92
  -5  -4   0   79.54    1.89
  -5  -4   0   79.21    1.88
   5   4   0   77.57    1.92
   5   4   0   78.39    1.91
   5   4   0   78.66    1.87
   5   4   0   78.95    1.90
   5   4   0   81.13    1.88
   5   4   0   76.15    1.89
   5   4   0   78.96    1.81
   5   4   0   77.27    1.93
   5   4   0   78.16    1.89
   5   4   0   78.74    1.87
   5   4   0   77.40    1.94
   5   4   0   82.02    1.90
  -6  -4   0    8.49    0.35
  -6  -4   0    7.71    0.36
  -6  -4   0    7.64    0.36
  -6  -4   0    8.31    0.39
  -6  -4   0    8.10    0.40
  -6  -4   0    7.30    0.32
  -6  -4   0    7.08    0.32
  -6  -4   0    7.78    0.34
  -6  -4   0    7.67    0.39
  -6  -4   0    7.48    0.35
   6   4   0    7.05    0.31
   6   4   0    8.29    0.39
   6   4   0    8.57    0.43
   6   4   0    8.91    0.42
   6   4   0    8.22    0.35
   6   4   0    8.08    0.34
   6   4   0    8.04    0.37
   6   4   0    7.48    0.38
   6   4   0    7.18    0.33
  -7  -4   0    1.27    0.21
  -7  -4   0    1.11    0.18
  -7  -4   0    1.04    0.17
  -7  -4   0    0.85    0.18
  -7  -4   0    1.20    0.15
  -7  -4   0    1.06    0.15
  -7  -4   0    0.90    0.17
  -7  -4   0    1.05    0.17
  -7  -4   0    1.43    0.20
   7   4   0    1.23    0.21
   7   4   0    0.98    0.17
   7   4   0    1.40    0.21
   7   4   0    1.34    0.22
   7   4   0    1.15    0.15
   7   4   0    1.02    0.19
   7   4   0    1.04    0.15
   7   4   0    1.06    0.15
  -8  -4   0   14.82    0.50
  -8  -4   0   14.35    0.60
  -8  -4   0   15.42    0.59
  -8  -4   0   14.78    0.55
  -8  -4   0   14.34    0.60
  -8  -4   0   14.59    0.51
  -8  -4   0   15.26    0.56
  -8  -4   0   14.92    0.59
   8   4   0   14.11    0.54
   8   4   0   15.39    0.60
   8   4   0   14.50    0.60
   8   4   0   14.20    0.56
   8   4   0   15.41    0.62
   8   4   0   14.97    0.53
   8   4   0   15.19    0.60
  -9  -4   0   42.80    1.27
  -9  -4   0   41.52    1.38
  -9  -4   0   40.72    1.11
  -9  -4   0   43.78    1.21
  -9  -4   0   42.31    1.18
  -9  -4   0   42.16    1.13
  -9  -4   0   42.16    1.25
  -9  -4   0   42.18    1.26
   9   4   0   41.93    0.98
   9   4   0   42.90    1.14
   9   4   0   42.11    1.27
   9   4   0   41.45    1.22
   9   4   0   42.60    1.26
   9   4   0   43.01    1.28
 -10  -4   0    2.87    0.29
 -10  -4   0    2.83    0.29
 -10  -4   0    2.66    0.20
 -10  -4   0    3.32    0.29
 -10  -4   0    2.80    0.34
 -10  -4   0    2.89    0.25
 -10  -4   0    3.29    0.31
  10   4   0    2.89    0.34
  10   4   0    2.93    0.24
  10   4   0    3.14    0.36
  10   4   0    2.80    0.33
  10   4   0    3.18    0.28
 -11  -4   0    3.58    0.35
 -11  -4   0    3.40    0.33
 -11  -4   0    3.33    0.22
 -11  -4   0    4.07    0.37
 -11  -4   0    2.96    0.22
 -11  -4   0    3.68    0.33
 -11  -4   0    3.45    0.28
 -11  -4   0    3.32    0.34
  11   4   0    3.81    0.35
  11   4   0    3.70    0.36
  11   4   0    3.76    0.32
  11   4   0    3.70    0.26
  11   4   0    3.61    0.34
 -12  -4   0    7.91    0.54
 -12  -4   0    7.85    0.50
 -12  -4   0    8.02    0.39
 -12  -4   0    7.79    0.42
 -12  -4   0    8.24    0.54
 -12  -4   0    8.59    0.48
 -12  -4   0    8.30    0.53
  12   4   0    8.34    0.53
  12   4   0    8.40    0.50
  12   4   0    7.71    0.53
  12   4   0    8.18    0.52
  12   4   0    8.07    0.40
 -13  -4   0    2.96    0.42
 -13  -4   0    3.38    0.29
 -13  -4   0    3.41    0.47
 -13  -4   0    3.31    0.25
 -13  -4   0    3.17    0.42
 -13  -4   0    3.10    0.37
 -13  -4   0    3.19    0.40
  13   4   0    3.34    0.50
  13   4   0    3.19    0.38
  13   4   0    2.92    0.25
  13   4   0    2.92    0.42
  13   4   0    3.90    0.46
 -14  -4   0    4.79    0.48
 -14  -4   0    5.18    0.47
 -14  -4   0    4.53    0.29
 -14  -4   0    5.11    0.41
 -14  -4   0    5.88    0.52
 -14  -4   0    4.85    0.42
 -14  -4   0    5.50    0.35
 -14  -4   0    4.62    0.55
  14   4   0    4.93    0.48
  14   4   0    4.68    0.44
  14   4   0    4.51    0.41
  14   4   0    5.21    0.47
 -15  -4   0   -0.05    0.12
 -15  -4   0    0.09    0.21
 -15  -4   0   -0.07    0.17
 -15  -4   0   -0.11    0.21
 -15  -4   0    0.17    0.19
 -15  -4   0    0.12    0.12
 -15  -4   0    0.34    0.24
 -15  -4   0   -0.16    0.18
  15   4   0   -0.15    0.15
  15   4   0   -0.09    0.15
  15   4   0   -0.31    0.16
  15   4   0    0.00    0.17
 -16  -4   0   -0.01    0.11
 -16  -4   0    0.32    0.21
 -16  -4   0    0.23    0.25
 -16  -4   0    0.19    0.23
 -16  -4   0    0.32    0.25
 -16  -4   0    0.19    0.13
 -16  -4   0   -0.17    0.21
  16   4   0    0.24    0.18
  16   4   0    0.28    0.22
  16   4   0    0.17    0.20
  16   4   0    0.12    0.18
 -17  -4   0    0.01    0.15
 -17  -4   0    0.57    0.29
 -17  -4   0    0.30    0.25
 -17  -4   0   -0.14    0.27
  17   4   0    0.14    0.39
  17   4   0    0.30    0.22
  17   4   0    0.22    0.24
  17   4   0    0.28    0.26
 -18  -4   0    6.38    0.62
  18   4   0    6.70    0.56
  18   4   0    7.05    0.67
 -19  -4   0   -0.18    0.34
 -19  -4   0    0.25    0.30
 -19  -4   0    0.14    0.26
  19   4   0    0.27    0.31
  19   4   0    0.32    0.30
  19   4   0    0.38    0.28
 -20  -4   0    0.08    0.33
 -20  -4   0    0.28    0.29
 -20  -4   0    0.08    0.31
  20   4   0    0.31    0.28
  20   4   0   -0.09    0.24
  20   4   0    0.25    0.26
  20   4   0    0.08    0.25
  20   4   0   -0.34    0.30
 -21  -4   0    2.40    0.57
 -21  -4   0    3.08    0.51
 -21  -4   0    1.47    0.51
  21   4   0    1.93    0.42
  21   4   0    1.69    0.42
  21   4   0    2.25    0.52
  21   4   0    2.27    0.54
  21   4   0    2.86    0.52
  19  -5   0    0.96    0.43
  19  -5   0    0.74    0.37
 -19   5   0    0.59    0.35
 -19   5   0    1.40    0.42
 -19   5   0    1.28    0.55
 -19   5   0    0.41    0.42
  18  -5   0    0.08    0.29
  18  -5   0   -0.10    0.23
  18  -5   0    0.69    0.31
 -18   5   0    0.58    0.30
 -18   5   0   -0.28    0.31
 -18   5   0    0.71    0.40
  17  -5   0    3.45    0.51
  17  -5   0    3.35    0.43
  17  -5   0    2.88    0.25
  17  -5   0    2.47    0.50
 -17   5   0    3.33    0.62
 -17   5   0    2.75    0.57
 -17   5   0    2.44    0.44
  16  -5   0    1.13    0.37
  16  -5   0    2.05    0.45
  16  -5   0    0.94    0.25
  16  -5   0    1.46    0.29
  16  -5   0    1.23    0.20
 -16   5   0    0.93    0.36
 -16   5   0    1.35    0.38
 -16   5   0    1.98    0.38
 -16   5   0    1.40    0.35
  15  -5   0    0.25    0.17
  15  -5   0    0.13    0.23
  15  -5   0    0.31    0.20
  15  -5   0    0.14    0.13
 -15   5   0    0.15    0.23
 -15   5   0   -0.24    0.24
 -15   5   0    0.12    0.21
  14  -5   0    0.67    0.27
  14  -5   0    0.22    0.14
  14  -5   0    0.36    0.18
  14  -5   0    0.32    0.13
  14  -5   0    0.26    0.25
  14  -5   0    0.41    0.13
 -14   5   0   -0.17    0.26
 -14   5   0    0.27    0.28
 -14   5   0    0.15    0.21
 -14   5   0    0.36    0.24
 -14   5   0    0.25    0.18
 -14   5   0    0.25    0.20
  13  -5   0   -0.23    0.18
  13  -5   0    0.16    0.13
  13  -5   0   -0.03    0.10
  13  -5   0   -0.09    0.15
  13  -5   0   -0.02    0.11
  13  -5   0    0.17    0.12
 -13   5   0    0.44    0.29
 -13   5   0    0.18    0.19
 -13   5   0   -0.12    0.25
 -13   5   0    0.50    0.27
 -13   5   0    0.00    0.16
  12  -5   0    4.32    0.42
  12  -5   0    5.15    0.49
  12  -5   0    5.57    0.29
  12  -5   0    4.74    0.28
  12  -5   0    4.78    0.21
  12  -5   0    5.00    0.36
  12  -5   0    4.52    0.29
 -12   5   0    5.11    0.63
 -12   5   0    5.48    0.53
 -12   5   0    5.50    0.54
 -12   5   0    5.61    0.45
 -12   5   0    5.15    0.40
 -12   5   0    5.11    0.43
  11  -5   0    0.15    0.17
  11  -5   0    0.21    0.09
  11  -5   0    0.17    0.10
  11  -5   0    0.18    0.15
  11  -5   0    0.14    0.10
  11  -5   0    0.25    0.09
  11  -5   0    0.17    0.20
 -11   5   0    0.02    0.12
 -11   5   0    0.19    0.16
 -11   5   0    0.37    0.26
 -11   5   0    0.21    0.23
 -11   5   0    0.18    0.18
 -11   5   0    0.47    0.22
  10  -5   0   34.55    0.93
  10  -5   0   35.35    1.07
  10  -5   0   33.68    0.91
  10  -5   0   35.40    1.25
  10  -5   0   33.60    0.91
  10  -5   0   35.72    1.19
  10  -5   0   33.12    0.93
 -10   5   0   36.71    1.37
 -10   5   0   35.22    1.19
 -10   5   0   35.29    1.15
 -10   5   0   35.59    1.14
 -10   5   0   34.99    1.29
 -10   5   0   36.04    1.36
   9  -5   0    2.50    0.17
   9  -5   0    2.46    0.17
   9  -5   0    2.50    0.18
   9  -5   0    2.68    0.18
   9  -5   0    3.46    0.31
   9  -5   0    2.50    0.36
   9  -5   0    2.67    0.19
   9  -5   0    2.88    0.25
  -9   5   0    2.60    0.40
  -9   5   0    3.50    0.47
  -9   5   0    2.81    0.39
  -9   5   0    3.24    0.38
  -9   5   0    3.20    0.29
  -9   5   0    2.56    0.15
  -9   5   0    2.88    0.35
  -9   5   0    3.28    0.38
  -9   5   0    2.40    0.30
   8  -5   0    0.41    0.09
   8  -5   0    0.67    0.19
   8  -5   0    0.51    0.11
   8  -5   0    0.51    0.09
   8  -5   0    0.42    0.09
   8  -5   0    0.74    0.18
   8  -5   0    0.31    0.13
   8  -5   0    0.55    0.08
  -8   5   0    0.42    0.16
  -8   5   0    0.23    0.15
  -8   5   0    0.48    0.10
  -8   5   0    0.77    0.23
  -8   5   0    0.35    0.19
  -8   5   0    0.48    0.22
  -8   5   0    0.53    0.19
  -8   5   0    0.63    0.19
   7  -5   0   11.03    0.34
   7  -5   0   10.66    0.33
   7  -5   0   10.98    0.53
   7  -5   0   10.78    0.39
   7  -5   0    9.86    0.35
   7  -5   0   10.05    0.31
   7  -5   0   10.69    0.32
   7  -5   0   10.67    0.49
  -7   5   0   10.03    0.55
  -7   5   0   10.27    0.36
  -7   5   0   10.71    0.48
  -7   5   0   10.34    0.59
  -7   5   0   10.29    0.50
  -7   5   0   10.53    0.59
  -7   5   0   10.80    0.50
  -7   5   0   10.70    0.54
  -7   5   0   10.85    0.52
   6  -5   0   38.82    0.99
   6  -5   0   38.47    1.07
   6  -5   0   37.95    0.90
   6  -5   0   40.09    1.06
   6  -5   0   40.08    0.93
   6  -5   0   39.49    1.17
   6  -5   0   39.29    0.93
   6  -5   0   39.83    0.91
   6  -5   0   39.50    1.03
   6  -5   0   41.08    1.13
  -6   5   0   40.28    1.18
  -6   5   0   41.38    1.21
  -6   5   0   38.55    1.18
  -6   5   0   38.21    1.26
  -6   5   0   39.72    1.00
  -6   5   0   38.54    1.15
  -6   5   0   40.82    1.28
  -6   5   0   39.34    1.23
  -6   5   0   39.48    1.16
   5  -5   0    2.09    0.11
   5  -5   0    2.11    0.25
   5  -5   0    2.08    0.15
   5  -5   0    2.35    0.12
   5  -5   0    2.23    0.19
   5  -5   0    2.14    0.18
   5  -5   0    1.96    0.17
  -5   5   0    2.23    0.25
  -5   5   0    1.86    0.24
  -5   5   0    2.44    0.32
  -5   5   0    2.02    0.22
  -5   5   0    2.28    0.25
  -5   5   0    1.67    0.26
  -5   5   0    2.05    0.16
  -5   5   0    1.84    0.24
  -5   5   0    2.56    0.32
   4  -5   0   21.99    0.62
   4  -5   0   21.62    0.69
   4  -5   0   22.54    0.76
   4  -5   0   22.07    0.73
   4  -5   0   21.23    0.66
   4  -5   0   21.20    0.74
   4  -5   0   21.29    0.53
   4  -5   0   21.73    0.54
   4  -5   0   21.68    0.65
   4  -5   0   21.03    0.61
  -4   5   0   21.36    0.62
  -4   5   0   21.41    0.77
  -4   5   0   22.18    0.73
  -4   5   0   22.10    0.74
  -4   5   0   20.95    0.70
  -4   5   0   21.64    0.67
  -4   5   0   21.55    0.78
  -4   5   0   21.99    0.72
  -4   5   0   22.65    0.77
   3  -5   0   17.83    0.46
   3  -5   0   18.02    0.62
   3  -5   0   18.22    0.53
   3  -5   0   17.77    0.62
   3  -5   0   18.26    0.58
   3  -5   0   17.37    0.58
   3  -5   0   17.32    0.53
   3  -5   0   17.90    0.47
   3  -5   0   18.29    0.58
   3  -5   0   18.06    0.55
  -3   5   0   18.48    0.63
  -3   5   0   18.36    0.61
  -3   5   0   18.29    0.66
  -3   5   0   18.36    0.65
  -3   5   0   18.05    0.55
  -3   5   0   17.32    0.64
  -3   5   0   17.46    0.59
  -3   5   0   18.29    0.63
   2  -5   0   28.61    0.83
   2  -5   0   28.87    0.77
   2  -5   0   28.76    0.84
   2  -5   0   28.27    0.81
   2  -5   0   29.35    0.78
   2  -5   0   29.32    0.79
   2  -5   0   27.35    0.83
   2  -5   0   28.17    0.67
   2  -5   0   29.90    0.72
   2  -5   0   28.48    0.71
   2  -5   0   29.05    0.86
   2  -5   0   28.79    0.87
   2  -5   0   28.40    0.78
   2  -5   0   29.03    0.72
   2  -5   0   27.97    0.67
  -2   5   0   30.57    0.86
  -2   5   0   29.25    0.83
  -2   5   0   28.37    0.79
  -2   5   0   28.76    0.80
  -2   5   0   27.54    0.68
  -2   5   0   30.48    0.89
  -2   5   0   28.37    0.68
  -2   5   0   30.00    0.94
   1  -5   0   30.13    0.88
   1  -5   0   32.55    0.84
   1  -5   0   31.62    0.75
   1  -5   0   31.15    0.83
   1  -5   0   29.78    0.85
   1  -5   0   30.42    0.78
   1  -5   0   30.81    0.78
   1  -5   0   29.52    0.74
   1  -5   0   32.20    0.88
   1  -5   0   31.49    0.89
   1  -5   0   30.12    0.77
   1  -5   0   29.89    0.78
   1  -5   0   30.81    0.87
   1  -5   0   31.08    0.87
   1  -5   0   32.04    0.72
   1  -5   0   30.31    0.80
  -1   5   0   31.97    0.89
  -1   5   0   33.35    0.91
  -1   5   0   29.68    0.85
  -1   5   0   28.95    0.75
  -1   5   0   32.01    0.86
  -1   5   0   30.49    0.84
  -1   5   0   30.02    0.78
  -1   5   0   31.80    0.89
  -1   5   0   32.25    0.85
  -1   5   0   31.42    0.88
  -1   5   0   31.51    0.82
   0  -5   0    9.94    0.32
   0  -5   0    9.72    0.37
   0  -5   0    9.86    0.38
   0  -5   0   10.23    0.31
   0  -5   0   10.01    0.40
   0  -5   0   10.14    0.39
   0  -5   0    9.40    0.32
   0  -5   0    9.28    0.30
   0  -5   0    9.56    0.33
   0  -5   0    9.76    0.34
   0  -5   0    9.64    0.37
   0  -5   0    9.60    0.32
   0   5   0   10.37    0.40
   0   5   0   10.03    0.39
   0   5   0    9.85    0.33
   0   5   0    9.51    0.30
   0   5   0    9.09    0.32
   0   5   0    9.63    0.28
   0   5   0    9.36    0.33
   0   5   0    9.90    0.29
   0   5   0   10.23    0.38
   0   5   0   10.30    0.39
   0   5   0    9.58    0.33
   0   5   0    9.41    0.36
   0   5   0    9.58    0.37
  -1  -5   0   70.20    1.59
  -1  -5   0   71.03    1.66
  -1  -5   0   70.22    1.63
  -1  -5   0   70.87    1.68
  -1  -5   0   70.10    1.53
  -1  -5   0   70.26    1.70
  -1  -5   0   67.77    1.64
  -1  -5   0   71.22    1.57
  -1  -5   0   73.12    1.68
  -1  -5   0   71.56    1.69
  -1  -5   0   68.41    1.71
  -1  -5   0   67.62    1.74
  -1  -5   0   71.57    1.64
   1   5   0   70.57    1.53
   1   5   0   69.78    1.68
   1   5   0   70.78    1.62
   1   5   0   71.13    1.65
   1   5   0   71.64    1.67
   1   5   0   68.87    1.68
   1   5   0   70.89    1.70
   1   5   0   72.24    1.70
   1   5   0   69.31    1.69
   1   5   0   68.75    1.71
   1   5   0   71.79    1.62
   1   5   0   69.48    1.59
  -2  -5   0   22.42    0.66
  -2  -5   0   22.28    0.63
  -2  -5   0   21.95    0.58
  -2  -5   0   20.54    0.62
  -2  -5   0   21.51    0.65
  -2  -5   0   22.88    0.66
  -2  -5   0   21.39    0.65
  -2  -5   0   22.14    0.55
  -2  -5   0   20.86    0.64
  -2  -5   0   23.12    0.67
  -2  -5   0   22.99    0.64
   2   5   0   22.77    0.62
   2   5   0   22.00    0.65
   2   5   0   21.59    0.65
   2   5   0   22.45    0.58
   2   5   0   22.44    0.62
   2   5   0   22.55    0.66
   2   5   0   22.59    0.63
   2   5   0   22.39    0.64
   2   5   0   22.07    0.63
   2   5   0   22.18    0.66
   2   5   0   21.62    0.55
   2   5   0   21.81    0.65
  -3  -5   0   32.00    0.84
  -3  -5   0   31.35    0.86
  -3  -5   0   30.07    0.83
  -3  -5   0   30.47    0.85
  -3  -5   0   30.82    0.78
  -3  -5   0   29.95    0.80
  -3  -5   0   31.64    0.85
  -3  -5   0   29.73    0.84
  -3  -5   0   31.40    0.87
  -3  -5   0   30.64    0.88
  -3  -5   0   30.42    0.86
   3   5   0   31.51    0.87
   3   5   0   32.74    0.82
   3   5   0   30.08    0.79
   3   5   0   31.32    0.78
   3   5   0   30.89    0.86
   3   5   0   30.58    0.85
   3   5   0   30.15    0.83
   3   5   0   32.52    0.84
   3   5   0   29.83    0.86
   3   5   0   28.87    0.86
   3   5   0   31.02    0.81
   3   5   0   31.67    0.85
  -4  -5   0   15.79    0.48
  -4  -5   0   15.59    0.55
  -4  -5   0   16.66    0.54
  -4  -5   0   16.00    0.53
  -4  -5   0   16.80    0.58
  -4  -5   0   16.37    0.54
  -4  -5   0   15.80    0.55
  -4  -5   0   16.05    0.54
  -4  -5   0   15.91    0.53
  -4  -5   0   16.09    0.41
  -4  -5   0   16.12    0.49
  -4  -5   0   15.26    0.51
  -4  -5   0   15.99    0.53
   4   5   0   16.63    0.55
   4   5   0   16.44    0.49
   4   5   0   16.11    0.55
   4   5   0   16.18    0.54
   4   5   0   16.15    0.53
   4   5   0   17.18    0.55
   4   5   0   15.66    0.49
   4   5   0   16.99    0.54
   4   5   0   15.48    0.50
   4   5   0   15.47    0.40
   4   5   0   15.77    0.57
  -5  -5   0  107.61    2.54
  -5  -5   0  102.82    2.46
  -5  -5   0  104.33    2.49
  -5  -5   0  104.21    2.52
  -5  -5   0  105.80    2.39
  -5  -5   0  107.09    2.50
  -5  -5   0  104.83    2.45
  -5  -5   0  107.72    2.49
  -5  -5   0  103.50    2.47
  -5  -5   0  108.16    2.49
  -5  -5   0  105.07    2.53
  -5  -5   0  102.14    2.46
  -5  -5   0  106.80    2.37
   5   5   0  107.28    2.39
   5   5   0  105.41    2.48
   5   5   0  102.68    2.48
   5   5   0  104.58    2.50
   5   5   0  103.18    2.52
   5   5   0  101.76    2.46
   5   5   0  107.19    2.55
   5   5   0  101.08    2.51
   5   5   0  104.87    2.35
   5   5   0  111.54    2.50
   5   5   0  109.28    2.49
   5   5   0  111.42    2.47
  -6  -5   0    3.47    0.26
  -6  -5   0    2.81    0.26
  -6  -5   0    3.15    0.20
  -6  -5   0    3.42    0.32
  -6  -5   0    2.51    0.21
  -6  -5   0    3.11    0.24
  -6  -5   0    2.93    0.21
  -6  -5   0    3.32    0.23
  -6  -5   0    2.61    0.22
   6   5   0    2.64    0.24
   6   5   0    2.75    0.22
   6   5   0    3.16    0.22
   6   5   0    2.82    0.24
   6   5   0    2.63    0.26
   6   5   0    3.09    0.24
   6   5   0    2.82    0.17
   6   5   0    2.66    0.25
   6   5   0    2.81    0.17
  -7  -5   0  109.81    2.64
  -7  -5   0  112.62    2.69
  -7  -5   0  114.08    2.73
  -7  -5   0  113.00    2.64
  -7  -5   0  114.39    2.76
  -7  -5   0  113.90    2.68
  -7  -5   0  113.69    2.77
  -7  -5   0  111.84    2.72
   7   5   0  110.70    2.72
   7   5   0  110.72    2.60
   7   5   0  113.43    2.77
   7   5   0  112.21    2.66
   7   5   0  114.43    2.71
   7   5   0  114.73    2.70
  -8  -5   0    1.27    0.22
  -8  -5   0    1.38    0.19
  -8  -5   0    1.14    0.19
  -8  -5   0    0.95    0.19
  -8  -5   0    0.73    0.20
  -8  -5   0    1.18    0.19
   8   5   0    1.23    0.21
   8   5   0    1.27    0.16
   8   5   0    0.96    0.18
   8   5   0    1.07    0.18
   8   5   0    1.08    0.21
   8   5   0    1.22    0.20
  -9  -5   0    5.15    0.34
  -9  -5   0    5.65    0.37
  -9  -5   0    5.10    0.36
  -9  -5   0    5.38    0.40
  -9  -5   0    5.46    0.38
  -9  -5   0    5.89    0.35
  -9  -5   0    4.99    0.33
   9   5   0    5.55    0.39
   9   5   0    5.38    0.37
   9   5   0    5.60    0.36
   9   5   0    5.59    0.38
   9   5   0    5.55    0.32
 -10  -5   0    4.33    0.35
 -10  -5   0    3.89    0.30
 -10  -5   0    4.11    0.32
 -10  -5   0    4.07    0.35
 -10  -5   0    4.33    0.35
 -10  -5   0    3.56    0.31
  10   5   0    4.49    0.34
  10   5   0    4.98    0.36
  10   5   0    4.32    0.38
  10   5   0    3.85    0.15
  10   5   0    3.95    0.28
  10   5   0    4.28    0.35
  10   5   0    3.99    0.16
 -11  -5   0    1.87    0.27
 -11  -5   0    1.98    0.31
 -11  -5   0    1.46    0.23
 -11  -5   0    1.23    0.26
 -11  -5   0    1.31    0.25
 -11  -5   0    1.56    0.25
  11   5   0    2.05    0.33
  11   5   0    1.74    0.28
  11   5   0    1.80    0.23
  11   5   0    1.43    0.27
  11   5   0    1.49    0.26
 -12  -5   0   14.49    0.51
 -12  -5   0   16.53    0.69
 -12  -5   0   15.73    0.74
 -12  -5   0   14.57    0.71
 -12  -5   0   14.32    0.73
 -12  -5   0   14.58    0.72
 -12  -5   0   14.49    0.62
  12   5   0   16.18    0.74
  12   5   0   14.92    0.60
  12   5   0   16.36    0.71
  12   5   0   14.93    0.84
  12   5   0   13.64    0.72
 -13  -5   0   17.72    0.96
 -13  -5   0   17.40    0.83
 -13  -5   0   18.22    0.60
 -13  -5   0   18.93    0.72
 -13  -5   0   18.91    0.83
 -13  -5   0   18.39    0.86
 -13  -5   0   18.04    0.78
  13   5   0   18.76    0.81
  13   5   0   19.55    0.88
  13   5   0   17.75    0.67
  13   5   0   19.10    0.85
  13   5   0   18.00    0.86
 -14  -5   0    6.10    0.40
 -14  -5   0    5.89    0.49
 -14  -5   0    6.48    0.49
 -14  -5   0    5.91    0.32
 -14  -5   0    6.11    0.51
 -14  -5   0    6.61    0.54
 -14  -5   0    6.53    0.47
  14   5   0    5.82    0.49
  14   5   0    6.11    0.51
  14   5   0    6.33    0.48
  14   5   0    6.24    0.52
 -15  -5   0    0.20    0.16
 -15  -5   0    0.27    0.22
 -15  -5   0    0.11    0.20
 -15  -5   0    0.16    0.12
 -15  -5   0    0.36    0.18
 -15  -5   0    0.22    0.21
 -15  -5   0    0.27    0.19
  15   5   0    0.10    0.19
  15   5   0   -0.08    0.12
  15   5   0   -0.16    0.14
  15   5   0    0.13    0.17
 -16  -5   0    0.74    0.16
 -16  -5   0    0.55    0.26
 -16  -5   0    0.53    0.18
 -16  -5   0    0.88    0.23
 -16  -5   0    0.34    0.21
 -16  -5   0    0.86    0.28
 -16  -5   0    0.17    0.26
 -16  -5   0    0.77    0.29
  16   5   0    0.92    0.31
  16   5   0    0.80    0.23
  16   5   0    0.79    0.30
  16   5   0    1.07    0.33
 -17  -5   0    6.53    0.59
 -17  -5   0    6.46    0.65
 -17  -5   0    6.96    0.40
 -17  -5   0    6.63    0.65
  17   5   0    7.40    0.60
  17   5   0    7.01    0.56
  17   5   0    6.28    0.73
 -18  -5   0    3.94    0.64
 -18  -5   0    3.62    0.67
  18   5   0    3.93    0.56
  18   5   0    3.82    0.50
  18   5   0    4.57    0.61
  18   5   0    3.84    0.64
 -19  -5   0   -0.02    0.28
 -19  -5   0    0.32    0.27
 -19  -5   0    0.15    0.34
  19   5   0    0.69    0.26
  19   5   0    0.13    0.27
  19   5   0    0.58    0.28
  19   5   0    0.38    0.32
 -20  -5   0   -0.38    0.22
 -20  -5   0    0.35    0.33
 -20  -5   0   -0.15    0.23
  20   5   0    0.27    0.33
  20   5   0    0.23    0.29
  20   5   0    0.30    0.30
  20   5   0    0.63    0.27
  20   5   0    0.60    0.32
 -21  -5   0    1.00    0.45
 -21  -5   0    0.94    0.39
 -21  -5   0    1.70    0.55
  21   5   0    0.69    0.34
  21   5   0    1.12    0.40
  21   5   0    0.54    0.36
  21   5   0    0.04    0.33
  21   5   0    1.18    0.34
  18  -6   0    0.87    0.43
  18  -6   0    1.41    0.39
 -18   6   0    1.18    0.40
 -18   6   0    2.09    0.52
 -18   6   0    1.65    0.45
 -18   6   0    1.91    0.57
  17  -6   0    2.25    0.36
  17  -6   0    2.15    0.42
  17  -6   0    3.04    0.54
 -17   6   0    1.63    0.47
 -17   6   0    2.52    0.55
 -17   6   0    2.08    0.49
 -17   6   0    1.97    0.45
  16  -6   0    7.00    0.49
  16  -6   0    6.44    0.64
 -16   6   0    7.19    0.90
 -16   6   0    5.16    0.74
 -16   6   0    5.96    0.56
  15  -6   0    0.54    0.27
  15  -6   0    1.06    0.22
  15  -6   0    0.54    0.31
  15  -6   0    0.53    0.21
 -15   6   0    1.15    0.40
 -15   6   0    1.00    0.38
 -15   6   0    0.78    0.40
 -15   6   0    0.51    0.26
 -15   6   0    0.63    0.28
  14  -6   0    0.10    0.13
  14  -6   0   -0.30    0.19
  14  -6   0    0.12    0.21
  14  -6   0    0.21    0.17
 -14   6   0   -0.21    0.23
 -14   6   0    0.45    0.25
 -14   6   0    0.25    0.17
 -14   6   0   -0.16    0.19
 -14   6   0    0.21    0.30
 -14   6   0   -0.21    0.22
  13  -6   0    9.27    0.43
  13  -6   0    9.53    0.63
  13  -6   0    9.92    0.69
  13  -6   0    9.64    0.51
 -13   6   0    9.79    0.64
 -13   6   0    8.86    0.59
 -13   6   0   10.28    0.80
 -13   6   0   10.15    0.67
 -13   6   0   10.62    0.75
 -13   6   0    7.86    0.70
  12  -6   0    0.28    0.12
  12  -6   0    0.30    0.14
  12  -6   0    0.45    0.10
  12  -6   0    0.12    0.19
  12  -6   0    0.59    0.22
  12  -6   0    0.24    0.09
  12  -6   0    0.33    0.09
 -12   6   0    0.36    0.27
 -12   6   0   -0.07    0.19
 -12   6   0    0.48    0.21
 -12   6   0    0.60    0.29
 -12   6   0    0.22    0.20
 -12   6   0    0.43    0.30
  11  -6   0   16.74    0.66
  11  -6   0   16.20    0.82
  11  -6   0   14.59    0.84
  11  -6   0   16.53    0.49
  11  -6   0   15.78    0.51
  11  -6   0   16.00    0.48
  11  -6   0   16.12    0.54
 -11   6   0   17.87    0.94
 -11   6   0   16.53    0.88
 -11   6   0   16.13    0.73
 -11   6   0   16.33    0.78
 -11   6   0   16.44    0.74
 -11   6   0   15.39    0.90
  10  -6   0    2.32    0.35
  10  -6   0    1.53    0.15
  10  -6   0    1.28    0.26
  10  -6   0    1.17    0.17
  10  -6   0    1.51    0.17
  10  -6   0    1.63    0.24
 -10   6   0    1.80    0.29
 -10   6   0    2.07    0.31
 -10   6   0    1.65    0.37
 -10   6   0    1.44    0.34
 -10   6   0    1.61    0.30
 -10   6   0    1.51    0.12
 -10   6   0    1.51    0.30
 -10   6   0    1.53    0.36
   9  -6   0    0.12    0.14
   9  -6   0    0.22    0.08
   9  -6   0    0.27    0.13
   9  -6   0    0.22    0.15
   9  -6   0    0.12    0.09
   9  -6   0    0.23    0.10
   9  -6   0    0.34    0.08
  -9   6   0    0.19    0.15
  -9   6   0    0.38    0.18
  -9   6   0    0.27    0.08
  -9   6   0    0.29    0.18
  -9   6   0    0.73    0.19
  -9   6   0    0.84    0.29
  -9   6   0    0.28    0.18
   8  -6   0   10.27    0.34
   8  -6   0   10.98    0.46
   8  -6   0   10.84    0.52
   8  -6   0   10.19    0.35
   8  -6   0   11.57    0.58
   8  -6   0   10.14    0.41
  -8   6   0   11.57    0.65
  -8   6   0   10.72    0.62
  -8   6   0   10.77    0.55
  -8   6   0   11.13    0.66
  -8   6   0   10.33    0.56
  -8   6   0   11.11    0.59
  -8   6   0   10.70    0.51
  -8   6   0   10.49    0.54
  -8   6   0   11.19    0.39
   7  -6   0   11.31    0.34
   7  -6   0   11.75    0.46
   7  -6   0   11.35    0.51
   7  -6   0   12.35    0.58
   7  -6   0   11.26    0.40
   7  -6   0   11.51    0.33
   7  -6   0   11.90    0.45
  -7   6   0   11.55    0.56
  -7   6   0   11.31    0.62
  -7   6   0   12.32    0.57
  -7   6   0   12.28    0.59
  -7   6   0   12.65    0.54
  -7   6   0   11.44    0.65
  -7   6   0   11.76    0.42
  -7   6   0   11.59    0.63
  -7   6   0   11.73    0.58
   6  -6   0   23.97    0.70
   6  -6   0   25.14    0.85
   6  -6   0   24.86    0.79
   6  -6   0   24.41    0.74
  -6   6   0   25.48    0.73
  -6   6   0   24.05    0.94
  -6   6   0   26.54    0.87
  -6   6   0   25.64    0.81
  -6   6   0   24.13    0.91
  -6   6   0   24.32    0.94
  -6   6   0   24.53    0.86
  -6   6   0   26.51    0.90
  -6   6   0   26.05    0.89
   5  -6   0    4.73    0.25
   5  -6   0    5.22    0.33
   5  -6   0    5.11    0.26
   5  -6   0    4.90    0.18
   5  -6   0    5.03    0.28
   5  -6   0    5.51    0.28
   5  -6   0    4.92    0.34
   5  -6   0    5.11    0.18
  -5   6   0    4.64    0.36
  -5   6   0    5.25    0.34
  -5   6   0    5.24    0.35
  -5   6   0    5.40    0.35
  -5   6   0    4.56    0.33
  -5   6   0    5.23    0.31
  -5   6   0    5.00    0.38
  -5   6   0    5.40    0.38
  -5   6   0    5.27    0.27
   4  -6   0    2.83    0.20
   4  -6   0    2.89    0.14
   4  -6   0    3.26    0.20
   4  -6   0    2.89    0.14
   4  -6   0    3.04    0.26
   4  -6   0    2.79    0.20
  -4   6   0    2.82    0.29
  -4   6   0    3.17    0.28
  -4   6   0    2.84    0.24
  -4   6   0    2.96    0.21
  -4   6   0    2.80    0.25
  -4   6   0    3.15    0.25
  -4   6   0    2.42    0.29
  -4   6   0    2.76    0.26
   3  -6   0    6.36    0.23
   3  -6   0    6.43    0.35
   3  -6   0    6.48    0.24
   3  -6   0    6.49    0.30
   3  -6   0    6.31    0.20
   3  -6   0    6.31    0.26
   3  -6   0    5.95    0.30
   3  -6   0    6.58    0.29
   3  -6   0    6.00    0.20
   3  -6   0    6.23    0.31
  -3   6   0    6.64    0.35
  -3   6   0    6.61    0.37
  -3   6   0    7.38    0.40
  -3   6   0    5.94    0.35
  -3   6   0    6.37    0.37
  -3   6   0    6.50    0.39
  -3   6   0    5.90    0.30
   2  -6   0    0.55    0.12
   2  -6   0    0.70    0.14
   2  -6   0    0.67    0.08
   2  -6   0    0.54    0.10
   2  -6   0    0.59    0.12
   2  -6   0    0.64    0.12
   2  -6   0    0.71    0.09
   2  -6   0    0.78    0.11
   2  -6   0    0.75    0.09
   2  -6   0    0.64    0.16
   2  -6   0    0.68    0.13
   2  -6   0    0.45    0.14
   2  -6   0    0.65    0.12
   2  -6   0    0.74    0.11
  -2   6   0    0.78    0.18
  -2   6   0    0.69    0.14
  -2   6   0    0.75    0.16
  -2   6   0    0.81    0.15
  -2   6   0    0.53    0.14
  -2   6   0    0.72    0.16
  -2   6   0    0.55    0.15
  -2   6   0    0.74    0.14
  -2   6   0    0.62    0.08
  -2   6   0    0.75    0.09
   1  -6   0    0.17    0.05
   1  -6   0    0.12    0.07
   1  -6   0    0.10    0.08
   1  -6   0    0.17    0.09
   1  -6   0    0.11    0.10
   1  -6   0    0.25    0.08
   1  -6   0    0.04    0.07
   1  -6   0    0.25    0.11
   1  -6   0    0.11    0.09
   1  -6   0    0.15    0.08
   1  -6   0    0.14    0.07
   1  -6   0    0.17    0.06
   1  -6   0    0.09    0.07
  -1   6   0    0.15    0.11
  -1   6   0    0.17    0.13
  -1   6   0    0.12    0.09
  -1   6   0    0.13    0.07
  -1   6   0    0.15    0.10
  -1   6   0    0.13    0.06
  -1   6   0    0.12    0.11
  -1   6   0    0.13    0.09
  -1   6   0    0.17    0.11
   0  -6   0    7.60    0.31
   0  -6   0    7.85    0.35
   0  -6   0    8.25    0.38
   0  -6   0    7.84    0.28
   0  -6   0    7.53    0.30
   0  -6   0    7.94    0.34
   0  -6   0    7.71    0.28
   0  -6   0    7.70    0.29
   0  -6   0    7.32    0.35
   0  -6   0    8.08    0.32
   0  -6   0    7.93    0.30
   0  -6   0    8.02    0.35
   0  -6   0    7.78    0.36
   0   6   0    7.68    0.27
   0   6   0    7.94    0.37
   0   6   0    7.59    0.34
   0   6   0    7.76    0.31
   0   6   0    7.87    0.31
   0   6   0    7.83    0.31
   0   6   0    7.71    0.25
   0   6   0    7.83    0.30
   0   6   0    7.72    0.35
   0   6   0    8.54    0.37
  -1  -6   0   19.26    0.60
  -1  -6   0   18.55    0.56
  -1  -6   0   19.12    0.51
  -1  -6   0   18.60    0.60
  -1  -6   0   19.17    0.61
  -1  -6   0   18.71    0.58
  -1  -6   0   18.60    0.49
  -1  -6   0   18.37    0.63
  -1  -6   0   18.16    0.59
  -1  -6   0   20.04    0.61
  -1  -6   0   18.18    0.60
  -1  -6   0   19.58    0.56
  -1  -6   0   18.80    0.61
   1   6   0   18.82    0.57
   1   6   0   19.21    0.62
   1   6   0   18.71    0.61
   1   6   0   18.16    0.61
   1   6   0   17.65    0.57
   1   6   0   18.79    0.51
   1   6   0   19.37    0.53
   1   6   0   19.22    0.61
   1   6   0   19.26    0.58
   1   6   0   18.98    0.53
   1   6   0   19.12    0.60
  -2  -6   0    6.16    0.24
  -2  -6   0    6.02    0.28
  -2  -6   0    6.01    0.30
  -2  -6   0    5.41    0.33
  -2  -6   0    5.98    0.20
  -2  -6   0    5.89    0.27
  -2  -6   0    6.50    0.31
  -2  -6   0    5.45    0.29
  -2  -6   0    5.85    0.28
  -2  -6   0    6.33    0.30
   2   6   0    6.14    0.30
   2   6   0    6.38    0.30
   2   6   0    5.73    0.26
   2   6   0    6.09    0.30
   2   6   0    5.88    0.34
   2   6   0    6.42    0.20
   2   6   0    5.97    0.23
   2   6   0    6.19    0.30
   2   6   0    6.43    0.28
   2   6   0    6.02    0.30
   2   6   0    6.07    0.29
   2   6   0    5.66    0.29
  -3  -6   0    0.76    0.10
  -3  -6   0    0.67    0.13
  -3  -6   0    0.65    0.19
  -3  -6   0    0.82    0.16
  -3  -6   0    1.02    0.17
  -3  -6   0    0.78    0.13
  -3  -6   0    0.66    0.15
  -3  -6   0    0.74    0.14
  -3  -6   0    0.69    0.15
  -3  -6   0    0.78    0.13
  -3  -6   0    1.09    0.17
   3   6   0    0.94    0.14
   3   6   0    0.75    0.17
   3   6   0    0.72    0.15
   3   6   0    0.71    0.14
   3   6   0    0.80    0.15
   3   6   0    0.77    0.14
   3   6   0    0.62    0.14
   3   6   0    0.82    0.11
   3   6   0    0.85    0.11
   3   6   0    0.70    0.13
   3   6   0    0.82    0.14
   3   6   0    0.59    0.12
  -4  -6   0    1.08    0.13
  -4  -6   0    1.17    0.19
  -4  -6   0    1.20    0.15
  -4  -6   0    0.91    0.16
  -4  -6   0    1.15    0.18
  -4  -6   0    1.06    0.19
  -4  -6   0    0.97    0.17
  -4  -6   0    1.21    0.18
  -4  -6   0    1.12    0.19
  -4  -6   0    1.25    0.18
   4   6   0    1.26    0.19
   4   6   0    1.18    0.17
   4   6   0    1.21    0.15
   4   6   0    1.29    0.16
   4   6   0    1.04    0.16
   4   6   0    1.03    0.15
   4   6   0    1.09    0.14
   4   6   0    1.02    0.18
   4   6   0    0.81    0.17
   4   6   0    0.66    0.13
  -5  -6   0    4.09    0.27
  -5  -6   0    4.47    0.30
  -5  -6   0    3.80    0.26
  -5  -6   0    3.90    0.22
  -5  -6   0    3.56    0.26
  -5  -6   0    3.95    0.28
  -5  -6   0    4.20    0.27
  -5  -6   0    3.94    0.22
   5   6   0    4.00    0.23
   5   6   0    4.32    0.28
   5   6   0    3.99    0.34
   5   6   0    3.87    0.24
   5   6   0    3.81    0.26
   5   6   0    4.40    0.23
   5   6   0    4.03    0.26
   5   6   0    3.68    0.27
   5   6   0    3.96    0.15
  -6  -6   0    8.08    0.39
  -6  -6   0    8.31    0.40
  -6  -6   0    8.31    0.40
  -6  -6   0    8.10    0.36
  -6  -6   0    7.86    0.31
  -6  -6   0    8.32    0.31
  -6  -6   0    8.72    0.43
   6   6   0    8.75    0.40
   6   6   0    8.35    0.40
   6   6   0    8.64    0.32
   6   6   0    7.98    0.28
   6   6   0    9.02    0.43
   6   6   0    8.92    0.41
   6   6   0    8.27    0.37
   6   6   0    8.28    0.44
  -7  -6   0    4.89    0.31
  -7  -6   0    5.11    0.35
  -7  -6   0    5.05    0.31
  -7  -6   0    4.82    0.34
  -7  -6   0    4.99    0.25
  -7  -6   0    3.92    0.30
  -7  -6   0    4.86    0.24
   7   6   0    4.82    0.33
   7   6   0    4.96    0.35
   7   6   0    4.49    0.22
   7   6   0    4.42    0.30
   7   6   0    4.81    0.31
   7   6   0    4.29    0.22
   7   6   0    4.31    0.30
   7   6   0    4.31    0.29
  -8  -6   0    4.00    0.31
  -8  -6   0    3.56    0.29
  -8  -6   0    3.96    0.26
  -8  -6   0    4.19    0.33
  -8  -6   0    3.78    0.29
  -8  -6   0    3.36    0.31
   8   6   0    3.82    0.29
   8   6   0    3.77    0.19
   8   6   0    3.57    0.29
   8   6   0    3.59    0.22
   8   6   0    3.89    0.28
   8   6   0    4.09    0.34
   8   6   0    3.52    0.29
  -9  -6   0    2.90    0.30
  -9  -6   0    3.18    0.28
  -9  -6   0    3.25    0.27
  -9  -6   0    3.03    0.31
  -9  -6   0    2.97    0.25
  -9  -6   0    2.93    0.30
   9   6   0    2.38    0.20
   9   6   0    3.23    0.29
   9   6   0    2.67    0.25
   9   6   0    3.44    0.30
   9   6   0    3.00    0.16
   9   6   0    3.09    0.29
   9   6   0    3.33    0.33
 -10  -6   0    1.96    0.30
 -10  -6   0    3.45    0.41
 -10  -6   0    2.45    0.31
 -10  -6   0    1.86    0.27
 -10  -6   0    2.21    0.32
 -10  -6   0    2.59    0.30
 -10  -6   0    2.52    0.29
  10   6   0    2.16    0.14
  10   6   0    2.12    0.32
  10   6   0    2.33    0.32
  10   6   0    2.64    0.30
  10   6   0    2.62    0.34
  10   6   0    2.26    0.31
 -11  -6   0    4.96    0.38
 -11  -6   0    4.38    0.37
 -11  -6   0    4.25    0.35
 -11  -6   0    4.13    0.37
 -11  -6   0    4.37    0.37
 -11  -6   0    4.15    0.39
  11   6   0    4.78    0.39
  11   6   0    4.69    0.39
  11   6   0    4.66    0.42
  11   6   0    4.11    0.37
  11   6   0    4.05    0.32
 -12  -6   0    4.56    0.43
 -12  -6   0    4.77    0.39
 -12  -6   0    4.40    0.35
 -12  -6   0    4.38    0.40
 -12  -6   0    4.93    0.40
  12   6   0    4.76    0.69
  12   6   0    4.99    0.34
  12   6   0    4.41    0.39
  12   6   0    4.68    0.47
  12   6   0    5.17    0.44
 -13  -6   0    1.60    0.38
 -13  -6   0    1.75    0.32
 -13  -6   0    2.01    0.35
 -13  -6   0    2.33    0.32
 -13  -6   0    2.08    0.32
 -13  -6   0    2.20    0.33
  13   6   0    1.92    0.34
  13   6   0    1.95    0.34
  13   6   0    1.74    0.33
 -14  -6   0    5.18    0.46
 -14  -6   0    5.05    0.45
 -14  -6   0    4.68    0.47
 -14  -6   0    5.02    0.49
 -14  -6   0    4.82    0.41
 -14  -6   0    3.76    0.39
 -14  -6   0    4.47    0.26
  14   6   0    4.86    0.56
  14   6   0    4.48    0.41
  14   6   0    4.94    0.47
  14   6   0    4.67    0.47
 -15  -6   0    1.73    0.27
 -15  -6   0    1.33    0.33
 -15  -6   0    1.50    0.35
 -15  -6   0    1.14    0.31
 -15  -6   0    1.07    0.28
 -15  -6   0    1.17    0.16
 -15  -6   0    1.37    0.31
  15   6   0    1.22    0.31
  15   6   0    0.97    0.31
  15   6   0    1.23    0.31
  15   6   0    1.14    0.32
 -16  -6   0    3.87    0.46
 -16  -6   0    4.32    0.56
 -16  -6   0    3.33    0.34
 -16  -6   0    3.48    0.49
 -16  -6   0    4.35    0.57
  16   6   0    4.46    0.53
  16   6   0    3.81    0.50
  16   6   0    4.51    0.57
  16   6   0    3.62    0.53
 -17  -6   0    0.55    0.24
 -17  -6   0    0.19    0.26
 -17  -6   0   -0.21    0.20
 -17  -6   0   -0.13    0.18
 -17  -6   0   -0.02    0.17
 -17  -6   0    0.05    0.26
  17   6   0   -0.46    0.18
  17   6   0   -0.05    0.16
 -18  -6   0    1.35    0.39
 -18  -6   0    1.06    0.23
  18   6   0    1.37    0.39
  18   6   0    1.33    0.41
  18   6   0    0.93    0.30
  18   6   0    1.16    0.35
 -19  -6   0    0.66    0.33
 -19  -6   0    0.25    0.29
 -19  -6   0    0.41    0.35
  19   6   0    0.28    0.29
  19   6   0   -0.03    0.25
  19   6   0    0.21    0.31
 -20  -6   0    1.67    0.47
 -20  -6   0    0.44    0.29
 -20  -6   0    0.83    0.41
  20   6   0    0.24    0.25
  20   6   0    1.08    0.34
  20   6   0    0.93    0.35
  20   6   0    0.39    0.28
 -21  -6   0    0.66    0.41
 -21  -6   0    0.21    0.30
 -21  -6   0    0.61    0.35
  21   6   0    0.64    0.33
  21   6   0    0.27    0.27
  21   6   0    0.57    0.29
  21   6   0    0.26    0.43
  21   6   0    0.89    0.38
 -22  -6   0    0.48    0.44
 -22  -6   0    1.12    0.70
 -22  -6   0   -0.09    0.46
  22   6   0    0.13    0.35
  22   6   0    0.41    0.55
  22   6   0    0.52    0.36
  22   6   0    0.59    0.43
  22   6   0    0.77    0.42
  18  -7   0   -0.61    0.29
  18  -7   0    0.99    0.39
  18  -7   0   -0.36    0.32
 -18   7   0    0.22    0.31
 -18   7   0    0.00    0.36
  17  -7   0    5.82    0.76
  17  -7   0    4.17    0.64
  17  -7   0    4.52    0.62
 -17   7   0    5.05    0.59
 -17   7   0    4.98    0.75
 -17   7   0    4.95    0.78
  16  -7   0    0.48    0.24
  16  -7   0    0.28    0.29
  16  -7   0    0.46    0.32
 -16   7   0    0.72    0.36
 -16   7   0    0.27    0.32
 -16   7   0    0.06    0.31
 -16   7   0    0.05    0.28
  15  -7   0    0.36    0.26
  15  -7   0    0.28    0.19
  15  -7   0    0.24    0.32
 -15   7   0   -0.37    0.23
 -15   7   0    0.02    0.25
 -15   7   0    0.00    0.22
 -15   7   0   -0.23    0.19
  14  -7   0    1.44    0.35
  14  -7   0    1.90    0.30
  14  -7   0    1.42    0.32
  14  -7   0    1.48    0.22
 -14   7   0    1.35    0.48
 -14   7   0    1.32    0.31
 -14   7   0    1.58    0.29
 -14   7   0    0.91    0.48
 -14   7   0    1.55    0.35
 -14   7   0    1.82    0.46
  13  -7   0   -0.20    0.10
  13  -7   0    0.04    0.15
  13  -7   0   -0.08    0.17
  13  -7   0    0.26    0.21
 -13   7   0   -0.04    0.21
 -13   7   0    0.29    0.26
 -13   7   0   -0.01    0.20
 -13   7   0    0.42    0.28
 -13   7   0   -0.01    0.18
 -13   7   0    0.39    0.19
  12  -7   0    5.02    0.58
  12  -7   0    4.30    0.22
  12  -7   0    3.98    0.27
  12  -7   0    4.59    0.42
  12  -7   0    5.20    0.36
 -12   7   0    5.22    0.44
 -12   7   0    5.22    0.49
 -12   7   0    4.77    0.61
 -12   7   0    4.74    0.64
 -12   7   0    4.57    0.62
 -12   7   0    4.06    0.41
  11  -7   0    0.73    0.13
  11  -7   0    0.61    0.12
  11  -7   0    0.59    0.27
  11  -7   0    0.79    0.17
  11  -7   0    0.48    0.12
 -11   7   0    0.41    0.23
 -11   7   0    0.85    0.27
 -11   7   0    1.04    0.24
 -11   7   0    0.45    0.19
 -11   7   0    0.56    0.27
 -11   7   0    0.42    0.31
  10  -7   0   11.24    0.50
  10  -7   0   11.57    0.61
  10  -7   0   11.18    0.46
  10  -7   0   11.69    0.77
  10  -7   0   10.86    0.40
 -10   7   0   12.12    0.67
 -10   7   0   11.05    0.38
 -10   7   0   11.18    0.75
 -10   7   0   10.76    0.72
 -10   7   0   11.12    0.71
 -10   7   0   10.84    0.60
 -10   7   0   11.47    0.61
 -10   7   0   11.45    0.59
   9  -7   0    0.76    0.20
   9  -7   0    0.56    0.16
   9  -7   0    0.68    0.15
   9  -7   0    0.67    0.25
   9  -7   0    0.65    0.12
   9  -7   0    0.57    0.10
  -9   7   0    0.76    0.29
  -9   7   0    0.83    0.14
  -9   7   0    0.40    0.19
  -9   7   0    0.40    0.20
  -9   7   0    0.75    0.21
  -9   7   0    0.53    0.25
  -9   7   0    0.69    0.26
  -9   7   0    0.37    0.21
   8  -7   0   20.58    0.64
   8  -7   0   22.09    0.72
   8  -7   0   22.30    0.70
   8  -7   0   20.26    0.57
   8  -7   0   22.83    0.92
   8  -7   0   21.79    0.87
   8  -7   0   20.18    0.57
   8  -7   0   21.69    0.80
  -8   7   0   21.53    0.97
  -8   7   0   22.32    0.80
  -8   7   0   20.72    0.88
  -8   7   0   22.49    0.89
  -8   7   0   21.74    0.66
  -8   7   0   21.50    0.86
  -8   7   0   21.11    0.85
  -8   7   0   22.48    0.96
  -8   7   0   21.34    1.10
   7  -7   0    3.46    0.32
   7  -7   0    3.04    0.14
   7  -7   0    3.29    0.27
   7  -7   0    3.14    0.21
   7  -7   0    2.81    0.23
   7  -7   0    2.84    0.15
   7  -7   0    3.16    0.24
   7  -7   0    3.35    0.39
  -7   7   0    3.38    0.34
  -7   7   0    3.68    0.44
  -7   7   0    2.99    0.35
  -7   7   0    3.50    0.30
  -7   7   0    3.51    0.34
  -7   7   0    2.93    0.25
  -7   7   0    3.48    0.43
  -7   7   0    4.12    0.48
  -7   7   0    3.32    0.40
   6  -7   0    1.62    0.18
   6  -7   0    1.54    0.25
   6  -7   0    1.90    0.21
   6  -7   0    1.64    0.27
   6  -7   0    1.47    0.10
   6  -7   0    1.87    0.23
  -6   7   0    1.68    0.27
  -6   7   0    2.08    0.30
  -6   7   0    1.53    0.25
  -6   7   0    1.17    0.26
  -6   7   0    1.50    0.25
  -6   7   0    1.71    0.33
  -6   7   0    1.56    0.29
   5  -7   0    0.70    0.13
   5  -7   0    0.73    0.18
   5  -7   0    0.72    0.09
   5  -7   0    0.57    0.08
   5  -7   0    0.70    0.09
   5  -7   0    0.76    0.07
   5  -7   0    0.65    0.13
   5  -7   0    0.56    0.16
   5  -7   0    0.65    0.12
   5  -7   0    0.69    0.13
  -5   7   0    0.67    0.14
  -5   7   0    0.58    0.17
  -5   7   0    0.57    0.19
  -5   7   0    0.40    0.18
  -5   7   0    0.49    0.17
  -5   7   0    0.49    0.18
  -5   7   0    0.48    0.16
  -5   7   0    0.67    0.18
   4  -7   0  134.93    3.01
   4  -7   0  141.00    3.21
   4  -7   0  140.72    3.06
   4  -7   0  134.42    3.27
   4  -7   0  132.15    2.98
   4  -7   0  138.57    3.11
   4  -7   0  132.60    2.98
   4  -7   0  133.32    3.17
   4  -7   0  134.48    3.14
  -4   7   0  134.16    3.31
  -4   7   0  142.18    3.32
  -4   7   0  138.47    3.25
  -4   7   0  137.04    3.27
  -4   7   0  136.72    3.35
  -4   7   0  137.97    3.31
  -4   7   0  136.47    3.36
  -4   7   0  138.70    3.17
   3  -7   0    5.16    0.21
   3  -7   0    5.62    0.34
   3  -7   0    5.41    0.29
   3  -7   0    5.44    0.34
   3  -7   0    5.24    0.28
   3  -7   0    5.58    0.26
   3  -7   0    5.49    0.24
   3  -7   0    5.72    0.23
   3  -7   0    5.26    0.20
  -3   7   0    5.40    0.38
  -3   7   0    5.11    0.35
  -3   7   0    5.62    0.35
  -3   7   0    5.46    0.36
  -3   7   0    5.31    0.32
  -3   7   0    5.74    0.35
  -3   7   0    5.36    0.30
  -3   7   0    5.69    0.38
   2  -7   0   37.78    0.94
   2  -7   0   37.05    1.06
   2  -7   0   39.25    1.10
   2  -7   0   36.09    1.02
   2  -7   0   37.42    0.98
   2  -7   0   38.39    0.92
   2  -7   0   38.66    1.10
   2  -7   0   36.93    0.92
   2  -7   0   38.33    1.11
   2  -7   0   38.34    1.01
  -2   7   0   39.02    1.17
  -2   7   0   39.89    1.07
  -2   7   0   40.32    1.15
  -2   7   0   36.69    0.92
  -2   7   0   38.77    1.15
  -2   7   0   38.04    1.06
  -2   7   0   38.71    0.92
  -2   7   0   36.36    1.14
  -2   7   0   38.55    1.11
  -2   7   0   40.93    1.15
   1  -7   0    1.86    0.15
   1  -7   0    2.26    0.21
   1  -7   0    2.02    0.17
   1  -7   0    2.16    0.25
   1  -7   0    2.30    0.15
   1  -7   0    2.15    0.17
   1  -7   0    2.31    0.17
   1  -7   0    2.05    0.10
   1  -7   0    2.02    0.10
   1  -7   0    2.03    0.16
  -1   7   0    2.42    0.26
  -1   7   0    2.10    0.20
  -1   7   0    2.50    0.21
  -1   7   0    2.00    0.18
  -1   7   0    2.38    0.22
  -1   7   0    2.24    0.23
  -1   7   0    2.69    0.25
  -1   7   0    2.41    0.24
  -1   7   0    1.98    0.20
  -1   7   0    2.09    0.15
  -1   7   0    2.14    0.15
   0  -7   0    6.40    0.34
   0  -7   0    6.26    0.25
   0  -7   0    5.62    0.29
   0  -7   0    5.77    0.25
   0  -7   0    6.11    0.34
   0  -7   0    5.79    0.27
   0  -7   0    5.55    0.28
   0  -7   0    5.83    0.27
   0  -7   0    6.35    0.27
   0   7   0    6.09    0.25
   0   7   0    5.68    0.27
   0   7   0    6.05    0.35
   0   7   0    6.32    0.29
   0   7   0    5.70    0.20
   0   7   0    6.14    0.27
   0   7   0    6.03    0.34
   0   7   0    6.33    0.34
   0   7   0    5.54    0.27
   0   7   0    5.98    0.21
   0   7   0    5.73    0.32
   0   7   0    5.95    0.31
  -1  -7   0    6.71    0.29
  -1  -7   0    6.11    0.33
  -1  -7   0    6.78    0.30
  -1  -7   0    6.62    0.24
  -1  -7   0    6.63    0.30
  -1  -7   0    6.33    0.31
  -1  -7   0    6.63    0.33
  -1  -7   0    6.75    0.26
  -1  -7   0    6.62    0.36
   1   7   0    6.65    0.33
   1   7   0    6.46    0.27
   1   7   0    6.92    0.35
   1   7   0    6.59    0.31
   1   7   0    6.93    0.29
   1   7   0    6.21    0.34
   1   7   0    6.35    0.26
   1   7   0    6.62    0.25
   1   7   0    6.81    0.32
   1   7   0    6.49    0.36
  -2  -7   0    2.31    0.19
  -2  -7   0    1.88    0.20
  -2  -7   0    2.56    0.22
  -2  -7   0    2.44    0.16
  -2  -7   0    2.45    0.23
  -2  -7   0    2.16    0.20
  -2  -7   0    2.68    0.12
  -2  -7   0    2.12    0.18
  -2  -7   0    2.42    0.10
  -2  -7   0    2.44    0.23
  -2  -7   0    2.15    0.18
   2   7   0    2.71    0.25
   2   7   0    2.47    0.21
   2   7   0    2.16    0.17
   2   7   0    2.54    0.22
   2   7   0    2.36    0.11
   2   7   0    2.32    0.20
   2   7   0    2.74    0.24
   2   7   0    2.28    0.18
   2   7   0    2.38    0.15
   2   7   0    2.25    0.21
  -3  -7   0    0.38    0.11
  -3  -7   0    0.52    0.15
  -3  -7   0    0.48    0.08
  -3  -7   0    0.66    0.16
  -3  -7   0    0.49    0.12
  -3  -7   0    0.38    0.14
  -3  -7   0    0.44    0.15
   3   7   0    0.57    0.13
   3   7   0    0.33    0.13
   3   7   0    0.50    0.09
   3   7   0    0.56    0.13
   3   7   0    0.48    0.09
   3   7   0    0.71    0.16
   3   7   0    0.58    0.13
  -4  -7   0    0.11    0.12
  -4  -7   0    0.25    0.10
  -4  -7   0    0.26    0.11
  -4  -7   0    0.04    0.06
  -4  -7   0    0.10    0.09
  -4  -7   0    0.14    0.11
  -4  -7   0    0.37    0.13
  -4  -7   0    0.20    0.13
   4   7   0    0.20    0.08
   4   7   0    0.12    0.08
   4   7   0    0.14    0.10
   4   7   0   -0.02    0.10
   4   7   0    0.26    0.13
   4   7   0    0.11    0.08
   4   7   0   -0.07    0.11
   4   7   0    0.03    0.10
  -5  -7   0   51.63    1.41
  -5  -7   0   49.55    1.39
  -5  -7   0   50.65    1.35
  -5  -7   0   48.95    1.26
  -5  -7   0   48.97    1.35
  -5  -7   0   49.45    1.27
  -5  -7   0   47.76    1.35
   5   7   0   51.46    1.38
   5   7   0   49.71    1.40
   5   7   0   49.40    1.28
   5   7   0   50.17    1.34
   5   7   0   50.82    1.36
   5   7   0   50.68    1.27
   5   7   0   52.02    1.29
  -6  -7   0    9.06    0.43
  -6  -7   0    8.34    0.34
  -6  -7   0    8.90    0.43
  -6  -7   0    9.74    0.47
  -6  -7   0    9.11    0.46
  -6  -7   0    8.68    0.37
  -6  -7   0    9.36    0.43
   6   7   0    8.32    0.38
   6   7   0    7.74    0.44
   6   7   0    8.29    0.41
   6   7   0    8.87    0.36
   6   7   0    8.69    0.43
   6   7   0    9.31    0.45
  -7  -7   0   10.20    0.36
  -7  -7   0    9.63    0.50
  -7  -7   0   10.12    0.47
  -7  -7   0    9.49    0.37
  -7  -7   0   10.17    0.48
  -7  -7   0   10.44    0.48
  -7  -7   0    9.12    0.49
   7   7   0    9.53    0.47
   7   7   0   10.47    0.49
   7   7   0    9.73    0.46
   7   7   0   10.26    0.52
   7   7   0   10.14    0.38
   7   7   0   10.60    0.45
   7   7   0    9.77    0.33
  -8  -7   0   19.74    0.73
  -8  -7   0   19.58    0.60
  -8  -7   0   19.95    0.75
  -8  -7   0   19.64    0.72
  -8  -7   0   19.67    0.62
  -8  -7   0   21.11    0.80
  -8  -7   0   20.06    0.79
   8   7   0   19.33    0.58
   8   7   0   20.50    0.75
   8   7   0   19.67    0.72
   8   7   0   19.41    0.75
   8   7   0   18.88    0.58
   8   7   0   19.50    0.71
   8   7   0   20.04    0.79
   8   7   0   19.88    0.72
  -9  -7   0    8.19    0.47
  -9  -7   0    7.71    0.47
  -9  -7   0    8.12    0.39
  -9  -7   0    8.36    0.45
  -9  -7   0    8.35    0.46
  -9  -7   0    8.16    0.49
  -9  -7   0    7.90    0.33
   9   7   0    7.67    0.47
   9   7   0    7.44    0.34
   9   7   0    7.20    0.43
   9   7   0    7.80    0.31
   9   7   0    7.44    0.44
   9   7   0    7.86    0.42
   9   7   0    8.37    0.51
 -10  -7   0   10.03    0.52
 -10  -7   0    9.95    0.38
 -10  -7   0    9.99    0.52
 -10  -7   0   11.41    0.60
 -10  -7   0   10.27    0.55
 -10  -7   0    9.23    0.56
 -10  -7   0   10.70    0.49
  10   7   0   10.06    0.53
  10   7   0    9.88    0.34
  10   7   0    9.37    0.57
  10   7   0   10.24    0.56
  10   7   0    9.31    0.52
  10   7   0   10.19    0.50
 -11  -7   0    9.79    0.61
 -11  -7   0    8.12    0.53
 -11  -7   0    9.20    0.53
 -11  -7   0    9.52    0.52
 -11  -7   0    8.98    0.49
 -11  -7   0    9.79    0.58
 -11  -7   0   10.54    0.54
  11   7   0    9.24    0.55
  11   7   0    9.25    0.31
  11   7   0   10.12    0.58
  11   7   0   10.19    0.61
  11   7   0    9.22    0.53
 -12  -7   0    8.13    0.50
 -12  -7   0    9.08    0.53
 -12  -7   0    9.09    0.55
 -12  -7   0   10.61    0.62
 -12  -7   0    8.36    0.55
 -12  -7   0    8.78    0.51
  12   7   0    9.61    0.57
  12   7   0    9.22    0.56
  12   7   0    9.47    0.61
  12   7   0   10.00    0.60
 -13  -7   0    2.80    0.37
 -13  -7   0    2.99    0.43
 -13  -7   0    2.82    0.46
 -13  -7   0    2.91    0.42
 -13  -7   0    3.26    0.38
 -13  -7   0    2.22    0.39
  13   7   0    3.36    0.44
  13   7   0    3.18    0.42
  13   7   0    2.58    0.41
  13   7   0    3.00    0.42
 -14  -7   0    0.16    0.18
 -14  -7   0    0.00    0.18
 -14  -7   0    0.15    0.18
 -14  -7   0    0.11    0.18
 -14  -7   0    0.07    0.20
 -14  -7   0    0.52    0.23
  14   7   0    0.14    0.21
  14   7   0   -0.17    0.18
  14   7   0    0.10    0.17
  14   7   0    0.13    0.17
 -15  -7   0   13.60    0.70
 -15  -7   0   11.17    0.53
 -15  -7   0   12.45    0.77
 -15  -7   0   12.21    0.74
 -15  -7   0   13.21    0.78
 -15  -7   0   13.08    0.65
  15   7   0   13.39    0.75
  15   7   0   11.79    0.76
  15   7   0   14.14    0.79
  15   7   0   11.95    0.75
 -16  -7   0    0.46    0.23
 -16  -7   0    0.41    0.22
 -16  -7   0    0.67    0.28
 -16  -7   0    0.35    0.18
 -16  -7   0    0.33    0.28
  16   7   0    0.15    0.21
  16   7   0    0.28    0.24
  16   7   0    0.69    0.29
  16   7   0    0.54    0.27
 -17  -7   0    2.40    0.39
 -17  -7   0    2.96    0.70
 -17  -7   0    2.74    0.35
 -17  -7   0    2.43    0.49
 -17  -7   0    3.02    0.46
  17   7   0    3.07    0.56
  17   7   0    2.80    0.46
  17   7   0    2.74    0.46
 -18  -7   0    2.76    0.52
 -18  -7   0    2.86    0.35
 -18  -7   0    3.25    0.52
 -18  -7   0    3.41    0.47
  18   7   0    3.37    0.58
  18   7   0    2.46    0.46
 -19  -7   0    0.51    0.21
 -19  -7   0    0.97    0.40
 -19  -7   0   -0.08    0.26
 -19  -7   0    0.79    0.41
  19   7   0    0.62    0.33
  19   7   0    1.03    0.32
  19   7   0    0.93    0.34
  19   7   0    1.33    0.37
 -20  -7   0   -0.14    0.26
 -20  -7   0    0.29    0.37
 -20  -7   0    0.29    0.31
  20   7   0    0.06    0.26
  20   7   0    0.03    0.31
  20   7   0    0.20    0.27
  20   7   0    0.01    0.30
 -21  -7   0    3.47    0.60
 -21  -7   0    2.83    0.57
 -21  -7   0    2.14    0.53
  21   7   0    3.22    0.57
  21   7   0    3.33    0.57
  21   7   0    2.90    0.51
  21   7   0    3.28    0.62
  21   7   0    4.90    0.74
 -22  -7   0    0.52    0.36
 -22  -7   0   -0.16    0.34
  22   7   0   -0.02    0.24
  22   7   0    0.31    0.31
  22   7   0   -0.01    0.35
  22   7   0    0.53    0.41
  17  -8   0   -0.20    0.29
  17  -8   0    0.28    0.33
  17  -8   0    0.62    0.28
  17  -8   0   -0.01    0.28
 -17   8   0    0.03    0.38
 -17   8   0    0.36    0.35
 -17   8   0    0.48    0.35
  16  -8   0   -0.50    0.22
  16  -8   0    0.68    0.31
  16  -8   0    0.44    0.30
 -16   8   0    0.37    0.27
 -16   8   0    0.43    0.36
 -16   8   0    0.74    0.36
  15  -8   0    1.00    0.37
  15  -8   0    0.08    0.26
  15  -8   0    0.39    0.20
  15  -8   0   -0.10    0.25
 -15   8   0    0.22    0.27
 -15   8   0   -0.03    0.27
 -15   8   0   -0.06    0.23
 -15   8   0    1.31    0.42
 -15   8   0    0.11    0.29
  14  -8   0    0.37    0.19
  14  -8   0   -0.27    0.27
  14  -8   0   -0.08    0.25
  14  -8   0    0.24    0.24
 -14   8   0    0.16    0.22
 -14   8   0   -0.01    0.31
 -14   8   0    0.23    0.22
 -14   8   0    0.17    0.24
  13  -8   0    7.98    0.64
  13  -8   0    8.16    0.67
  13  -8   0    8.08    0.46
  13  -8   0    6.82    0.47
  13  -8   0    8.29    0.57
 -13   8   0    7.75    0.70
 -13   8   0    7.65    0.57
 -13   8   0    8.46    0.57
 -13   8   0    7.55    0.73
 -13   8   0    8.38    0.63
 -13   8   0    7.28    0.67
  12  -8   0    2.05    0.42
  12  -8   0    2.67    0.30
  12  -8   0    2.73    0.23
  12  -8   0    2.85    0.20
  12  -8   0    2.86    0.39
  12  -8   0    2.54    0.42
 -12   8   0    2.49    0.49
 -12   8   0    2.08    0.40
 -12   8   0    2.60    0.49
 -12   8   0    2.94    0.40
 -12   8   0    2.75    0.51
 -12   8   0    3.16    0.41
  11  -8   0    4.40    0.41
  11  -8   0    4.84    0.27
  11  -8   0    4.55    0.33
  11  -8   0    4.46    0.55
  11  -8   0    5.53    0.48
  11  -8   0    4.65    0.26
 -11   8   0    4.04    0.56
 -11   8   0    4.81    0.45
 -11   8   0    3.67    0.55
 -11   8   0    5.73    0.68
 -11   8   0    4.48    0.52
 -11   8   0    4.78    0.40
 -11   8   0    4.74    0.45
  10  -8   0    1.42    0.31
  10  -8   0    1.37    0.19
  10  -8   0    1.28    0.16
  10  -8   0    1.34    0.26
  10  -8   0    1.70    0.23
  10  -8   0    1.54    0.33
 -10   8   0    1.32    0.26
 -10   8   0    0.97    0.36
 -10   8   0    1.60    0.32
 -10   8   0    1.45    0.16
 -10   8   0    1.52    0.37
 -10   8   0    1.63    0.31
 -10   8   0    1.69    0.34
 -10   8   0    1.03    0.31
 -10   8   0    1.27    0.29
   9  -8   0    0.04    0.13
   9  -8   0    0.08    0.08
   9  -8   0    0.09    0.08
   9  -8   0    0.21    0.21
   9  -8   0   -0.12    0.15
   9  -8   0   -0.04    0.11
   9  -8   0    0.19    0.12
  -9   8   0   -0.07    0.14
  -9   8   0   -0.09    0.16
  -9   8   0   -0.01    0.18
  -9   8   0   -0.08    0.21
  -9   8   0    0.22    0.21
  -9   8   0    0.52    0.21
  -9   8   0   -0.02    0.16
   8  -8   0    1.55    0.31
   8  -8   0    1.83    0.22
   8  -8   0    1.90    0.26
   8  -8   0    1.55    0.13
   8  -8   0    1.62    0.22
   8  -8   0    2.00    0.33
   8  -8   0    1.69    0.13
  -8   8   0    1.30    0.30
  -8   8   0    1.99    0.33
  -8   8   0    1.76    0.35
  -8   8   0    1.81    0.31
  -8   8   0    2.05    0.46
  -8   8   0    1.20    0.28
  -8   8   0    1.65    0.20
  -8   8   0    1.71    0.29
   7  -8   0   38.63    1.07
   7  -8   0   38.40    1.23
   7  -8   0   37.29    0.92
   7  -8   0   39.09    1.14
   7  -8   0   39.10    1.29
  -7   8   0   37.29    1.25
  -7   8   0   37.42    1.24
  -7   8   0   37.04    1.06
  -7   8   0   38.25    1.27
  -7   8   0   36.99    1.28
  -7   8   0   38.27    1.35
  -7   8   0   37.81    1.37
  -7   8   0   38.42    1.36
   6  -8   0    3.90    0.33
   6  -8   0    4.10    0.17
   6  -8   0    4.06    0.28
   6  -8   0    4.49    0.38
   6  -8   0    4.17    0.18
  -6   8   0    4.16    0.37
  -6   8   0    4.83    0.44
  -6   8   0    4.27    0.36
  -6   8   0    3.59    0.26
  -6   8   0    4.14    0.40
  -6   8   0    5.15    0.43
  -6   8   0    4.66    0.38
  -6   8   0    5.06    0.40
   5  -8   0   11.90    0.45
   5  -8   0   12.58    0.59
   5  -8   0   12.25    0.47
   5  -8   0   11.94    0.53
   5  -8   0   12.15    0.36
   5  -8   0   11.98    0.36
   5  -8   0   11.37    0.34
   5  -8   0   11.44    0.36
  -5   8   0   12.58    0.60
  -5   8   0   12.15    0.61
  -5   8   0   10.98    0.61
  -5   8   0   13.00    0.60
  -5   8   0   12.19    0.65
  -5   8   0   11.74    0.56
  -5   8   0   12.15    0.49
  -5   8   0   12.32    0.63
   4  -8   0    0.48    0.14
   4  -8   0    0.47    0.09
   4  -8   0    0.39    0.09
   4  -8   0    0.45    0.07
   4  -8   0    0.33    0.09
   4  -8   0    0.34    0.15
   4  -8   0    0.50    0.12
   4  -8   0    0.36    0.09
   4  -8   0    0.61    0.18
   4  -8   0    0.43    0.11
  -4   8   0    0.52    0.19
  -4   8   0    0.72    0.20
  -4   8   0    0.32    0.18
  -4   8   0    0.32    0.13
  -4   8   0    0.29    0.15
  -4   8   0    0.32    0.18
  -4   8   0    0.47    0.16
  -4   8   0    0.49    0.18
   3  -8   0   80.47    1.86
   3  -8   0   83.27    1.99
   3  -8   0   83.96    2.11
   3  -8   0   79.73    1.87
   3  -8   0   78.64    2.07
   3  -8   0   80.80    1.88
   3  -8   0   78.44    1.96
   3  -8   0   75.86    1.98
   3  -8   0   76.21    1.91
   3  -8   0   80.12    1.86
  -3   8   0   80.43    2.12
  -3   8   0   81.27    2.01
  -3   8   0   79.30    2.03
  -3   8   0   82.41    2.17
  -3   8   0   79.35    2.09
  -3   8   0   83.37    2.10
  -3   8   0   84.38    2.17
  -3   8   0   84.29    2.14
   2  -8   0    8.18    0.37
   2  -8   0    7.99    0.30
   2  -8   0    8.42    0.34
   2  -8   0    8.37    0.31
   2  -8   0    8.05    0.35
   2  -8   0    9.23    0.45
   2  -8   0    8.41    0.43
   2  -8   0    7.81    0.33
   2  -8   0    8.19    0.27
   2  -8   0    8.08    0.32
  -2   8   0    8.84    0.46
  -2   8   0    9.31    0.49
  -2   8   0    8.00    0.28
  -2   8   0    9.16    0.43
  -2   8   0    8.27    0.40
  -2   8   0    7.93    0.28
  -2   8   0    7.62    0.44
  -2   8   0    8.36    0.43
  -2   8   0    7.77    0.38
   1  -8   0    0.18    0.07
   1  -8   0    0.28    0.09
   1  -8   0    0.17    0.11
   1  -8   0    0.28    0.09
   1  -8   0    0.28    0.09
   1  -8   0    0.23    0.09
   1  -8   0    0.22    0.08
   1  -8   0    0.13    0.08
   1  -8   0    0.36    0.14
   1  -8   0    0.13    0.08
  -1   8   0    0.26    0.11
  -1   8   0    0.22    0.10
  -1   8   0    0.26    0.13
  -1   8   0    0.28    0.08
  -1   8   0    0.20    0.12
  -1   8   0    0.18    0.13
  -1   8   0    0.24    0.12
  -1   8   0    0.23    0.12
  -1   8   0    0.17    0.09
   0  -8   0   47.13    1.23
   0  -8   0   47.07    1.19
   0  -8   0   47.38    1.34
   0  -8   0   48.90    1.32
   0  -8   0   45.50    1.21
   0  -8   0   46.67    1.25
   0  -8   0   48.42    1.22
   0  -8   0   47.46    1.19
   0  -8   0   48.06    1.17
   0   8   0   47.83    1.35
   0   8   0   47.15    1.32
   0   8   0   48.75    1.23
   0   8   0   46.59    1.16
   0   8   0   47.73    1.34
   0   8   0   47.28    1.22
   0   8   0   48.04    1.32
   0   8   0   48.28    1.09
   0   8   0   47.16    1.09
  -1  -8   0    8.75    0.40
  -1  -8   0    8.39    0.36
  -1  -8   0    8.85    0.38
  -1  -8   0    8.95    0.30
  -1  -8   0    8.10    0.40
  -1  -8   0    7.93    0.35
  -1  -8   0    8.72    0.31
  -1  -8   0    8.99    0.44
   1   8   0    8.30    0.38
   1   8   0    8.85    0.32
   1   8   0    8.91    0.44
   1   8   0    8.14    0.41
   1   8   0    8.53    0.32
   1   8   0    8.40    0.30
   1   8   0    9.21    0.43
   1   8   0    8.44    0.35
   1   8   0    8.72    0.38
   1   8   0    9.11    0.44
  -2  -8   0   49.32    1.36
  -2  -8   0   47.39    1.34
  -2  -8   0   47.67    1.30
  -2  -8   0   51.72    1.40
  -2  -8   0   50.56    1.23
  -2  -8   0   49.47    1.14
  -2  -8   0   52.41    1.39
  -2  -8   0   51.06    1.38
   2   8   0   49.30    1.22
   2   8   0   51.21    1.35
   2   8   0   50.08    1.39
   2   8   0   53.33    1.40
   2   8   0   52.19    1.50
   2   8   0   49.36    1.27
   2   8   0   50.68    1.13
   2   8   0   51.93    1.37
   2   8   0   52.88    1.43
  -3  -8   0   10.93    0.48
  -3  -8   0   10.97    0.45
  -3  -8   0   11.48    0.50
  -3  -8   0   11.22    0.48
  -3  -8   0   11.19    0.49
   3   8   0   11.23    0.43
   3   8   0   10.68    0.45
   3   8   0   10.68    0.37
   3   8   0   10.69    0.42
   3   8   0   10.88    0.46
   3   8   0    9.89    0.48
   3   8   0   10.41    0.33
   3   8   0   11.24    0.48
   3   8   0   10.88    0.48
  -4  -8   0   13.45    0.52
  -4  -8   0   12.77    0.54
  -4  -8   0   13.10    0.53
  -4  -8   0   13.53    0.57
  -4  -8   0   13.33    0.55
  -4  -8   0   12.43    0.54
   4   8   0   12.83    0.45
   4   8   0   13.52    0.51
   4   8   0   12.94    0.55
   4   8   0   13.91    0.53
   4   8   0   13.83    0.57
   4   8   0   13.68    0.51
   4   8   0   13.95    0.54
   4   8   0   13.63    0.43
  -5  -8   0    2.04    0.24
  -5  -8   0    2.33    0.23
  -5  -8   0    2.44    0.28
  -5  -8   0    2.35    0.19
  -5  -8   0    2.77    0.25
  -5  -8   0    2.40    0.29
   5   8   0    2.55    0.24
   5   8   0    2.55    0.22
   5   8   0    2.65    0.22
   5   8   0    2.46    0.30
   5   8   0    2.32    0.18
   5   8   0    2.49    0.19
   5   8   0    2.34    0.28
  -6  -8   0   48.27    1.29
  -6  -8   0   50.70    1.40
  -6  -8   0   49.25    1.44
  -6  -8   0   50.72    1.40
  -6  -8   0   51.55    1.46
  -6  -8   0   50.53    1.41
   6   8   0   48.90    1.32
   6   8   0   52.51    1.40
   6   8   0   50.95    1.42
   6   8   0   49.48    1.39
   6   8   0   48.86    1.41
   6   8   0   51.07    1.46
  -7  -8   0   13.62    0.63
  -7  -8   0   14.15    0.60
  -7  -8   0   13.48    0.58
  -7  -8   0   13.55    0.61
  -7  -8   0   13.41    0.58
  -7  -8   0   12.56    0.47
   7   8   0   13.22    0.53
   7   8   0   14.01    0.59
   7   8   0   13.41    0.58
   7   8   0   14.13    0.64
   7   8   0   13.96    0.50
   7   8   0   14.18    0.60
  -8  -8   0   11.54    0.59
  -8  -8   0   12.19    0.55
  -8  -8   0   11.01    0.42
  -8  -8   0   10.73    0.56
  -8  -8   0   11.38    0.55
  -8  -8   0   10.83    0.53
   8   8   0   11.73    0.43
   8   8   0   10.73    0.49
   8   8   0   10.97    0.55
   8   8   0   11.47    0.59
   8   8   0   10.91    0.53
   8   8   0   10.94    0.36
   8   8   0   10.51    0.52
  -9  -8   0    6.12    0.30
  -9  -8   0    5.91    0.45
  -9  -8   0    6.24    0.42
  -9  -8   0    6.28    0.43
  -9  -8   0    6.73    0.46
  -9  -8   0    6.70    0.41
   9   8   0    6.65    0.30
   9   8   0    6.82    0.45
   9   8   0    6.63    0.43
   9   8   0    6.61    0.40
   9   8   0    6.15    0.46
 -10  -8   0    4.75    0.37
 -10  -8   0    4.97    0.40
 -10  -8   0    4.87    0.26
 -10  -8   0    4.92    0.43
 -10  -8   0    4.63    0.37
 -10  -8   0    5.68    0.44
  10   8   0    3.82    0.35
  10   8   0    5.34    0.42
  10   8   0    4.77    0.42
  10   8   0    4.66    0.27
  10   8   0    5.06    0.39
  10   8   0    4.94    0.25
 -11  -8   0    1.65    0.33
 -11  -8   0    1.09    0.17
 -11  -8   0    0.60    0.24
 -11  -8   0    1.00    0.27
 -11  -8   0    1.80    0.30
 -11  -8   0    1.28    0.25
  11   8   0    1.09    0.27
  11   8   0    1.26    0.31
  11   8   0    1.34    0.15
  11   8   0    2.08    0.33
  11   8   0    0.93    0.25
 -12  -8   0   12.84    0.71
 -12  -8   0   13.44    0.66
 -12  -8   0   13.45    0.66
 -12  -8   0   12.61    0.70
 -12  -8   0   13.04    0.73
 -12  -8   0   12.03    0.68
 -12  -8   0   11.15    0.45
  12   8   0   14.08    0.70
  12   8   0   13.12    0.67
  12   8   0   12.69    0.69
  12   8   0   14.00    0.75
  12   8   0   11.68    0.37
 -13  -8   0    2.60    0.38
 -13  -8   0    2.51    0.34
 -13  -8   0    2.92    0.42
 -13  -8   0    3.19    0.44
 -13  -8   0    2.47    0.23
 -13  -8   0    3.17    0.38
  13   8   0    2.84    0.44
  13   8   0    2.95    0.44
  13   8   0    3.35    0.46
  13   8   0    2.60    0.38
 -14  -8   0    0.97    0.29
 -14  -8   0    1.02    0.16
 -14  -8   0    0.80    0.27
 -14  -8   0    0.75    0.23
 -14  -8   0    0.88    0.27
  14   8   0    1.24    0.30
  14   8   0    0.84    0.28
  14   8   0    0.75    0.25
  14   8   0    0.46    0.27
 -15  -8   0   11.49    0.73
 -15  -8   0   12.13    0.75
 -15  -8   0   12.03    0.75
 -15  -8   0   12.14    0.65
 -15  -8   0   11.46    0.67
  15   8   0   12.48    0.71
  15   8   0   12.78    0.80
  15   8   0   11.94    0.75
  15   8   0   12.10    0.73
 -16  -8   0   14.81    0.79
 -16  -8   0   15.22    0.88
 -16  -8   0   13.81    0.70
 -16  -8   0   15.87    0.87
 -16  -8   0   16.63    0.91
  16   8   0   16.01    0.89
  16   8   0   14.84    0.85
  16   8   0   13.50    0.79
  16   8   0   14.40    0.87
 -17  -8   0    2.20    0.34
 -17  -8   0    2.69    0.48
 -17  -8   0    2.85    0.50
 -17  -8   0    2.57    0.47
 -17  -8   0    2.22    0.39
  17   8   0    2.71    0.76
  17   8   0    3.26    0.51
  17   8   0    2.72    0.50
 -18  -8   0    5.18    0.63
 -18  -8   0    6.03    0.70
 -18  -8   0    6.00    0.52
 -18  -8   0    6.12    0.72
 -18  -8   0    6.03    0.46
  18   8   0    6.22    0.61
  18   8   0    5.54    0.68
  18   8   0    5.81    0.71
  18   8   0    6.79    0.62
 -19  -8   0    0.51    0.28
 -19  -8   0    0.41    0.33
 -19  -8   0    0.90    0.30
 -19  -8   0    0.83    0.28
 -19  -8   0    1.62    0.41
  19   8   0    0.89    0.36
  19   8   0    1.47    0.40
  19   8   0    0.31    0.31
  19   8   0    0.79    0.32
 -20  -8   0    0.62    0.35
 -20  -8   0    0.84    0.42
 -20  -8   0    0.66    0.39
 -20  -8   0    0.30    0.35
  20   8   0    0.40    0.30
  20   8   0    0.52    0.33
  20   8   0    0.86    0.40
  20   8   0    0.79    0.34
 -21  -8   0    0.33    0.38
 -21  -8   0   -0.43    0.28
 -21  -8   0    0.48    0.41
  21   8   0    0.72    0.38
  21   8   0   -0.06    0.30
  21   8   0    0.08    0.34
  21   8   0    0.33    0.34
  17  -9   0    0.16    0.33
  17  -9   0   -0.40    0.33
  17  -9   0    0.48    0.33
 -17   9   0   -0.17    0.31
 -17   9   0    0.09    0.37
 -17   9   0    0.29    0.41
  16  -9   0    0.02    0.28
  16  -9   0   -0.54    0.25
  16  -9   0   -0.37    0.22
  16  -9   0    0.18    0.28
 -16   9   0   -0.51    0.34
 -16   9   0    0.13    0.34
 -16   9   0   -0.27    0.26
  15  -9   0    0.11    0.28
  15  -9   0    0.18    0.23
  15  -9   0    0.58    0.33
  15  -9   0   -0.27    0.21
 -15   9   0    0.05    0.35
 -15   9   0    0.22    0.28
 -15   9   0    0.27    0.30
  14  -9   0    6.47    0.44
  14  -9   0    7.13    0.56
  14  -9   0    6.66    0.54
  14  -9   0    6.51    0.63
  14  -9   0    7.44    1.10
 -14   9   0    6.17    0.56
 -14   9   0    5.41    0.71
 -14   9   0    7.79    0.76
 -14   9   0    5.59    0.65
  13  -9   0    0.75    0.25
  13  -9   0    0.75    0.28
  13  -9   0    0.31    0.17
  13  -9   0    0.41    0.27
 -13   9   0    0.53    0.33
 -13   9   0    0.67    0.26
 -13   9   0    0.72    0.35
  12  -9   0    5.50    0.54
  12  -9   0    6.31    0.57
  12  -9   0    5.55    0.37
  12  -9   0    6.78    0.49
 -12   9   0    6.07    0.56
 -12   9   0    6.95    0.81
 -12   9   0    6.36    0.54
  11  -9   0    1.64    0.20
  11  -9   0    1.73    0.30
  11  -9   0    1.93    0.38
  11  -9   0    1.57    0.19
  11  -9   0    1.72    0.24
  11  -9   0    0.96    0.27
 -11   9   0    1.17    0.33
 -11   9   0    1.84    0.46
 -11   9   0    1.76    0.34
 -11   9   0    1.55    0.40
 -11   9   0    2.02    0.46
 -11   9   0    1.46    0.36
  10  -9   0    1.70    0.22
  10  -9   0    2.06    0.39
  10  -9   0    1.78    0.34
  10  -9   0    1.49    0.21
  10  -9   0    1.47    0.16
  10  -9   0    1.56    0.27
 -10   9   0    1.25    0.29
 -10   9   0    1.18    0.36
 -10   9   0    1.48    0.39
 -10   9   0    1.69    0.35
 -10   9   0    1.30    0.28
 -10   9   0    1.33    0.37
 -10   9   0    1.50    0.32
 -10   9   0    1.49    0.19
   9  -9   0   12.23    0.68
   9  -9   0   12.17    0.51
   9  -9   0   11.02    0.40
   9  -9   0   11.99    0.51
   9  -9   0   12.49    0.59
   9  -9   0   13.55    0.73
  -9   9   0   11.90    0.70
  -9   9   0   10.90    0.46
  -9   9   0   11.95    0.77
  -9   9   0   11.39    0.65
  -9   9   0   13.18    0.79
  -9   9   0   11.56    0.78
  -9   9   0   12.42    0.70
  -9   9   0   12.36    0.70
   8  -9   0   16.93    0.67
   8  -9   0   16.03    0.62
   8  -9   0   14.79    0.46
   8  -9   0   15.57    0.48
   8  -9   0   15.61    0.78
   8  -9   0   16.59    0.76
   8  -9   0   16.11    0.59
  -8   9   0   15.44    0.85
  -8   9   0   16.35    0.78
  -8   9   0   16.84    0.80
  -8   9   0   16.42    0.85
  -8   9   0   16.95    0.90
  -8   9   0   15.71    0.75
  -8   9   0   15.12    0.79
  -8   9   0   15.68    0.59
   7  -9   0    3.33    0.41
   7  -9   0    3.05    0.17
   7  -9   0    3.14    0.27
   7  -9   0    3.17    0.25
   7  -9   0    3.49    0.17
   7  -9   0    3.86    0.35
  -7   9   0    3.18    0.38
  -7   9   0    3.49    0.48
  -7   9   0    3.83    0.39
  -7   9   0    4.14    0.29
  -7   9   0    3.35    0.40
  -7   9   0    3.23    0.45
  -7   9   0    3.20    0.40
  -7   9   0    3.99    0.50
   6  -9   0    0.11    0.11
   6  -9   0    0.19    0.10
   6  -9   0   -0.01    0.15
   6  -9   0    0.04    0.06
   6  -9   0    0.02    0.07
   6  -9   0    0.25    0.13
   6  -9   0    0.05    0.14
  -6   9   0    0.16    0.13
  -6   9   0   -0.19    0.19
  -6   9   0    0.09    0.15
  -6   9   0   -0.01    0.14
  -6   9   0    0.25    0.18
  -6   9   0    0.10    0.17
  -6   9   0    0.12    0.19
  -6   9   0   -0.17    0.15
   5  -9   0   27.98    0.74
   5  -9   0   30.40    1.04
   5  -9   0   28.08    0.73
   5  -9   0   29.52    0.95
   5  -9   0   29.93    1.04
   5  -9   0   29.89    0.85
   5  -9   0   30.34    1.00
   5  -9   0   28.77    0.73
   5  -9   0   27.11    0.83
   5  -9   0   26.84    0.75
  -5   9   0   30.29    1.09
  -5   9   0   28.91    1.00
  -5   9   0   28.08    1.02
  -5   9   0   29.09    1.05
  -5   9   0   30.14    1.13
  -5   9   0   28.86    0.91
  -5   9   0   30.34    1.08
  -5   9   0   29.27    1.10
   4  -9   0   51.78    1.28
   4  -9   0   53.68    1.44
   4  -9   0   54.82    1.56
   4  -9   0   50.71    1.26
   4  -9   0   54.43    1.55
   4  -9   0   53.14    1.29
   4  -9   0   52.23    1.28
   4  -9   0   50.82    1.34
   4  -9   0   52.96    1.32
  -4   9   0   53.09    1.57
  -4   9   0   52.35    1.58
  -4   9   0   53.41    1.45
  -4   9   0   52.60    1.49
  -4   9   0   53.28    1.64
  -4   9   0   54.46    1.60
  -4   9   0   52.81    1.62
  -4   9   0   55.87    1.56
   3  -9   0    3.05    0.19
   3  -9   0    3.06    0.29
   3  -9   0    3.02    0.17
   3  -9   0    2.89    0.20
   3  -9   0    3.17    0.21
   3  -9   0    2.80    0.17
   3  -9   0    3.25    0.24
   3  -9   0    2.80    0.33
   3  -9   0    2.99    0.20
   3  -9   0    3.44    0.40
  -3   9   0    3.12    0.30
  -3   9   0    3.42    0.31
  -3   9   0    3.45    0.38
  -3   9   0    3.27    0.39
  -3   9   0    3.20    0.28
  -3   9   0    3.16    0.27
  -3   9   0    3.52    0.34
   2  -9   0   16.15    0.53
   2  -9   0   15.33    0.51
   2  -9   0   15.62    0.64
   2  -9   0   15.16    0.49
   2  -9   0   16.15    0.67
   2  -9   0   15.57    0.53
   2  -9   0   14.93    0.52
   2  -9   0   15.15    0.42
   2  -9   0   15.64    0.57
   2  -9   0   15.64    0.42
   2  -9   0   16.13    0.55
  -2   9   0   16.64    0.61
  -2   9   0   16.03    0.62
  -2   9   0   17.15    0.70
  -2   9   0   16.62    0.67
  -2   9   0   17.17    0.72
  -2   9   0   15.16    0.46
  -2   9   0   16.64    0.64
  -2   9   0   16.98    0.70
   1  -9   0   14.54    0.53
   1  -9   0   15.42    0.64
   1  -9   0   14.80    0.50
   1  -9   0   14.89    0.53
   1  -9   0   14.44    0.51
   1  -9   0   15.04    0.53
   1  -9   0   14.92    0.56
   1  -9   0   14.82    0.51
   1  -9   0   15.15    0.61
  -1   9   0   15.54    0.68
  -1   9   0   14.94    0.58
  -1   9   0   15.59    0.64
  -1   9   0   15.78    0.57
  -1   9   0   14.58    0.64
  -1   9   0   16.30    0.59
  -1   9   0   14.93    0.60
   0  -9   0    5.62    0.39
   0  -9   0    5.75    0.29
   0  -9   0    6.01    0.31
   0  -9   0    6.17    0.37
   0  -9   0    5.58    0.30
   0  -9   0    5.98    0.32
   0  -9   0    5.68    0.37
   0  -9   0    5.52    0.26
   0   9   0    5.33    0.38
   0   9   0    6.03    0.30
   0   9   0    5.79    0.37
   0   9   0    5.98    0.36
   0   9   0    5.89    0.38
   0   9   0    5.20    0.25
   0   9   0    6.24    0.35
  -1  -9   0    8.39    0.40
  -1  -9   0    8.89    0.33
  -1  -9   0    8.70    0.31
  -1  -9   0    8.75    0.45
  -1  -9   0    8.76    0.42
  -1  -9   0    9.20    0.40
  -1  -9   0    8.60    0.43
  -1  -9   0    8.69    0.41
   1   9   0    8.54    0.32
   1   9   0    8.47    0.45
   1   9   0    9.47    0.38
   1   9   0    8.72    0.32
   1   9   0    8.52    0.45
   1   9   0    8.31    0.44
   1   9   0    8.93    0.40
   1   9   0    8.52    0.32
   1   9   0    8.92    0.46
  -2  -9   0    3.07    0.26
  -2  -9   0    2.60    0.24
  -2  -9   0    2.43    0.17
  -2  -9   0    2.36    0.21
  -2  -9   0    2.78    0.25
  -2  -9   0    2.29    0.12
  -2  -9   0    2.37    0.23
   2   9   0    2.68    0.24
   2   9   0    2.79    0.19
   2   9   0    2.54    0.25
   2   9   0    2.61    0.26
   2   9   0    2.70    0.17
   2   9   0    2.85    0.20
   2   9   0    2.65    0.26
   2   9   0    2.39    0.20
   2   9   0    2.66    0.23
  -3  -9   0    0.45    0.14
  -3  -9   0    0.49    0.15
  -3  -9   0    0.63    0.16
  -3  -9   0    0.34    0.13
  -3  -9   0    0.49    0.16
   3   9   0    0.16    0.12
   3   9   0    0.49    0.08
   3   9   0    0.49    0.12
   3   9   0    0.34    0.11
   3   9   0    0.46    0.14
   3   9   0    0.33    0.08
   3   9   0    0.42    0.15
   3   9   0    0.38    0.14
   3   9   0    0.12    0.12
  -4  -9   0   34.25    1.02
  -4  -9   0   34.22    1.08
  -4  -9   0   32.92    1.06
  -4  -9   0   34.13    1.07
  -4  -9   0   35.88    1.05
  -4  -9   0   35.69    1.10
   4   9   0   34.87    0.88
   4   9   0   33.85    1.00
   4   9   0   35.32    1.03
   4   9   0   34.60    1.04
   4   9   0   35.36    1.09
   4   9   0   33.56    0.92
   4   9   0   34.59    1.18
   4   9   0   34.01    1.04
  -5  -9   0   26.13    0.89
  -5  -9   0   26.53    0.94
  -5  -9   0   28.05    0.93
  -5  -9   0   27.49    0.93
  -5  -9   0   28.95    0.89
   5   9   0   26.94    0.87
   5   9   0   28.31    0.87
   5   9   0   27.54    0.93
   5   9   0   26.46    0.79
   5   9   0   27.31    0.77
   5   9   0   28.40    0.91
   5   9   0   26.22    0.93
  -6  -9   0   14.67    0.64
  -6  -9   0   14.34    0.61
  -6  -9   0   14.68    0.61
  -6  -9   0   14.29    0.60
  -6  -9   0   14.40    0.64
   6   9   0   14.19    0.64
   6   9   0   13.42    0.60
   6   9   0   15.01    0.62
   6   9   0   13.93    0.55
   6   9   0   14.45    0.57
   6   9   0   13.34    0.51
   6   9   0   14.06    0.59
  -7  -9   0    0.60    0.17
  -7  -9   0    0.76    0.18
  -7  -9   0    0.56    0.17
  -7  -9   0    0.68    0.20
   7   9   0    0.72    0.20
   7   9   0    0.78    0.16
   7   9   0    0.82    0.21
   7   9   0    0.82    0.19
   7   9   0    0.96    0.21
   7   9   0    0.62    0.15
  -8  -9   0    9.94    0.52
  -8  -9   0   10.18    0.56
  -8  -9   0   10.61    0.54
  -8  -9   0    9.50    0.51
  -8  -9   0   10.61    0.58
   8   9   0   10.07    0.52
   8   9   0    9.43    0.42
   8   9   0   10.16    0.58
   8   9   0   10.27    0.54
   8   9   0    8.89    0.46
   8   9   0   10.77    0.54
  -9  -9   0    0.34    0.16
  -9  -9   0    0.31    0.19
  -9  -9   0    0.09    0.11
  -9  -9   0    0.41    0.20
  -9  -9   0    0.08    0.16
  -9  -9   0    0.22    0.14
   9   9   0    0.28    0.16
   9   9   0    0.02    0.14
   9   9   0    0.22    0.13
   9   9   0    0.09    0.11
   9   9   0    0.25    0.16
   9   9   0    0.15    0.17
 -10  -9   0    0.03    0.17
 -10  -9   0    0.17    0.17
 -10  -9   0    0.44    0.12
 -10  -9   0   -0.03    0.16
 -10  -9   0    0.11    0.18
 -10  -9   0    0.44    0.20
  10   9   0    0.15    0.11
  10   9   0    0.13    0.18
  10   9   0    0.19    0.15
  10   9   0    0.29    0.17
  10   9   0    0.29    0.18
  10   9   0    0.29    0.11
 -11  -9   0   22.19    0.98
 -11  -9   0   24.48    1.05
 -11  -9   0   21.86    0.70
 -11  -9   0   23.40    0.91
 -11  -9   0   22.64    0.98
 -11  -9   0   22.53    0.95
  11   9   0   22.06    1.04
  11   9   0   23.29    0.95
  11   9   0   24.14    0.95
  11   9   0   21.89    0.67
  11   9   0   22.43    0.89
 -12  -9   0    8.19    0.59
 -12  -9   0    8.41    0.53
 -12  -9   0    6.95    0.35
 -12  -9   0    7.61    0.55
 -12  -9   0    8.39    0.53
 -12  -9   0    8.26    0.58
  12   9   0    7.32    0.57
  12   9   0    7.73    0.53
  12   9   0    8.50    0.53
  12   9   0    7.67    0.30
  12   9   0    6.85    0.52
 -13  -9   0    0.19    0.16
 -13  -9   0   -0.12    0.17
 -13  -9   0   -0.06    0.12
 -13  -9   0    0.33    0.18
 -13  -9   0    0.07    0.18
 -13  -9   0   -0.10    0.16
  13   9   0    0.17    0.18
  13   9   0    0.06    0.19
  13   9   0   -0.07    0.16
  13   9   0   -0.05    0.17
 -14  -9   0   13.84    0.52
 -14  -9   0   14.80    0.82
 -14  -9   0   15.41    0.75
 -14  -9   0   15.65    0.86
 -14  -9   0   15.13    0.76
 -14  -9   0   15.60    0.80
  14   9   0   14.64    0.80
  14   9   0   16.15    0.81
  14   9   0   14.46    0.78
  14   9   0   16.88    0.89
 -15  -9   0    2.81    0.43
 -15  -9   0    2.67    0.46
 -15  -9   0    3.60    0.49
 -15  -9   0    3.00    0.46
 -15  -9   0    3.57    0.45
  15   9   0    2.76    0.47
  15   9   0    3.36    0.46
  15   9   0    3.71    0.49
  15   9   0    3.34    0.48
 -16  -9   0    8.40    0.67
 -16  -9   0    8.91    0.58
 -16  -9   0    8.95    0.66
 -16  -9   0    9.19    0.70
 -16  -9   0    8.03    0.60
  16   9   0    9.41    0.70
  16   9   0    9.65    0.72
  16   9   0    8.60    0.69
  16   9   0   10.02    0.68
 -17  -9   0    2.82    0.48
 -17  -9   0    2.79    0.49
 -17  -9   0    4.18    0.57
 -17  -9   0    2.88    0.44
 -17  -9   0    2.79    0.41
  17   9   0    2.91    0.76
  17   9   0    3.00    0.47
  17   9   0    2.20    0.49
 -18  -9   0    1.05    0.34
 -18  -9   0    1.36    0.30
 -18  -9   0    0.64    0.30
 -18  -9   0    0.88    0.36
 -18  -9   0    1.07    0.35
  18   9   0    1.63    0.42
  18   9   0    1.01    0.35
  18   9   0    0.82    0.34
  18   9   0   -0.01    0.24
 -19  -9   0    2.75    0.54
 -19  -9   0    1.92    0.38
 -19  -9   0    2.31    0.49
 -19  -9   0    2.65    0.44
 -19  -9   0    0.61    0.32
  19   9   0    1.85    0.43
  19   9   0    2.26    0.48
  19   9   0    1.73    0.44
  19   9   0    2.72    0.51
 -20  -9   0   -0.13    0.23
 -20  -9   0    0.32    0.31
 -20  -9   0    0.41    0.31
 -20  -9   0    0.21    0.28
 -20  -9   0   -0.17    0.31
  20   9   0   -0.19    0.28
  20   9   0    0.36    0.28
  20   9   0    0.15    0.29
  20   9   0    0.13    0.27
 -21  -9   0    0.65    0.37
 -21  -9   0    0.32    0.38
 -21  -9   0    0.38    0.39
  21   9   0    0.67    0.38
  21   9   0    0.28    0.34
  21   9   0    0.82    0.39
  21   9   0    0.46    0.33
  16 -10   0    0.33    0.36
  16 -10   0   -0.06    0.33
  16 -10   0    0.66    0.30
  16 -10   0    0.23    0.27
 -16  10   0   -0.12    0.47
 -16  10   0   -0.22    0.60
 -16  10   0   -0.40    0.25
 -16  10   0   -0.53    0.30
  15 -10   0    2.03    0.46
  15 -10   0    0.72    0.32
  15 -10   0    1.56    0.44
 -15  10   0    1.38    0.41
 -15  10   0    1.78    0.48
 -15  10   0    2.10    0.45
 -15  10   0    0.90    0.44
  14 -10   0    1.41    0.42
  14 -10   0    0.82    0.30
  14 -10   0    0.67    0.26
  14 -10   0    1.41    0.39
 -14  10   0    1.70    0.48
 -14  10   0    0.95    0.42
 -14  10   0    2.00    0.44
 -14  10   0    1.39    0.33
  13 -10   0    1.13    0.54
  13 -10   0    1.04    0.29
  13 -10   0    1.26    0.32
  13 -10   0    0.67    0.27
 -13  10   0    0.90    0.30
 -13  10   0    0.79    0.30
 -13  10   0    0.74    0.30
 -13  10   0    0.52    0.35
  12 -10   0    0.01    0.17
  12 -10   0   -0.34    0.17
  12 -10   0    0.25    0.23
  12 -10   0    0.15    0.15
  12 -10   0   -0.19    0.17
 -12  10   0    0.12    0.23
 -12  10   0    0.29    0.23
 -12  10   0    0.17    0.28
 -12  10   0   -0.08    0.29
 -12  10   0    0.13    0.23
  11 -10   0    8.37    0.64
  11 -10   0    7.34    0.55
  11 -10   0    7.32    0.38
  11 -10   0    7.24    0.40
  11 -10   0    7.24    0.49
  11 -10   0    8.27    0.60
 -11  10   0    7.18    0.57
 -11  10   0    8.50    0.61
 -11  10   0    6.94    0.60
 -11  10   0    7.72    0.98
  10 -10   0    0.14    0.11
  10 -10   0    0.18    0.11
  10 -10   0    0.39    0.16
  10 -10   0    0.04    0.19
  10 -10   0   -0.09    0.15
  10 -10   0    0.38    0.13
  10 -10   0    0.28    0.21
 -10  10   0    0.34    0.22
 -10  10   0   -0.11    0.16
 -10  10   0    0.24    0.23
 -10  10   0    0.01    0.23
 -10  10   0    0.58    0.29
 -10  10   0    0.00    0.15
 -10  10   0    0.09    0.20
 -10  10   0    0.07    0.26
   9 -10   0    1.53    0.20
   9 -10   0    1.52    0.32
   9 -10   0    1.18    0.30
   9 -10   0    1.12    0.28
   9 -10   0    1.34    0.21
   9 -10   0    1.39    0.16
   9 -10   0    1.12    0.20
  -9  10   0    1.85    0.36
  -9  10   0    1.37    0.36
  -9  10   0    1.51    0.33
  -9  10   0    1.24    0.22
  -9  10   0    1.56    0.33
  -9  10   0    1.47    0.37
  -9  10   0    1.19    0.35
  -9  10   0    1.30    0.31
   8 -10   0   -0.06    0.10
   8 -10   0    0.09    0.14
   8 -10   0    0.02    0.12
   8 -10   0    0.25    0.16
   8 -10   0    0.26    0.18
   8 -10   0   -0.03    0.17
   8 -10   0   -0.03    0.08
  -8  10   0    0.09    0.12
  -8  10   0   -0.08    0.14
  -8  10   0    0.14    0.19
  -8  10   0    0.13    0.22
  -8  10   0   -0.21    0.19
  -8  10   0    0.23    0.18
  -8  10   0   -0.17    0.17
  -8  10   0   -0.15    0.20
   7 -10   0    1.80    0.16
   7 -10   0    1.74    0.33
   7 -10   0    2.11    0.25
   7 -10   0    1.76    0.22
   7 -10   0    1.81    0.32
   7 -10   0    1.73    0.29
  -7  10   0    2.63    0.45
  -7  10   0    2.25    0.26
  -7  10   0    1.46    0.32
  -7  10   0    2.27    0.33
  -7  10   0    2.07    0.38
  -7  10   0    1.41    0.34
  -7  10   0    1.99    0.35
  -7  10   0    1.98    0.32
   6 -10   0    5.78    0.45
   6 -10   0    5.81    0.32
   6 -10   0    6.24    0.41
   6 -10   0    5.08    0.26
   6 -10   0    5.23    0.31
   6 -10   0    6.22    0.45
   6 -10   0    5.19    0.23
  -6  10   0    5.31    0.47
  -6  10   0    5.30    0.47
  -6  10   0    5.68    0.36
  -6  10   0    5.18    0.48
  -6  10   0    5.88    0.47
  -6  10   0    5.40    0.47
  -6  10   0    5.42    0.43
  -6  10   0    5.47    0.46
   5 -10   0    8.43    0.31
   5 -10   0    8.08    0.51
   5 -10   0    8.28    0.36
   5 -10   0    8.15    0.32
   5 -10   0    8.56    0.34
   5 -10   0    8.95    0.40
   5 -10   0    9.20    0.54
   5 -10   0    8.64    0.46
   5 -10   0    8.51    0.30
  -5  10   0    8.31    0.58
  -5  10   0    8.65    0.51
  -5  10   0    9.29    0.58
  -5  10   0    8.83    0.57
  -5  10   0    8.89    0.46
  -5  10   0    8.58    0.67
  -5  10   0    8.93    0.54
  -5  10   0    9.63    0.59
   4 -10   0    7.90    0.32
   4 -10   0    8.03    0.32
   4 -10   0    8.81    0.51
   4 -10   0    8.48    0.42
   4 -10   0    7.58    0.32
   4 -10   0    7.10    0.35
   4 -10   0    7.46    0.32
   4 -10   0    8.32    0.50
  -4  10   0    9.32    0.53
  -4  10   0    7.88    0.54
  -4  10   0    7.91    0.51
  -4  10   0    7.78    0.44
  -4  10   0    7.45    0.45
  -4  10   0    8.09    0.52
  -4  10   0    8.80    0.55
   3 -10   0   15.94    0.59
   3 -10   0   16.59    0.54
   3 -10   0   15.60    0.46
   3 -10   0   16.54    0.55
   3 -10   0   17.00    0.72
   3 -10   0   15.78    0.55
   3 -10   0   16.52    0.53
   3 -10   0   16.31    0.46
   3 -10   0   17.02    0.73
  -3  10   0   17.72    0.74
  -3  10   0   16.89    0.67
  -3  10   0   17.05    0.68
  -3  10   0   15.84    0.76
  -3  10   0   16.15    0.69
  -3  10   0   16.91    0.75
  -3  10   0   16.45    0.75
   2 -10   0    1.37    0.18
   2 -10   0    1.46    0.18
   2 -10   0    1.39    0.19
   2 -10   0    1.29    0.19
   2 -10   0    1.47    0.19
   2 -10   0    1.53    0.28
   2 -10   0    1.47    0.25
  -2  10   0    1.40    0.24
  -2  10   0    1.19    0.24
  -2  10   0    1.16    0.21
  -2  10   0    1.48    0.13
  -2  10   0    1.53    0.27
  -2  10   0    1.12    0.20
  -2  10   0    1.18    0.27
  -2  10   0    1.32    0.25
   1 -10   0   13.95    0.53
   1 -10   0   13.75    0.51
   1 -10   0   14.20    0.54
   1 -10   0   15.78    0.67
   1 -10   0   13.81    0.49
   1 -10   0   13.72    0.61
  -1  10   0   13.96    0.66
  -1  10   0   14.12    0.64
  -1  10   0   14.13    0.56
  -1  10   0   14.03    0.61
  -1  10   0   14.93    0.67
   0 -10   0   22.06    0.73
   0 -10   0   19.87    0.69
   0 -10   0   20.81    0.63
   0 -10   0   22.29    0.82
   0 -10   0   19.97    0.64
   0 -10   0   21.25    0.69
   0 -10   0   20.71    0.78
   0  10   0   21.40    0.83
   0  10   0   20.68    0.62
   0  10   0   20.82    0.67
   0  10   0   19.88    0.79
   0  10   0   22.18    0.82
   0  10   0   22.13    0.71
   0  10   0   20.89    0.79
  -1 -10   0   19.23    0.74
  -1 -10   0   20.05    0.78
  -1 -10   0   19.52    0.57
  -1 -10   0   21.13    0.73
  -1 -10   0   20.43    0.69
  -1 -10   0   19.34    0.69
  -1 -10   0   19.62    0.59
   1  10   0   20.52    0.57
   1  10   0   19.82    0.77
   1  10   0   19.86    0.58
   1  10   0   20.04    0.78
   1  10   0   19.84    0.77
   1  10   0   19.30    0.58
   1  10   0   20.55    0.67
   1  10   0   20.68    0.69
   1  10   0   21.58    0.79
  -2 -10   0   12.02    0.35
  -2 -10   0   12.53    0.52
  -2 -10   0   12.42    0.42
  -2 -10   0   13.01    0.57
  -2 -10   0   12.64    0.59
  -2 -10   0   12.74    0.56
   2  10   0   12.76    0.53
   2  10   0   12.00    0.56
   2  10   0   12.78    0.59
   2  10   0   12.31    0.58
   2  10   0   11.92    0.41
   2  10   0   11.53    0.44
   2  10   0   13.11    0.46
   2  10   0   13.29    0.49
   2  10   0   12.93    0.53
   2  10   0   13.50    0.60
  -3 -10   0    1.74    0.24
  -3 -10   0    1.85    0.27
  -3 -10   0    1.86    0.24
  -3 -10   0    1.74    0.25
  -3 -10   0    1.62    0.25
   3  10   0    1.59    0.26
   3  10   0    1.46    0.25
   3  10   0    2.33    0.27
   3  10   0    1.75    0.18
   3  10   0    1.96    0.23
   3  10   0    1.48    0.23
   3  10   0    2.03    0.26
   3  10   0    1.57    0.14
   3  10   0    1.68    0.10
  -4 -10   0    0.38    0.14
  -4 -10   0    0.26    0.15
  -4 -10   0    0.35    0.16
  -4 -10   0    0.30    0.14
  -4 -10   0    0.59    0.18
   4  10   0    0.33    0.07
   4  10   0    0.32    0.13
   4  10   0    0.44    0.14
   4  10   0    0.35    0.16
   4  10   0    0.25    0.14
   4  10   0    0.14    0.12
   4  10   0    0.38    0.18
  -5 -10   0    0.20    0.15
  -5 -10   0    0.13    0.14
  -5 -10   0    0.07    0.12
  -5 -10   0    0.22    0.15
  -5 -10   0    0.12    0.11
   5  10   0    0.23    0.14
   5  10   0   -0.07    0.10
   5  10   0    0.03    0.13
   5  10   0    0.14    0.08
   5  10   0    0.28    0.15
   5  10   0    0.20    0.10
   5  10   0    0.06    0.13
  -6 -10   0   66.72    1.86
  -6 -10   0   65.88    1.86
  -6 -10   0   67.10    1.84
  -6 -10   0   67.89    1.80
  -6 -10   0   65.74    1.81
   6  10   0   66.26    1.86
   6  10   0   65.94    1.84
   6  10   0   67.01    1.82
   6  10   0   68.46    1.66
   6  10   0   61.12    1.66
   6  10   0   66.13    1.77
   6  10   0   65.85    1.74
  -7 -10   0    1.32    0.26
  -7 -10   0    1.38    0.25
  -7 -10   0    1.00    0.22
  -7 -10   0    0.73    0.23
  -7 -10   0    1.37    0.24
   7  10   0    1.33    0.26
   7  10   0    1.20    0.25
   7  10   0    1.01    0.19
   7  10   0    1.74    0.31
   7  10   0    1.35    0.20
   7  10   0    0.98    0.22
  -8 -10   0    0.18    0.18
  -8 -10   0    0.23    0.17
  -8 -10   0    0.30    0.17
  -8 -10   0    0.20    0.17
  -8 -10   0    0.16    0.16
   8  10   0    0.22    0.18
   8  10   0    0.20    0.12
   8  10   0    0.22    0.16
   8  10   0    0.16    0.14
   8  10   0    0.11    0.11
   8  10   0    0.13    0.15
  -9 -10   0    2.48    0.35
  -9 -10   0    2.28    0.32
  -9 -10   0    2.84    0.36
  -9 -10   0    2.44    0.35
  -9 -10   0    2.39    0.36
   9  10   0    2.27    0.35
   9  10   0    3.09    0.38
   9  10   0    2.43    0.23
   9  10   0    2.76    0.36
   9  10   0    2.93    0.32
   9  10   0    2.47    0.35
 -10 -10   0    0.66    0.27
 -10 -10   0    0.50    0.22
 -10 -10   0    0.36    0.23
 -10 -10   0    0.38    0.18
  10  10   0    0.47    0.23
  10  10   0    0.46    0.30
  10  10   0    0.30    0.17
  10  10   0    0.41    0.13
 -11 -10   0   10.46    0.65
 -11 -10   0   11.26    0.67
 -11 -10   0    9.07    0.56
 -11 -10   0   10.04    0.58
 -11 -10   0   10.00    0.61
  11  10   0   10.46    0.58
  11  10   0   10.60    0.62
  11  10   0   10.24    0.62
  11  10   0    8.51    0.66
  11  10   0    9.48    0.45
 -12 -10   0   -0.10    0.18
 -12 -10   0    0.05    0.17
 -12 -10   0    0.18    0.16
 -12 -10   0    0.10    0.18
  12  10   0    0.09    0.09
  12  10   0    0.11    0.17
  12  10   0    0.12    0.20
  12  10   0   -0.03    0.19
  12  10   0   -0.02    0.16
 -13 -10   0    4.79    0.43
 -13 -10   0    5.41    0.52
 -13 -10   0    5.29    0.46
 -13 -10   0    4.56    0.56
 -13 -10   0    4.62    0.47
 -13 -10   0    4.62    0.51
  13  10   0    3.86    0.51
  13  10   0    5.14    0.46
  13  10   0    5.56    0.47
  13  10   0    4.72    0.23
  13  10   0    5.20    0.46
 -14 -10   0    0.06    0.19
 -14 -10   0    0.35    0.20
 -14 -10   0    0.69    0.24
 -14 -10   0    0.19    0.23
 -14 -10   0    0.60    0.23
  14  10   0    0.25    0.24
  14  10   0   -0.16    0.14
  14  10   0   -0.04    0.17
  14  10   0    0.18    0.23
 -15 -10   0    0.79    0.27
 -15 -10   0    0.60    0.25
 -15 -10   0    0.62    0.28
 -15 -10   0    0.86    0.32
 -15 -10   0    0.39    0.24
  15  10   0    0.97    0.31
  15  10   0    0.78    0.27
  15  10   0    1.02    0.34
  15  10   0    0.92    0.30
 -16 -10   0    2.66    0.54
 -16 -10   0    3.37    0.45
 -16 -10   0    2.78    0.50
 -16 -10   0    4.12    0.55
 -16 -10   0    3.60    0.46
  16  10   0    2.95    0.46
  16  10   0    3.44    0.59
  16  10   0    3.49    0.58
  16  10   0    3.21    0.49
 -17 -10   0    0.94    0.33
 -17 -10   0    1.29    0.32
 -17 -10   0    0.78    0.29
 -17 -10   0    1.12    0.61
 -17 -10   0    1.04    0.35
  17  10   0    0.73    0.27
  17  10   0    0.67    0.36
  17  10   0    0.93    0.60
 -18 -10   0    4.10    0.50
 -18 -10   0    4.37    0.59
 -18 -10   0    3.53    0.56
 -18 -10   0    4.07    0.61
 -18 -10   0    3.98    0.68
  18  10   0    3.83    0.59
  18  10   0    4.66    0.68
  18  10   0    3.60    0.54
  18  10   0    4.14    0.61
 -19 -10   0    1.21    0.41
 -19 -10   0    1.24    0.40
 -19 -10   0    1.39    0.40
  19  10   0    0.89    0.37
  19  10   0    0.58    0.31
  19  10   0    1.83    0.45
  19  10   0    0.99    0.37
 -20 -10   0    0.74    0.39
 -20 -10   0    1.71    0.37
 -20 -10   0    1.08    0.40
  20  10   0    1.48    0.46
  20  10   0    1.40    0.47
  20  10   0    1.54    0.41
  20  10   0    0.75    0.35
 -21 -10   0    0.13    0.28
 -21 -10   0   -0.05    0.33
 -21 -10   0   -0.39    0.32
 -21 -10   0    0.13    0.33
 -21 -10   0   -0.28    0.34
  21  10   0    0.59    0.36
  21  10   0    0.07    0.30
  21  10   0    0.30    0.31
  21  10   0   -0.44    0.25
  15 -11   0    0.28    0.32
  15 -11   0   -0.07    0.28
  15 -11   0   -0.15    0.30
  15 -11   0    0.14    0.26
 -15  11   0   -0.41    0.32
 -15  11   0    0.78    0.36
 -15  11   0    0.73    0.42
 -15  11   0    0.81    0.45
  14 -11   0    0.16    0.23
  14 -11   0    0.15    0.27
  14 -11   0   -0.47    0.26
 -14  11   0    0.20    0.31
 -14  11   0    1.02    0.46
 -14  11   0    0.17    0.27
 -14  11   0   -0.25    0.28
  13 -11   0    0.16    0.38
  13 -11   0    0.46    0.32
  13 -11   0    0.60    0.24
  13 -11   0    0.12    0.23
 -13  11   0    0.10    0.29
 -13  11   0    0.39    0.32
 -13  11   0    0.30    0.33
  12 -11   0   -0.09    0.20
  12 -11   0    0.14    0.23
  12 -11   0    0.63    0.27
  12 -11   0    0.19    0.23
 -12  11   0    0.14    0.29
 -12  11   0    0.23    0.24
 -12  11   0    0.64    0.30
 -12  11   0    0.92    0.37
  11 -11   0    3.03    0.28
  11 -11   0    3.06    0.46
  11 -11   0    3.84    0.51
  11 -11   0    3.47    0.47
  11 -11   0    3.10    0.37
 -11  11   0    3.37    0.46
 -11  11   0    2.93    0.44
 -11  11   0    2.45    0.44
  10 -11   0    0.73    0.18
  10 -11   0    0.75    0.23
  10 -11   0    0.44    0.15
  10 -11   0    1.02    0.25
  10 -11   0    0.73    0.25
  10 -11   0    1.24    0.25
 -10  11   0    0.29    0.24
 -10  11   0    0.66    0.30
 -10  11   0    0.43    0.30
 -10  11   0    1.60    0.43
 -10  11   0    0.73    0.29
   9 -11   0    1.79    0.34
   9 -11   0    1.04    0.18
   9 -11   0    1.24    0.25
   9 -11   0    1.31    0.23
   9 -11   0    1.67    0.25
   9 -11   0    1.15    0.30
   9 -11   0    1.29    0.17
  -9  11   0    1.30    0.33
  -9  11   0    1.17    0.22
  -9  11   0    0.82    0.31
  -9  11   0    1.22    0.36
  -9  11   0    1.30    0.37
  -9  11   0    1.02    0.29
  -9  11   0    1.15    0.29
   8 -11   0   -0.09    0.17
   8 -11   0   -0.18    0.11
   8 -11   0   -0.09    0.09
   8 -11   0    0.09    0.17
   8 -11   0    0.07    0.16
   8 -11   0    0.12    0.11
   8 -11   0    0.12    0.12
  -8  11   0    0.41    0.21
  -8  11   0    0.09    0.21
  -8  11   0   -0.01    0.22
  -8  11   0    0.17    0.22
  -8  11   0    0.02    0.19
  -8  11   0   -0.15    0.16
  -8  11   0    0.02    0.13
   7 -11   0    8.82    0.57
   7 -11   0    7.90    0.55
   7 -11   0    7.78    0.38
   7 -11   0    8.94    0.51
   7 -11   0    8.32    0.34
   7 -11   0    7.76    0.40
  -7  11   0    7.68    0.58
  -7  11   0    7.17    0.60
  -7  11   0    8.41    0.62
  -7  11   0    8.38    0.56
  -7  11   0    7.75    0.44
  -7  11   0    8.19    0.61
  -7  11   0    6.65    0.60
   6 -11   0    4.83    0.29
   6 -11   0    4.51    0.24
   6 -11   0    3.98    0.46
   6 -11   0    4.72    0.42
   6 -11   0    5.27    0.31
   6 -11   0    5.03    0.38
  -6  11   0    4.91    0.48
  -6  11   0    4.25    0.50
  -6  11   0    5.03    0.51
  -6  11   0    5.06    0.60
  -6  11   0    4.44    0.35
  -6  11   0    4.96    0.47
  -6  11   0    5.79    0.44
  -6  11   0    4.20    0.44
   5 -11   0   21.17    0.70
   5 -11   0   19.87    0.63
   5 -11   0   19.65    0.63
   5 -11   0   21.61    1.02
   5 -11   0   20.51    0.59
   5 -11   0   20.83    0.88
   5 -11   0   21.12    0.78
  -5  11   0   21.71    0.95
  -5  11   0   21.81    0.95
  -5  11   0   19.40    0.88
  -5  11   0   21.61    0.91
  -5  11   0   22.23    0.98
  -5  11   0   22.06    0.81
  -5  11   0   19.95    0.84
   4 -11   0    3.52    0.29
   4 -11   0    3.69    0.20
   4 -11   0    4.22    0.39
   4 -11   0    3.99    0.24
   4 -11   0    4.16    0.24
   4 -11   0    3.85    0.24
   4 -11   0    3.70    0.20
   4 -11   0    3.54    0.37
  -4  11   0    4.07    0.41
  -4  11   0    4.48    0.39
  -4  11   0    4.22    0.34
  -4  11   0    3.98    0.34
  -4  11   0    3.57    0.46
  -4  11   0    3.95    0.40
   3 -11   0    9.77    0.43
   3 -11   0    9.17    0.40
   3 -11   0    9.41    0.54
   3 -11   0   10.29    0.58
   3 -11   0    9.12    0.39
   3 -11   0    9.29    0.39
  -3  11   0    9.23    0.51
  -3  11   0    9.53    0.66
  -3  11   0    8.84    0.48
  -3  11   0    9.94    0.89
  -3  11   0    9.32    0.55
   2 -11   0    5.90    0.32
   2 -11   0    4.62    0.29
   2 -11   0    5.82    0.46
   2 -11   0    5.76    0.41
   2 -11   0    5.38    0.30
   2 -11   0    5.36    0.42
  -2  11   0    4.87    0.24
  -2  11   0    5.48    0.45
  -2  11   0    5.00    0.40
  -2  11   0    4.45    0.37
  -2  11   0    5.17    0.35
  -2  11   0    5.00    0.43
  -2  11   0    4.58    0.42
   1 -11   0    2.17    0.22
   1 -11   0    2.05    0.19
   1 -11   0    2.41    0.37
   1 -11   0    2.71    0.36
   1 -11   0    2.39    0.23
   1 -11   0    2.26    0.31
  -1  11   0    2.30    0.32
  -1  11   0    1.81    0.29
  -1  11   0    2.28    0.27
  -1  11   0    2.47    0.33
  -1  11   0    2.29    0.32
   0 -11   0   16.44    0.53
   0 -11   0   16.42    0.60
   0 -11   0   16.36    0.55
   0 -11   0   15.63    0.60
   0 -11   0   16.78    0.63
   0 -11   0   16.09    0.71
   0 -11   0   14.96    0.67
   0  11   0   13.63    0.65
   0  11   0   16.40    0.72
   0  11   0   16.31    0.61
   0  11   0   15.43    0.71
   0  11   0   17.09    0.71
   0  11   0   16.77    0.72
   0  11   0   15.76    0.57
  -1 -11   0   41.78    1.17
  -1 -11   0   38.86    1.17
  -1 -11   0   41.41    1.27
  -1 -11   0   41.66    1.22
  -1 -11   0   41.78    1.30
  -1 -11   0   39.92    1.04
  -1 -11   0   38.30    1.02
   1  11   0   39.33    0.99
   1  11   0   40.80    1.29
   1  11   0   40.99    1.28
   1  11   0   41.00    1.14
   1  11   0   40.74    1.28
   1  11   0   40.71    0.99
   1  11   0   39.51    1.29
   1  11   0   38.51    1.03
   1  11   0   40.53    1.16
  -2 -11   0    1.87    0.29
  -2 -11   0    1.81    0.28
  -2 -11   0    1.75    0.24
  -2 -11   0    1.77    0.25
  -2 -11   0    1.50    0.26
  -2 -11   0    1.32    0.11
  -2 -11   0    1.45    0.17
   2  11   0    1.68    0.27
   2  11   0    1.69    0.19
   2  11   0    1.63    0.18
   2  11   0    1.65    0.19
   2  11   0    1.59    0.20
   2  11   0    1.40    0.23
   2  11   0    1.78    0.28
   2  11   0    1.33    0.26
   2  11   0    1.66    0.27
  -3 -11   0    0.30    0.14
  -3 -11   0   -0.03    0.12
  -3 -11   0    0.21    0.13
  -3 -11   0    0.27    0.16
  -3 -11   0    0.02    0.14
   3  11   0    0.13    0.13
   3  11   0   -0.03    0.09
   3  11   0   -0.07    0.10
   3  11   0    0.35    0.16
   3  11   0   -0.01    0.07
   3  11   0    0.19    0.10
   3  11   0   -0.01    0.12
   3  11   0    0.10    0.14
   3  11   0    0.17    0.13
  -4 -11   0    0.34    0.17
  -4 -11   0   -0.07    0.14
  -4 -11   0    0.09    0.12
  -4 -11   0    0.00    0.13
  -4 -11   0    0.15    0.13
   4  11   0   -0.05    0.07
   4  11   0    0.15    0.10
   4  11   0    0.02    0.11
   4  11   0    0.18    0.14
   4  11   0    0.24    0.16
   4  11   0   -0.07    0.13
   4  11   0    0.15    0.15
   4  11   0   -0.11    0.13
  -5 -11   0   21.77    0.86
  -5 -11   0   23.15    0.88
  -5 -11   0   21.10    0.81
  -5 -11   0   21.54    0.80
  -5 -11   0   21.53    0.86
   5  11   0   22.45    0.78
   5  11   0   20.48    0.67
   5  11   0   23.59    0.84
   5  11   0   21.36    0.64
   5  11   0   21.03    0.85
   5  11   0   22.65    0.84
   5  11   0   22.26    0.87
  -6 -11   0    0.41    0.17
  -6 -11   0    0.25    0.16
  -6 -11   0    0.21    0.15
  -6 -11   0    0.50    0.19
   6  11   0    0.38    0.15
   6  11   0    0.28    0.10
   6  11   0    0.39    0.20
   6  11   0    0.39    0.15
   6  11   0    0.08    0.15
   6  11   0    0.39    0.17
  -7 -11   0    4.98    0.40
  -7 -11   0    4.36    0.37
  -7 -11   0    5.16    0.40
  -7 -11   0    5.35    0.43
  -7 -11   0    4.99    0.42
   7  11   0    4.46    0.41
   7  11   0    5.76    0.39
   7  11   0    5.06    0.41
   7  11   0    5.88    0.43
   7  11   0    5.38    0.37
   7  11   0    5.74    0.32
  -8 -11   0    0.09    0.17
  -8 -11   0    0.16    0.17
  -8 -11   0    0.33    0.19
  -8 -11   0    0.16    0.16
  -8 -11   0    0.11    0.15
   8  11   0    0.13    0.12
   8  11   0    0.34    0.17
   8  11   0    0.33    0.20
   8  11   0    0.02    0.13
   8  11   0    0.32    0.15
   8  11   0   -0.04    0.15
  -9 -11   0    0.01    0.16
  -9 -11   0    0.39    0.19
  -9 -11   0    0.23    0.18
  -9 -11   0    0.41    0.21
   9  11   0    0.28    0.14
   9  11   0   -0.04    0.18
   9  11   0    0.16    0.17
   9  11   0    0.08    0.18
   9  11   0    0.19    0.15
 -10 -11   0   11.54    0.69
 -10 -11   0   11.29    0.68
 -10 -11   0   11.87    0.63
 -10 -11   0   11.76    0.65
  10  11   0   11.72    0.67
  10  11   0   11.38    0.63
  10  11   0   10.84    0.67
  10  11   0   11.38    0.50
  10  11   0   11.80    0.57
 -11 -11   0    0.50    0.23
 -11 -11   0    0.81    0.26
 -11 -11   0    0.99    0.27
 -11 -11   0    0.71    0.23
 -11 -11   0    0.45    0.23
  11  11   0    0.66    0.15
  11  11   0    0.40    0.21
  11  11   0    0.55    0.20
  11  11   0    0.20    0.20
  11  11   0    0.69    0.24
 -12 -11   0    0.21    0.21
 -12 -11   0   -0.19    0.16
 -12 -11   0   -0.08    0.17
 -12 -11   0    0.28    0.20
 -12 -11   0   -0.19    0.18
  12  11   0    0.06    0.15
  12  11   0    0.09    0.20
  12  11   0   -0.10    0.09
  12  11   0   -0.18    0.13
  12  11   0    0.12    0.18
 -13 -11   0    4.15    0.49
 -13 -11   0    3.77    0.53
 -13 -11   0    3.21    0.44
 -13 -11   0    3.50    0.48
 -13 -11   0    4.28    0.57
  13  11   0    3.26    0.44
  13  11   0    4.06    0.56
  13  11   0    3.57    0.48
  13  11   0    3.40    0.43
  13  11   0    3.37    0.23
 -14 -11   0   -0.32    0.14
 -14 -11   0    0.08    0.20
 -14 -11   0    0.20    0.21
 -14 -11   0    0.14    0.22
 -14 -11   0    0.20    0.22
 -14 -11   0    0.04    0.20
  14  11   0   -0.05    0.20
  14  11   0    0.00    0.17
  14  11   0    0.07    0.07
  14  11   0    0.03    0.17
  14  11   0    0.06    0.23
 -15 -11   0    3.03    0.45
 -15 -11   0    3.19    0.49
 -15 -11   0    2.99    0.46
 -15 -11   0    3.22    0.43
 -15 -11   0    3.92    0.49
  15  11   0    3.60    0.49
  15  11   0    3.38    0.45
  15  11   0    3.21    0.52
  15  11   0    3.94    0.54
 -16 -11   0    0.56    0.24
 -16 -11   0    0.94    0.34
 -16 -11   0    0.11    0.24
 -16 -11   0    0.85    0.28
 -16 -11   0    0.74    0.26
  16  11   0    0.21    0.27
  16  11   0    0.41    0.25
  16  11   0    0.41    0.42
  16  11   0    0.47    0.33
 -17 -11   0    3.98    0.61
 -17 -11   0    4.10    0.51
 -17 -11   0    3.79    0.54
 -17 -11   0    3.08    0.51
 -17 -11   0    4.48    0.54
  17  11   0    3.78    0.56
  17  11   0    3.68    0.52
  17  11   0    4.01    0.59
  17  11   0    4.82    0.67
 -18 -11   0    0.62    0.36
 -18 -11   0    1.08    0.33
 -18 -11   0    0.35    0.28
 -18 -11   0    1.00    0.35
  18  11   0    0.45    0.30
  18  11   0    0.56    0.29
  18  11   0    0.88    0.31
  18  11   0    1.08    0.41
 -19 -11   0    3.49    0.52
 -19 -11   0    4.33    0.52
 -19 -11   0    4.58    0.67
 -19 -11   0    4.29    0.66
 -19 -11   0    3.97    0.62
  19  11   0    3.64    0.54
  19  11   0    3.70    0.56
  19  11   0    3.57    0.62
  19  11   0    3.08    0.58
 -20 -11   0    4.52    0.57
 -20 -11   0    4.13    1.07
 -20 -11   0    4.83    0.48
 -20 -11   0    3.25    0.59
 -20 -11   0    3.40    0.60
  20  11   0    3.39    0.63
  20  11   0    3.98    0.56
  20  11   0    4.05    0.63
  20  11   0    2.79    0.51
 -21 -11   0    0.34    0.37
 -21 -11   0    0.53    0.31
 -21 -11   0    0.34    0.39
  21  11   0    0.20    0.32
  21  11   0   -0.21    0.41
  21  11   0   -0.06    0.29
  14 -12   0    0.50    0.26
  14 -12   0    0.11    0.31
  14 -12   0    0.25    0.27
 -14  12   0    0.54    0.32
 -14  12   0    0.91    0.41
 -14  12   0    0.20    0.31
 -14  12   0    0.96    0.36
  13 -12   0    0.06    0.41
  13 -12   0    0.04    0.25
  13 -12   0   -0.20    0.22
  13 -12   0   -0.02    0.26
 -13  12   0    0.25    0.30
 -13  12   0    0.34    0.34
 -13  12   0    0.07    0.30
 -13  12   0   -0.05    0.24
  12 -12   0    0.05    0.20
  12 -12   0   -0.10    0.33
  12 -12   0    0.14    0.27
 -12  12   0    0.15    0.27
 -12  12   0    0.43    0.28
 -12  12   0   -0.14    0.26
 -12  12   0    0.57    0.25
 -12  12   0    0.33    0.30
  11 -12   0    0.40    0.19
  11 -12   0    0.13    0.24
  11 -12   0    0.21    0.23
  11 -12   0    0.26    0.19
  11 -12   0    0.54    0.26
 -11  12   0   -0.28    0.21
 -11  12   0    0.36    0.29
 -11  12   0    0.04    0.29
 -11  12   0    0.01    0.25
 -11  12   0    0.15    0.30
  10 -12   0    8.63    0.59
  10 -12   0    9.57    0.68
  10 -12   0    6.92    0.46
  10 -12   0    7.29    0.38
  10 -12   0    7.64    0.45
  10 -12   0    6.98    0.59
 -10  12   0    7.94    0.65
 -10  12   0    7.31    1.18
 -10  12   0    7.09    0.72
 -10  12   0    8.46    0.64
   9 -12   0    0.43    0.23
   9 -12   0    0.47    0.24
   9 -12   0    0.07    0.17
   9 -12   0   -0.14    0.14
   9 -12   0    0.06    0.19
   9 -12   0    0.02    0.12
  -9  12   0    0.04    0.14
  -9  12   0   -0.04    0.21
  -9  12   0    0.47    0.27
  -9  12   0   -0.02    0.19
  -9  12   0   -0.11    0.19
  -9  12   0   -0.05    0.24
   8 -12   0    1.14    0.31
   8 -12   0    1.28    0.17
   8 -12   0    1.36    0.21
   8 -12   0    1.07    0.28
   8 -12   0    1.55    0.20
   8 -12   0    1.26    0.24
  -8  12   0    1.72    0.41
  -8  12   0    1.14    0.29
  -8  12   0    1.29    0.36
  -8  12   0    1.60    0.35
  -8  12   0    1.26    0.33
  -8  12   0    0.84    0.28
  -8  12   0    1.41    0.26
   7 -12   0    0.67    0.24
   7 -12   0    0.73    0.13
   7 -12   0    0.70    0.15
   7 -12   0    0.73    0.21
   7 -12   0    0.81    0.29
   7 -12   0    0.46    0.13
  -7  12   0    0.44    0.21
  -7  12   0    0.57    0.16
  -7  12   0    1.00    0.31
  -7  12   0    0.38    0.23
  -7  12   0    1.33    0.36
  -7  12   0    0.24    0.22
   6 -12   0    9.41    0.39
   6 -12   0   10.12    0.62
   6 -12   0   10.67    0.64
   6 -12   0   10.30    0.45
   6 -12   0   10.63    0.54
  -6  12   0   10.64    0.60
  -6  12   0   10.35    0.67
  -6  12   0   10.32    0.54
  -6  12   0   10.62    0.68
  -6  12   0    9.70    0.68
  -6  12   0   10.30    0.63
   5 -12   0    3.58    0.24
   5 -12   0    3.25    0.20
   5 -12   0    3.74    0.20
   5 -12   0    3.48    0.44
   5 -12   0    3.52    0.44
   5 -12   0    3.65    0.30
   5 -12   0    3.47    0.26
   5 -12   0    3.28    0.20
  -5  12   0    3.55    0.35
  -5  12   0    3.54    0.49
  -5  12   0    3.48    0.44
  -5  12   0    3.58    0.34
  -5  12   0    3.16    0.43
  -5  12   0    3.38    0.45
   4 -12   0   13.28    0.57
   4 -12   0   13.35    0.48
   4 -12   0   15.29    0.75
   4 -12   0   13.28    0.69
   4 -12   0   13.07    0.39
   4 -12   0   13.39    0.50
  -4  12   0   12.91    0.64
  -4  12   0   11.85    0.71
  -4  12   0   14.09    0.79
  -4  12   0   13.57    0.72
  -4  12   0   13.73    0.75
  -4  12   0   13.56    0.64
   3 -12   0    0.02    0.10
   3 -12   0    0.06    0.15
   3 -12   0    0.40    0.21
   3 -12   0    0.18    0.10
   3 -12   0    0.08    0.11
   3 -12   0    0.46    0.13
  -3  12   0    0.45    0.24
  -3  12   0    0.47    0.18
  -3  12   0    0.05    0.19
  -3  12   0    0.02    0.13
  -3  12   0   -0.22    0.17
  -3  12   0    0.09    0.19
   2 -12   0    6.80    0.56
   2 -12   0    7.80    0.37
   2 -12   0    7.94    0.40
   2 -12   0    7.55    0.38
   2 -12   0    7.41    0.44
   2 -12   0    8.01    0.51
  -2  12   0    7.14    0.48
  -2  12   0    8.01    0.52
  -2  12   0    7.83    0.44
  -2  12   0    8.26    0.55
  -2  12   0    7.73    0.55
  -2  12   0    7.33    0.30
   1 -12   0    0.10    0.14
   1 -12   0    0.47    0.13
   1 -12   0    0.26    0.14
   1 -12   0    0.24    0.13
   1 -12   0    0.26    0.18
   1 -12   0    0.33    0.11
  -1  12   0    0.33    0.12
  -1  12   0    0.18    0.15
  -1  12   0    0.02    0.25
  -1  12   0    0.11    0.17
  -1  12   0    0.15    0.32
   0 -12   0    0.25    0.11
   0 -12   0    0.16    0.14
   0 -12   0    0.14    0.09
   0 -12   0    0.21    0.16
   0 -12   0    0.03    0.09
   0 -12   0    0.27    0.13
   0 -12   0    0.06    0.11
   0  12   0   -0.01    0.11
   0  12   0    0.11    0.16
   0  12   0    0.23    0.10
   0  12   0    0.00    0.14
   0  12   0   -0.03    0.15
   0  12   0   -0.10    0.13
  -1 -12   0    4.91    0.36
  -1 -12   0    4.26    0.23
  -1 -12   0    3.93    0.32
  -1 -12   0    3.82    0.28
  -1 -12   0    4.51    0.37
  -1 -12   0    3.85    0.30
  -1 -12   0    4.20    0.38
   1  12   0    4.07    0.23
   1  12   0    4.33    0.31
   1  12   0    4.83    0.40
   1  12   0    4.13    0.37
   1  12   0    3.53    0.37
   1  12   0    4.76    0.32
   1  12   0    4.24    0.18
   1  12   0    4.45    0.39
  -2 -12   0    1.87    0.29
  -2 -12   0    2.17    0.28
  -2 -12   0    2.50    0.34
  -2 -12   0    2.14    0.29
  -2 -12   0    1.85    0.32
  -2 -12   0    1.93    0.17
   2  12   0    2.25    0.31
   2  12   0    2.12    0.18
   2  12   0    2.40    0.34
   2  12   0    1.85    0.32
   2  12   0    1.68    0.29
   2  12   0    2.28    0.27
   2  12   0    2.49    0.30
   2  12   0    1.77    0.18
   2  12   0    1.72    0.16
  -3 -12   0   78.99    2.23
  -3 -12   0   84.59    2.14
  -3 -12   0   83.81    2.11
  -3 -12   0   81.64    2.19
  -3 -12   0   81.53    2.20
   3  12   0   78.17    1.97
   3  12   0   82.44    2.24
   3  12   0   83.06    2.15
   3  12   0   77.33    2.00
   3  12   0   82.10    2.01
   3  12   0   83.25    2.05
   3  12   0   80.69    2.18
   3  12   0   83.07    2.25
   3  12   0   79.17    2.22
   3  12   0   80.84    2.14
  -4 -12   0    0.30    0.16
  -4 -12   0    0.21    0.17
  -4 -12   0    0.04    0.14
  -4 -12   0    0.18    0.16
  -4 -12   0    0.36    0.18
   4  12   0    0.20    0.17
   4  12   0    0.05    0.10
   4  12   0    0.47    0.18
   4  12   0    0.16    0.13
   4  12   0    0.28    0.17
   4  12   0    0.00    0.15
   4  12   0    0.29    0.15
  -5 -12   0   13.85    0.68
  -5 -12   0   14.41    0.66
  -5 -12   0   14.77    0.64
  -5 -12   0   13.34    0.67
  -5 -12   0   13.63    0.68
   5  12   0   13.53    0.64
   5  12   0   13.66    0.66
   5  12   0   13.78    0.44
   5  12   0   12.90    0.49
   5  12   0   14.46    0.61
   5  12   0   14.00    0.66
   5  12   0   14.92    0.71
  -6 -12   0   11.23    0.61
  -6 -12   0   10.46    0.55
  -6 -12   0   11.04    0.60
  -6 -12   0   10.58    0.57
   6  12   0   11.23    0.42
   6  12   0   11.21    0.60
   6  12   0   11.96    0.61
   6  12   0   10.47    0.61
   6  12   0   11.36    0.55
   6  12   0   10.57    0.55
  -7 -12   0    0.21    0.16
  -7 -12   0    0.17    0.15
  -7 -12   0   -0.13    0.12
  -7 -12   0    0.16    0.17
  -7 -12   0    0.09    0.21
   7  12   0    0.23    0.17
   7  12   0    0.30    0.17
   7  12   0    0.06    0.18
   7  12   0    0.24    0.17
   7  12   0    0.11    0.10
   7  12   0   -0.03    0.14
  -8 -12   0    5.55    0.46
  -8 -12   0    4.65    0.40
  -8 -12   0    4.70    0.43
   8  12   0    4.28    0.31
   8  12   0    4.61    0.43
   8  12   0    4.46    0.41
   8  12   0    4.70    0.36
   8  12   0    4.81    0.44
  -9 -12   0   40.64    1.38
  -9 -12   0   40.20    1.37
  -9 -12   0   40.91    1.38
  -9 -12   0   41.32    1.43
  -9 -12   0   41.80    1.46
   9  12   0   41.29    1.24
   9  12   0   40.31    1.44
   9  12   0   43.02    1.42
   9  12   0   39.50    1.39
   9  12   0   41.35    1.36
   9  12   0   41.48    1.23
 -10 -12   0    2.35    0.37
 -10 -12   0    2.54    0.35
 -10 -12   0    2.05    0.34
 -10 -12   0    2.47    0.41
 -10 -12   0    2.89    0.43
  10  12   0    3.53    0.44
  10  12   0    2.46    0.41
  10  12   0    2.35    0.38
  10  12   0    2.42    0.32
  10  12   0    2.49    0.28
  10  12   0    2.31    0.38
 -11 -12   0    0.44    0.22
 -11 -12   0    0.43    0.23
 -11 -12   0    0.35    0.21
 -11 -12   0    0.65    0.27
 -11 -12   0    0.58    0.27
  11  12   0    0.29    0.21
  11  12   0    0.89    0.23
  11  12   0    0.72    0.28
  11  12   0    0.70    0.17
  11  12   0    0.55    0.24
 -12 -12   0    2.92    0.46
 -12 -12   0    2.82    0.41
 -12 -12   0    2.35    0.42
 -12 -12   0    2.97    0.42
 -12 -12   0    2.36    0.39
  12  12   0    3.73    0.48
  12  12   0    2.24    0.38
  12  12   0    2.99    0.45
  12  12   0    3.08    0.45
  12  12   0    2.53    0.23
 -13 -12   0    6.03    0.51
 -13 -12   0    6.21    0.52
 -13 -12   0    6.13    0.55
 -13 -12   0    6.12    0.70
 -13 -12   0    5.76    0.53
  13  12   0    6.34    0.49
  13  12   0    5.40    0.56
  13  12   0    5.66    0.53
  13  12   0    6.37    0.55
  13  12   0    5.91    0.32
 -14 -12   0    2.79    0.42
 -14 -12   0    2.89    0.42
 -14 -12   0    2.61    0.47
 -14 -12   0    3.05    0.45
 -14 -12   0    3.89    0.55
 -14 -12   0    3.67    0.53
  14  12   0    3.05    0.42
  14  12   0    4.03    0.60
  14  12   0    3.18    0.22
  14  12   0    3.29    0.49
  14  12   0    4.24    0.54
 -15 -12   0    0.21    0.22
 -15 -12   0    0.15    0.23
 -15 -12   0    0.54    0.28
 -15 -12   0    0.11    0.24
 -15 -12   0    0.17    0.23
  15  12   0    0.44    0.23
  15  12   0    0.22    0.23
  15  12   0    0.07    0.25
  15  12   0    0.28    0.26
 -16 -12   0    0.16    0.22
 -16 -12   0    0.81    0.35
 -16 -12   0    0.37    0.23
 -16 -12   0    0.20    0.22
  16  12   0    0.60    0.27
  16  12   0    0.38    0.29
  16  12   0    0.79    0.28
 -17 -12   0    1.46    0.36
 -17 -12   0    3.29    0.75
 -17 -12   0    1.79    0.42
 -17 -12   0    1.21    0.39
 -17 -12   0    1.99    0.44
  17  12   0    2.08    0.41
  17  12   0    1.78    0.38
  17  12   0    1.85    0.44
  17  12   0    1.97    0.49
 -18 -12   0    2.80    0.47
 -18 -12   0    2.94    0.46
 -18 -12   0    1.98    0.50
 -18 -12   0    3.86    0.61
 -18 -12   0    2.54    0.49
  18  12   0    3.19    0.55
  18  12   0    2.32    0.47
  18  12   0    2.81    0.56
  18  12   0    2.65    0.48
 -19 -12   0    2.05    0.44
 -19 -12   0    1.98    0.48
 -19 -12   0    2.03    0.45
 -19 -12   0    0.79    0.42
 -19 -12   0    1.55    0.37
  19  12   0    1.72    0.39
  19  12   0    1.43    0.46
  19  12   0    0.96    0.39
  19  12   0    1.26    0.37
 -20 -12   0    0.80    0.30
 -20 -12   0    1.09    0.46
 -20 -12   0    0.10    0.38
 -20 -12   0    0.75    0.41
 -20 -12   0    0.81    0.35
  20  12   0    1.05    0.38
  20  12   0    0.26    0.36
  20  12   0    0.48    0.38
  20  12   0    0.40    0.38
 -21 -12   0    0.15    0.30
 -21 -12   0    0.33    0.37
 -21 -12   0    0.17    0.34
 -21 -12   0   -0.38    0.33
  21  12   0    0.10    0.35
  21  12   0    0.20    0.35
  21  12   0    0.14    0.46
  21  12   0    0.76    0.41
  14 -13   0    0.11    0.32
  14 -13   0    0.26    0.37
  14 -13   0    0.55    0.31
 -14  13   0    0.42    0.35
 -14  13   0    0.10    0.33
 -14  13   0    0.98    0.46
  13 -13   0    0.66    0.28
  13 -13   0    0.44    0.31
  13 -13   0    0.22    0.28
 -13  13   0   -0.17    0.26
 -13  13   0    0.37    0.45
 -13  13   0    0.66    0.36
 -13  13   0    0.45    0.36
  12 -13   0   -0.02    0.21
  12 -13   0    0.47    0.25
  12 -13   0    0.22    0.29
 -12  13   0    0.33    0.27
 -12  13   0    0.10    0.30
 -12  13   0   -0.18    0.26
 -12  13   0    0.70    0.35
 -12  13   0    0.75    0.37
  11 -13   0    2.93    0.47
  11 -13   0    3.24    0.55
  11 -13   0    2.11    0.39
  11 -13   0    2.71    0.47
 -11  13   0    3.11    0.60
 -11  13   0    2.85    0.56
 -11  13   0    2.72    0.50
 -11  13   0    2.70    0.50
 -11  13   0    2.97    0.48
  10 -13   0    1.44    0.28
  10 -13   0    0.82    0.24
  10 -13   0    1.50    0.35
  10 -13   0    1.53    0.39
  10 -13   0    1.26    0.23
 -10  13   0    1.41    0.39
 -10  13   0    1.24    0.58
 -10  13   0    1.53    0.33
 -10  13   0    1.09    0.37
   9 -13   0    1.04    0.22
   9 -13   0    0.63    0.26
   9 -13   0    0.96    0.22
   9 -13   0    1.81    0.40
   9 -13   0    0.92    0.28
   9 -13   0    0.72    0.23
  -9  13   0    1.35    0.35
  -9  13   0    0.78    0.31
  -9  13   0    0.81    0.49
  -9  13   0    0.72    0.34
  -9  13   0    1.01    0.31
   8 -13   0    3.78    0.38
   8 -13   0    4.26    0.53
   8 -13   0    3.79    0.27
   8 -13   0    3.80    0.27
   8 -13   0    3.05    0.40
   8 -13   0    3.35    0.46
  -8  13   0    3.00    0.79
  -8  13   0    3.53    0.47
  -8  13   0    2.82    0.73
  -8  13   0    4.28    0.55
  -8  13   0    4.54    0.54
  -8  13   0    3.45    0.32
   7 -13   0    0.33    0.20
   7 -13   0    0.34    0.12
   7 -13   0    0.23    0.16
   7 -13   0    0.52    0.23
   7 -13   0    0.42    0.13
   7 -13   0    0.22    0.11
  -7  13   0    0.66    0.25
  -7  13   0    0.14    0.17
  -7  13   0    0.31    0.21
  -7  13   0    0.04    0.20
  -7  13   0    0.31    0.24
  -7  13   0    0.17    0.25
   6 -13   0    8.48    0.34
   6 -13   0    8.71    0.60
   6 -13   0    9.02    0.39
   6 -13   0    8.27    0.49
   6 -13   0    8.14    0.60
   6 -13   0    8.49    0.41
  -6  13   0    8.38    0.65
  -6  13   0    8.94    0.57
  -6  13   0    8.58    0.51
  -6  13   0    8.80    0.68
  -6  13   0    8.81    0.61
  -6  13   0    9.93    0.68
   5 -13   0    0.61    0.17
   5 -13   0    0.77    0.26
   5 -13   0    0.33    0.20
   5 -13   0    0.49    0.10
   5 -13   0    0.54    0.15
   5 -13   0    0.44    0.14
   5 -13   0    0.37    0.10
  -5  13   0    0.37    0.20
  -5  13   0    0.45    0.26
  -5  13   0    0.64    0.26
  -5  13   0    0.68    0.31
  -5  13   0    0.29    0.17
  -5  13   0    0.67    0.22
   4 -13   0   -0.03    0.10
   4 -13   0   -0.23    0.15
   4 -13   0    0.03    0.12
   4 -13   0    0.02    0.17
   4 -13   0    0.14    0.10
   4 -13   0    0.19    0.11
  -4  13   0    0.27    0.22
  -4  13   0    0.42    0.24
  -4  13   0    0.07    0.14
  -4  13   0    0.26    0.18
  -4  13   0   -0.24    0.15
  -4  13   0    0.01    0.17
   3 -13   0    0.15    0.11
   3 -13   0   -0.12    0.14
   3 -13   0    0.00    0.10
   3 -13   0   -0.06    0.11
   3 -13   0    0.05    0.15
  -3  13   0   -0.11    0.17
  -3  13   0   -0.10    0.15
  -3  13   0   -0.01    0.14
  -3  13   0    0.16    0.15
  -3  13   0   -0.03    0.17
   2 -13   0    0.37    0.20
   2 -13   0    0.16    0.12
   2 -13   0    0.36    0.13
   2 -13   0    0.24    0.14
   2 -13   0   -0.02    0.15
  -2  13   0    0.10    0.15
  -2  13   0    0.34    0.17
  -2  13   0    0.15    0.23
  -2  13   0   -0.07    0.16
  -2  13   0    0.28    0.18
  -2  13   0    0.19    0.08
   1 -13   0    0.50    0.16
   1 -13   0    0.50    0.21
   1 -13   0    0.56    0.22
   1 -13   0    0.43    0.21
   1 -13   0    0.69    0.17
   1 -13   0    0.32    0.16
  -1  13   0    0.54    0.23
  -1  13   0    0.22    0.14
  -1  13   0    0.15    0.19
  -1  13   0    0.35    0.18
  -1  13   0    0.33    0.12
  -1  13   0    0.57    0.25
   0 -13   0    7.96    0.45
   0 -13   0    7.03    0.47
   0 -13   0    7.90    0.53
   0 -13   0    6.51    0.41
   0 -13   0    7.16    0.41
   0 -13   0    7.65    0.33
   0  13   0    8.45    0.54
   0  13   0    7.25    0.52
   0  13   0    7.57    0.39
   0  13   0    7.13    0.53
   0  13   0    7.44    0.42
   0  13   0    7.79    0.51
  -1 -13   0    3.57    0.35
  -1 -13   0    3.81    0.31
  -1 -13   0    3.72    0.22
  -1 -13   0    3.44    0.33
  -1 -13   0    3.14    0.25
  -1 -13   0    3.95    0.46
   1  13   0    3.47    0.46
   1  13   0    3.24    0.28
   1  13   0    3.42    0.27
   1  13   0    3.18    0.41
  -2 -13   0   17.93    0.81
  -2 -13   0   16.23    0.71
  -2 -13   0   17.24    0.55
  -2 -13   0   18.50    0.80
  -2 -13   0   18.15    0.72
  -2 -13   0   18.43    0.76
   2  13   0   18.51    0.56
   2  13   0   18.25    0.80
   2  13   0   16.76    0.57
   2  13   0   17.50    0.67
   2  13   0   17.58    0.71
  -3 -13   0   -0.04    0.18
  -3 -13   0    0.02    0.13
  -3 -13   0    0.47    0.19
  -3 -13   0    0.04    0.13
  -3 -13   0   -0.10    0.15
   3  13   0   -0.05    0.13
   3  13   0    0.52    0.14
   3  13   0   -0.01    0.17
   3  13   0    0.11    0.15
   3  13   0    0.12    0.11
   3  13   0    0.25    0.19
  -4 -13   0   72.17    2.07
  -4 -13   0   74.91    2.39
  -4 -13   0   70.33    1.99
  -4 -13   0   72.41    2.09
  -4 -13   0   72.38    1.96
   4  13   0   73.41    1.88
   4  13   0   74.36    2.01
   4  13   0   74.27    2.07
   4  13   0   71.68    2.02
   4  13   0   74.24    2.03
   4  13   0   70.16    1.76
   4  13   0   71.82    2.11
   4  13   0   73.86    1.90
  -5 -13   0    6.51    0.49
  -5 -13   0    6.20    0.42
  -5 -13   0    6.17    0.47
  -5 -13   0    6.17    0.45
   5  13   0    5.70    0.22
   5  13   0    6.44    0.45
   5  13   0    5.50    0.44
   5  13   0    5.85    0.39
   5  13   0    5.56    0.45
   5  13   0    5.71    0.47
   5  13   0    5.78    0.31
  -6 -13   0    0.11    0.14
  -6 -13   0    0.07    0.13
  -6 -13   0    0.30    0.18
  -6 -13   0   -0.14    0.13
  -6 -13   0    0.15    0.15
   6  13   0    0.17    0.15
   6  13   0    0.16    0.17
   6  13   0   -0.01    0.08
   6  13   0   -0.03    0.14
   6  13   0   -0.09    0.15
   6  13   0    0.19    0.20
  -7 -13   0   -0.05    0.14
  -7 -13   0    0.08    0.18
  -7 -13   0    0.33    0.25
  -7 -13   0    0.55    0.21
   7  13   0    0.13    0.12
   7  13   0    0.40    0.18
   7  13   0    0.63    0.23
   7  13   0    0.20    0.18
   7  13   0    0.00    0.15
   7  13   0    0.09    0.10
  -8 -13   0    6.36    0.48
  -8 -13   0    6.82    0.50
  -8 -13   0    6.20    0.53
  -8 -13   0    6.60    0.52
  -8 -13   0    6.91    0.54
   8  13   0    6.42    0.44
   8  13   0    6.12    0.48
   8  13   0    6.39    0.45
   8  13   0    6.24    0.35
   8  13   0    6.63    0.50
   8  13   0    6.87    0.53
  -9 -13   0    3.73    0.47
  -9 -13   0    3.02    0.41
  -9 -13   0    3.56    0.44
  -9 -13   0    3.12    0.42
  -9 -13   0    3.79    0.51
   9  13   0    3.25    0.30
   9  13   0    4.09    0.40
   9  13   0    4.03    0.50
   9  13   0    3.60    0.47
   9  13   0    3.72    0.47
   9  13   0    4.01    0.35
 -10 -13   0    3.60    0.46
 -10 -13   0    2.51    0.43
 -10 -13   0    3.99    0.52
 -10 -13   0    3.08    0.42
 -10 -13   0    3.59    0.47
  10  13   0    2.97    0.41
  10  13   0    3.88    0.46
  10  13   0    3.03    0.29
  10  13   0    3.01    0.34
  10  13   0    2.87    0.45
  10  13   0    3.49    0.48
 -11 -13   0    0.05    0.17
 -11 -13   0    0.37    0.24
 -11 -13   0    0.40    0.25
 -11 -13   0   -0.03    0.17
 -11 -13   0    0.07    0.20
  11  13   0    0.36    0.15
  11  13   0    0.15    0.15
  11  13   0    0.23    0.19
  11  13   0    0.19    0.20
  11  13   0    0.04    0.18
 -12 -13   0    2.54    0.40
 -12 -13   0    2.18    0.43
 -12 -13   0    2.99    0.45
 -12 -13   0    2.00    0.40
 -12 -13   0    2.05    0.38
  12  13   0    2.48    0.45
  12  13   0    2.29    0.27
  12  13   0    2.87    0.45
  12  13   0    2.66    0.43
  12  13   0    2.08    0.37
 -13 -13   0    2.65    0.42
 -13 -13   0    1.88    0.34
 -13 -13   0    2.34    0.46
 -13 -13   0    1.73    0.41
 -13 -13   0    1.98    0.37
  13  13   0    1.83    0.39
  13  13   0    1.83    0.42
  13  13   0    2.28    0.39
  13  13   0    2.12    0.24
  13  13   0    2.78    0.39
 -14 -13   0    0.00    0.20
 -14 -13   0    0.06    0.24
 -14 -13   0    0.22    0.20
 -14 -13   0    0.18    0.25
 -14 -13   0    0.35    0.26
  14  13   0    0.41    0.25
  14  13   0    0.21    0.21
  14  13   0    0.11    0.24
  14  13   0    0.01    0.26
  14  13   0    0.00    0.10
 -15 -13   0    0.10    0.23
 -15 -13   0    0.24    0.24
 -15 -13   0    0.84    0.29
 -15 -13   0    0.18    0.25
 -15 -13   0    0.16    0.23
 -15 -13   0    0.11    0.26
  15  13   0   -0.03    0.21
  15  13   0    0.37    0.19
  15  13   0    0.18    0.21
  15  13   0    0.16    0.24
  15  13   0    0.44    0.14
 -16 -13   0    0.67    0.31
 -16 -13   0    0.86    0.32
 -16 -13   0    1.44    0.51
 -16 -13   0    1.40    0.41
 -16 -13   0    1.35    0.35
  16  13   0    1.01    0.36
  16  13   0    1.50    0.41
  16  13   0    1.50    0.34
  16  13   0    1.91    0.65
 -17 -13   0    4.16    0.91
 -17 -13   0    3.46    0.52
 -17 -13   0    2.77    0.50
 -17 -13   0    3.38    0.59
 -17 -13   0    3.30    0.54
  17  13   0    3.67    0.53
  17  13   0    4.38    0.60
  17  13   0    3.27    0.54
  17  13   0    4.44    0.67
 -18 -13   0    2.22    0.43
 -18 -13   0    2.17    0.46
 -18 -13   0    1.83    0.48
 -18 -13   0    2.52    0.60
 -18 -13   0    2.77    0.47
  18  13   0    2.37    0.42
  18  13   0    2.05    0.50
  18  13   0    2.65    0.51
  18  13   0    2.73    0.55
 -19 -13   0    3.19    0.53
 -19 -13   0    4.05    0.68
 -19 -13   0    3.86    0.68
 -19 -13   0    4.45    0.58
 -19 -13   0    4.35    0.62
  19  13   0    3.26    0.54
  19  13   0    5.60    0.80
  19  13   0    3.96    0.64
  19  13   0    3.40    0.56
 -20 -13   0    0.14    0.32
 -20 -13   0    0.48    0.38
 -20 -13   0   -0.12    0.31
 -20 -13   0    0.14    0.27
 -20 -13   0    0.24    0.37
  20  13   0    0.09    0.34
  20  13   0    0.00    0.32
  20  13   0    0.59    0.32
  20  13   0   -0.04    0.26
  13 -14   0   -0.07    0.25
  13 -14   0   -0.03    0.29
  13 -14   0   -0.21    0.27
 -13  14   0   -0.58    0.26
 -13  14   0    0.43    0.42
  12 -14   0    2.87    0.48
  12 -14   0    2.99    0.51
  12 -14   0    3.56    0.51
 -12  14   0    2.32    0.55
 -12  14   0    3.75    0.54
 -12  14   0    2.59    0.53
 -12  14   0    3.32    0.61
  11 -14   0   -0.04    0.23
  11 -14   0   -0.16    0.23
  11 -14   0    0.20    0.26
 -11  14   0    0.37    0.31
 -11  14   0   -0.03    0.28
 -11  14   0    0.11    0.28
 -11  14   0    0.30    0.33
  10 -14   0    2.39    0.46
  10 -14   0    3.26    0.44
  10 -14   0    2.62    0.34
 -10  14   0    3.10    0.53
 -10  14   0    2.46    0.53
 -10  14   0    3.01    0.71
 -10  14   0    3.13    0.53
   9 -14   0   -0.01    0.20
   9 -14   0   -0.22    0.17
   9 -14   0    0.16    0.26
  -9  14   0   -0.02    0.22
  -9  14   0    0.63    0.38
  -9  14   0   -0.16    0.25
  -9  14   0   -0.10    0.21
  -9  14   0    0.37    0.38
   8 -14   0    0.99    0.25
   8 -14   0    1.33    0.33
   8 -14   0    0.77    0.28
   8 -14   0    1.50    0.29
  -8  14   0    1.58    0.34
  -8  14   0    1.10    0.34
  -8  14   0    1.48    0.44
  -8  14   0    0.81    0.42
  -8  14   0    0.84    0.25
  -8  14   0    1.08    0.36
   7 -14   0   12.34    0.49
   7 -14   0   13.95    0.79
   7 -14   0   12.31    0.55
   7 -14   0   12.63    0.66
   7 -14   0   13.04    0.79
  -7  14   0   13.92    0.76
  -7  14   0   13.23    0.86
  -7  14   0   13.58    0.84
  -7  14   0   14.29    0.68
  -7  14   0   14.13    0.80
   6 -14   0    1.49    0.20
   6 -14   0    1.52    0.20
   6 -14   0    1.53    0.27
   6 -14   0    2.15    0.39
   6 -14   0    1.04    0.30
  -6  14   0    1.55    0.38
  -6  14   0    1.79    0.38
  -6  14   0    0.76    0.32
  -6  14   0    1.19    0.26
  -6  14   0    1.76    0.32
  -6  14   0    1.86    0.38
   5 -14   0    4.78    0.24
   5 -14   0    4.65    0.46
   5 -14   0    4.69    0.31
   5 -14   0    4.65    0.24
   5 -14   0    4.42    0.45
   5 -14   0    5.34    0.33
   5 -14   0    4.66    0.36
  -5  14   0    4.61    0.54
  -5  14   0    4.33    0.57
  -5  14   0    5.44    0.66
  -5  14   0    4.96    0.43
  -5  14   0    4.41    0.41
  -5  14   0    5.31    0.55
   4 -14   0    1.00    0.18
   4 -14   0    1.38    0.18
   4 -14   0    0.81    0.15
   4 -14   0    0.77    0.18
   4 -14   0    0.80    0.25
   4 -14   0    0.54    0.24
  -4  14   0    1.21    0.31
  -4  14   0    0.62    0.21
  -4  14   0    0.90    0.27
  -4  14   0    1.32    0.27
  -4  14   0    0.71    0.28
   3 -14   0    7.72    0.58
   3 -14   0    6.61    0.38
   3 -14   0    7.55    0.54
   3 -14   0    7.39    0.39
   3 -14   0    7.07    0.38
   3 -14   0    7.73    0.40
  -3  14   0    6.41    0.53
  -3  14   0    7.31    0.57
  -3  14   0    7.24    0.47
  -3  14   0    7.59    0.59
  -3  14   0    7.76    0.52
   2 -14   0    5.12    0.44
   2 -14   0    3.77    0.31
   2 -14   0    3.44    0.44
   2 -14   0    3.63    0.30
   2 -14   0    3.87    0.27
  -2  14   0    3.60    0.22
  -2  14   0    3.86    0.46
  -2  14   0    4.53    0.53
  -2  14   0    4.07    0.35
  -2  14   0    3.70    0.47
  -2  14   0    4.12    0.50
   1 -14   0    0.75    0.17
   1 -14   0    1.00    0.20
   1 -14   0    0.67    0.26
  -1  14   0    0.82    0.21
  -1  14   0    0.24    0.23
  -1  14   0    1.50    0.33
  -1  14   0    0.70    0.27
  -1  14   0    0.95    0.25
  -1  14   0    1.05    0.17
   0 -14   0    5.02    0.27
   0 -14   0    4.29    0.36
   0 -14   0    4.93    0.43
   0 -14   0    5.61    0.49
   0 -14   0    5.28    0.36
   0  14   0    4.88    0.46
   0  14   0    4.75    0.46
   0  14   0    4.82    0.36
   0  14   0    4.34    0.31
   0  14   0    6.20    0.49
   0  14   0    5.29    0.46
  -1 -14   0   11.22    0.68
  -1 -14   0    9.75    0.55
  -1 -14   0    9.90    0.39
  -1 -14   0   11.81    0.65
  -1 -14   0   11.16    0.41
  -1 -14   0   12.12    0.57
   1  14   0   11.15    0.53
   1  14   0   12.22    0.71
   1  14   0   12.00    0.54
   1  14   0   12.07    0.68
   1  14   0   11.30    0.65
   1  14   0   11.67    0.68
  -2 -14   0    8.75    0.50
  -2 -14   0    8.65    0.59
  -2 -14   0    8.20    0.54
  -2 -14   0    8.93    0.51
   2  14   0    8.55    0.48
   2  14   0    8.52    0.59
   2  14   0    8.54    0.58
   2  14   0    8.76    0.32
   2  14   0    8.83    0.58
   2  14   0    9.25    0.46
   2  14   0    9.17    0.58
   2  14   0    8.13    0.42
  -3 -14   0   12.62    0.59
  -3 -14   0   11.93    0.68
  -3 -14   0   12.29    0.66
  -3 -14   0   12.15    0.60
   3  14   0   12.58    0.61
   3  14   0   11.07    0.54
   3  14   0   11.33    0.52
   3  14   0   11.22    0.65
   3  14   0   12.40    0.47
   3  14   0   10.48    0.63
   3  14   0   11.13    0.66
   3  14   0   12.40    0.68
  -4 -14   0   13.05    0.64
  -4 -14   0   10.96    0.56
  -4 -14   0   11.78    0.67
  -4 -14   0   12.03    0.75
   4  14   0   11.29    0.68
   4  14   0   12.37    0.71
   4  14   0   11.65    0.51
   4  14   0   12.24    0.54
   4  14   0   12.26    0.63
   4  14   0   11.08    0.43
   4  14   0   11.44    0.66
   4  14   0   10.77    0.65
   4  14   0   11.88    0.63
  -5 -14   0    9.99    0.57
  -5 -14   0    9.05    0.68
  -5 -14   0    9.95    0.61
  -5 -14   0   10.04    0.63
  -5 -14   0   10.23    0.55
   5  14   0    9.16    0.40
   5  14   0    9.13    0.57
   5  14   0    9.25    0.48
   5  14   0   10.15    0.63
   5  14   0   10.12    0.90
   5  14   0   10.03    0.57
   5  14   0    9.13    0.48
  -6 -14   0    5.98    0.48
  -6 -14   0    6.36    0.45
  -6 -14   0    5.84    0.51
  -6 -14   0    5.52    0.47
  -6 -14   0    6.30    0.48
   6  14   0    6.51    0.47
   6  14   0    6.75    0.49
   6  14   0    5.89    0.25
   6  14   0    6.07    0.51
   6  14   0    7.10    0.44
   6  14   0    6.78    0.48
  -7 -14   0    3.96    0.50
  -7 -14   0    3.69    0.37
  -7 -14   0    3.92    0.48
  -7 -14   0    4.34    0.42
  -7 -14   0    4.13    0.50
   7  14   0    4.14    0.52
   7  14   0    3.61    0.35
   7  14   0    4.25    0.24
   7  14   0    4.06    0.50
   7  14   0    3.68    0.45
   7  14   0    3.91    0.44
  -8 -14   0    0.70    0.27
  -8 -14   0    0.20    0.15
  -8 -14   0   -0.15    0.18
  -8 -14   0    0.58    0.21
  -8 -14   0    0.63    0.22
   8  14   0    0.34    0.12
   8  14   0    0.00    0.16
   8  14   0    0.41    0.21
   8  14   0    0.11    0.16
   8  14   0    0.37    0.23
   8  14   0    0.31    0.21
  -9 -14   0    5.67    0.49
  -9 -14   0    5.19    0.49
  -9 -14   0    5.60    0.47
  -9 -14   0    5.17    0.50
  -9 -14   0    5.05    0.45
   9  14   0    5.47    0.42
   9  14   0    5.64    0.50
   9  14   0    5.22    0.45
   9  14   0    4.93    0.48
   9  14   0    5.23    0.35
   9  14   0    5.70    0.49
 -10 -14   0    1.32    0.30
 -10 -14   0    1.98    0.41
 -10 -14   0    2.14    0.38
 -10 -14   0    1.61    0.34
 -10 -14   0    2.16    0.38
  10  14   0    1.08    0.33
  10  14   0    1.68    0.26
  10  14   0    1.23    0.33
  10  14   0    1.80    0.36
  10  14   0    2.00    0.30
  10  14   0    1.94    0.35
 -11 -14   0   -0.01    0.21
 -11 -14   0    0.14    0.17
 -11 -14   0    0.30    0.19
 -11 -14   0    0.30    0.23
 -11 -14   0   -0.10    0.17
  11  14   0    0.29    0.21
  11  14   0    0.19    0.19
  11  14   0    0.43    0.18
  11  14   0    0.34    0.17
  11  14   0    0.17    0.22
 -12 -14   0    7.90    0.61
 -12 -14   0    7.69    0.60
 -12 -14   0    6.27    0.60
 -12 -14   0    7.28    0.58
 -12 -14   0    7.64    0.64
  12  14   0    7.00    0.43
  12  14   0    7.74    0.65
  12  14   0    6.62    0.53
  12  14   0    6.87    0.59
  12  14   0    6.72    0.55
 -13 -14   0    0.61    0.31
 -13 -14   0    0.52    0.25
 -13 -14   0    0.84    0.30
 -13 -14   0    1.06    0.33
 -13 -14   0    0.78    0.29
  13  14   0    0.68    0.29
  13  14   0    1.02    0.25
  13  14   0    0.22    0.29
  13  14   0    0.86    0.33
  13  14   0    0.75    0.18
 -14 -14   0    0.20    0.26
 -14 -14   0    0.42    0.25
 -14 -14   0    0.67    0.27
  14  14   0    0.76    0.25
  14  14   0    0.44    0.14
  14  14   0    0.79    0.29
  14  14   0    0.03    0.23
  14  14   0    0.17    0.31
 -15 -14   0    5.39    0.73
 -15 -14   0    3.28    0.85
 -15 -14   0    4.89    0.47
 -15 -14   0    4.89    0.74
 -15 -14   0    4.76    0.58
 -15 -14   0    4.37    0.93
  15  14   0    4.07    0.52
  15  14   0    4.46    0.65
  15  14   0    3.69    0.55
  15  14   0    6.07    0.74
  15  14   0    4.33    0.34
 -16 -14   0    0.52    0.27
 -16 -14   0    0.59    0.31
 -16 -14   0    0.75    0.30
 -16 -14   0    1.15    0.34
 -16 -14   0    1.34    0.39
  16  14   0    0.63    0.28
  16  14   0    0.66    0.32
  16  14   0    0.26    0.26
  16  14   0    0.93    0.37
 -17 -14   0    1.19    0.43
 -17 -14   0    1.06    0.34
 -17 -14   0    0.99    0.38
 -17 -14   0    1.68    0.43
 -17 -14   0    2.57    0.90
  17  14   0    1.15    0.38
  17  14   0    1.22    0.42
  17  14   0    1.15    0.32
 -18 -14   0    5.18    0.70
 -18 -14   0    7.23    0.65
 -18 -14   0    7.38    0.67
 -18 -14   0    5.47    0.67
 -18 -14   0    7.28    0.70
  18  14   0    7.59    0.91
  18  14   0    5.92    0.76
  18  14   0    5.64    0.67
  18  14   0    6.40    0.76
 -19 -14   0    0.78    0.38
 -19 -14   0    0.33    0.29
 -19 -14   0    0.33    0.35
 -19 -14   0    1.17    0.47
 -19 -14   0    0.51    0.35
  19  14   0    0.78    0.39
  19  14   0    0.45    0.32
  19  14   0   -0.04    0.24
  19  14   0    1.28    0.42
 -20 -14   0   -0.02    0.38
 -20 -14   0   -0.23    0.28
 -20 -14   0   -0.19    0.35
 -20 -14   0    0.06    0.39
 -20 -14   0   -0.48    0.31
  20  14   0   -0.04    0.53
  20  14   0    0.11    0.30
  20  14   0   -0.01    0.29
  12 -15   0    0.66    0.37
  12 -15   0    0.10    0.32
 -12  15   0    0.17    0.40
 -12  15   0   -0.21    0.31
 -12  15   0    0.94    0.39
 -12  15   0   -0.02    0.38
  11 -15   0    4.40    0.58
  11 -15   0    4.54    0.60
  11 -15   0    4.55    0.59
 -11  15   0    4.14    0.61
 -11  15   0    4.93    0.71
 -11  15   0    5.69    0.75
 -11  15   0    4.79    0.63
  10 -15   0   -0.09    0.26
  10 -15   0    0.19    0.26
  10 -15   0    0.02    0.30
 -10  15   0    0.36    0.25
 -10  15   0   -0.03    0.31
 -10  15   0   -0.03    0.29
 -10  15   0   -0.17    0.25
   9 -15   0    2.81    0.48
   9 -15   0    3.46    0.50
   9 -15   0    2.79    0.38
   9 -15   0    3.36    0.43
  -9  15   0    3.04    0.56
  -9  15   0    3.32    0.48
  -9  15   0    3.53    0.64
  -9  15   0    2.52    0.47
   8 -15   0    1.20    0.31
   8 -15   0    0.66    0.26
   8 -15   0    0.48    0.22
   8 -15   0    0.69    0.30
  -8  15   0    1.23    0.32
  -8  15   0    0.31    0.29
  -8  15   0    0.54    0.32
  -8  15   0    0.30    0.31
  -8  15   0    0.80    0.33
   7 -15   0    0.26    0.22
  -7  15   0    0.30    0.31
  -7  15   0    0.35    0.31
  -7  15   0    0.92    0.31
  -7  15   0    0.89    0.27
  -7  15   0    0.35    0.27
  -7  15   0    0.62    0.23
   6 -15   0    6.64    0.57
   6 -15   0    6.73    0.38
   6 -15   0    7.14    0.59
   6 -15   0    7.49    0.46
   6 -15   0    6.65    0.36
  -6  15   0    6.84    0.49
  -6  15   0    6.88    1.13
  -6  15   0    6.42    0.58
  -6  15   0    6.63    0.52
  -6  15   0    7.25    0.65
   5 -15   0    0.40    0.13
   5 -15   0    0.25    0.14
   5 -15   0    0.54    0.19
   5 -15   0    0.42    0.21
   5 -15   0    0.18    0.24
  -5  15   0    0.38    0.25
  -5  15   0    0.24    0.21
  -5  15   0    0.73    0.23
  -5  15   0    0.49    0.29
   4 -15   0    0.54    0.16
   4 -15   0    0.42    0.14
   4 -15   0    0.17    0.20
   4 -15   0    0.68    0.13
   4 -15   0    0.33    0.22
   4 -15   0    0.29    0.12
  -4  15   0    0.42    0.26
  -4  15   0    0.20    0.17
  -4  15   0    0.28    0.24
  -4  15   0    0.23    0.20
  -4  15   0    0.43    0.27
   3 -15   0    0.00    0.14
   3 -15   0   -0.06    0.13
   3 -15   0    0.22    0.21
   3 -15   0    0.07    0.13
   3 -15   0    0.06    0.12
   3 -15   0    0.68    0.27
  -3  15   0    0.13    0.16
  -3  15   0    0.17    0.23
  -3  15   0   -0.18    0.17
  -3  15   0   -0.17    0.19
  -3  15   0   -0.02    0.17
   2 -15   0    3.92    0.26
   2 -15   0    3.28    0.30
   2 -15   0    3.13    0.31
   2 -15   0    2.99    0.30
   2 -15   0    3.33    0.45
   2 -15   0    3.71    0.46
  -2  15   0    2.77    0.46
  -2  15   0    3.31    0.47
  -2  15   0    3.52    0.45
  -2  15   0    3.74    0.49
  -2  15   0    3.40    0.33
   1 -15   0    5.97    0.40
   1 -15   0    7.15    0.52
   1 -15   0    6.49    0.42
   1 -15   0    6.54    0.55
   1 -15   0    5.73    0.40
  -1  15   0    7.23    0.57
  -1  15   0    6.46    0.43
  -1  15   0    5.37    0.50
  -1  15   0    5.81    0.54
  -1  15   0    7.18    0.59
   0 -15   0    3.70    0.24
   0 -15   0    4.90    0.43
   0 -15   0    4.69    0.48
   0 -15   0    3.77    0.32
   0 -15   0    3.48    0.35
   0 -15   0    3.54    0.34
   0  15   0    3.56    0.48
   0  15   0    3.42    0.47
   0  15   0    3.09    0.35
   0  15   0    3.78    0.33
   0  15   0    4.68    0.46
   0  15   0    4.53    0.45
  -1 -15   0    0.82    0.13
  -1 -15   0    0.66    0.24
  -1 -15   0    0.45    0.19
  -1 -15   0    0.93    0.22
  -1 -15   0    0.52    0.27
  -1 -15   0    0.47    0.19
   1  15   0    0.60    0.18
   1  15   0    0.53    0.16
   1  15   0    0.49    0.24
   1  15   0    0.80    0.26
   1  15   0    0.44    0.23
   1  15   0    0.72    0.26
  -2 -15   0    4.77    0.46
  -2 -15   0    4.54    0.53
  -2 -15   0    4.77    0.42
  -2 -15   0    4.13    0.36
  -2 -15   0    4.10    0.37
   2  15   0    4.91    0.48
   2  15   0    3.53    0.33
   2  15   0    4.04    0.33
   2  15   0    4.99    0.57
   2  15   0    4.57    0.51
   2  15   0    4.27    0.49
  -3 -15   0    0.41    0.18
  -3 -15   0    0.59    0.22
  -3 -15   0    0.52    0.23
  -3 -15   0    0.30    0.21
  -3 -15   0    0.80    0.27
   3  15   0    0.30    0.24
   3  15   0    0.51    0.20
   3  15   0    0.96    0.17
   3  15   0    0.94    0.18
   3  15   0    0.51    0.14
   3  15   0    0.53    0.27
   3  15   0    0.78    0.26
   3  15   0    0.48    0.23
  -4 -15   0    6.70    0.45
  -4 -15   0    7.53    0.53
  -4 -15   0    7.51    0.56
  -4 -15   0    6.63    0.54
  -4 -15   0    6.57    0.51
   4  15   0    6.34    0.37
   4  15   0    6.25    0.51
   4  15   0    6.77    0.53
   4  15   0    6.75    0.51
   4  15   0    7.02    0.55
   4  15   0    6.85    0.41
   4  15   0    7.30    0.48
  -5 -15   0    0.87    0.27
  -5 -15   0    0.50    0.23
  -5 -15   0    0.60    0.21
  -5 -15   0    0.76    0.21
  -5 -15   0    0.86    0.28
   5  15   0    0.44    0.19
   5  15   0    1.01    0.27
   5  15   0    0.49    0.15
   5  15   0    0.45    0.25
   5  15   0    0.45    0.23
   5  15   0    1.02    0.20
   5  15   0    0.68    0.19
   5  15   0    0.53    0.21
  -6 -15   0    1.45    0.32
  -6 -15   0    1.75    0.30
  -6 -15   0    1.29    0.29
  -6 -15   0    1.63    0.33
  -6 -15   0    1.33    0.31
   6  15   0    1.52    0.32
   6  15   0    1.98    0.27
   6  15   0    1.48    0.31
   6  15   0    1.61    0.33
   6  15   0    0.96    0.29
  -7 -15   0    0.78    0.23
  -7 -15   0    0.55    0.21
  -7 -15   0    0.58    0.22
  -7 -15   0    0.57    0.24
  -7 -15   0    0.54    0.23
   7  15   0    0.68    0.26
   7  15   0    0.73    0.27
   7  15   0    0.22    0.20
   7  15   0    0.60    0.23
   7  15   0    0.62    0.11
   7  15   0    1.07    0.23
  -8 -15   0   10.12    0.67
  -8 -15   0    9.87    0.64
  -8 -15   0    9.20    0.60
  -8 -15   0    9.98    0.69
  -8 -15   0   11.27    0.68
   8  15   0    9.95    0.69
   8  15   0   10.22    0.43
   8  15   0    9.75    0.59
   8  15   0    9.85    0.65
   8  15   0    9.24    0.65
   8  15   0   10.18    0.59
  -9 -15   0    9.27    0.64
  -9 -15   0   10.31    0.64
  -9 -15   0    9.21    0.65
  -9 -15   0    9.45    0.68
  -9 -15   0    9.19    0.65
   9  15   0    9.45    0.46
   9  15   0    9.91    0.61
   9  15   0   10.36    0.67
   9  15   0    9.87    0.69
 -10 -15   0    0.09    0.19
 -10 -15   0    0.09    0.22
 -10 -15   0   -0.17    0.17
 -10 -15   0    0.21    0.22
 -10 -15   0   -0.29    0.17
  10  15   0    0.18    0.19
  10  15   0    0.09    0.20
  10  15   0   -0.02    0.19
  10  15   0    0.07    0.13
  10  15   0    0.11    0.16
  10  15   0    0.17    0.21
 -11 -15   0   35.09    1.37
 -11 -15   0   36.85    1.46
 -11 -15   0   34.32    1.37
 -11 -15   0   37.35    1.42
 -11 -15   0   37.34    1.50
  11  15   0   37.22    1.43
  11  15   0   36.47    1.22
  11  15   0   36.37    1.35
  11  15   0   33.87    1.15
  11  15   0   38.49    1.50
 -12 -15   0    1.37    0.37
 -12 -15   0    1.40    0.34
 -12 -15   0    0.65    0.29
 -12 -15   0    1.53    0.35
 -12 -15   0    1.60    0.40
  12  15   0    1.74    0.27
  12  15   0    1.59    0.42
  12  15   0    1.43    0.34
  12  15   0    1.64    0.38
  12  15   0    1.83    0.28
 -13 -15   0    2.61    0.45
 -13 -15   0    2.95    0.53
 -13 -15   0    2.94    0.48
 -13 -15   0    3.03    0.45
  13  15   0    3.15    0.32
  13  15   0    3.56    0.43
  13  15   0    2.14    0.45
 -14 -15   0   -0.19    0.23
 -14 -15   0    0.21    0.31
 -14 -15   0    0.16    0.26
  14  15   0   -0.02    0.18
  14  15   0    0.24    0.23
  14  15   0    0.14    0.15
 -15 -15   0    0.48    0.29
 -15 -15   0    0.83    0.34
 -15 -15   0    0.72    0.37
 -15 -15   0    0.98    0.32
 -15 -15   0    1.10    0.36
  15  15   0    0.64    0.29
  15  15   0    0.76    0.32
  15  15   0    0.74    0.28
 -16 -15   0    0.45    0.31
 -16 -15   0    0.65    0.32
 -16 -15   0    0.51    0.31
 -16 -15   0    0.43    0.27
 -16 -15   0    0.30    0.25
  16  15   0    0.31    0.28
  16  15   0    0.33    0.28
  16  15   0    0.11    0.29
  16  15   0    0.21    0.22
 -17 -15   0    1.25    0.43
 -17 -15   0    0.49    0.33
 -17 -15   0    1.00    0.36
 -17 -15   0    1.59    0.41
 -17 -15   0    1.20    0.36
  17  15   0    0.93    0.36
  17  15   0    1.20    0.41
  17  15   0    0.50    0.31
  17  15   0    1.82    0.50
 -18 -15   0    0.57    0.36
 -18 -15   0    0.50    0.35
 -18 -15   0    1.34    0.38
 -18 -15   0    0.80    0.35
 -18 -15   0    0.65    0.33
  18  15   0    0.81    0.39
  18  15   0    0.77    0.34
  18  15   0    0.49    0.31
  18  15   0    1.00    0.40
 -19 -15   0   -0.35    0.36
 -19 -15   0    0.07    0.31
 -19 -15   0    0.19    0.29
 -19 -15   0    0.26    0.34
 -19 -15   0   -0.25    0.25
  19  15   0   -0.01    0.32
  19  15   0   -0.04    0.28
  19  15   0   -0.08    0.31
  19  15   0    0.37    0.31
 -20 -15   0   -0.70    0.33
 -20 -15   0    0.14    0.41
 -20 -15   0    0.05    0.34
 -20 -15   0    0.42    0.38
  20  15   0   -0.32    0.29
  20  15   0    0.05    0.32
  20  15   0   -0.15    0.30
  20  15   0    0.24    0.35
  11 -16   0    1.15    0.43
 -11  16   0    0.73    0.48
 -11  16   0    0.96    0.63
 -11  16   0    0.62    0.39
 -11  16   0    1.30    0.44
  10 -16   0    1.59    0.40
  10 -16   0    1.10    0.36
 -10  16   0    0.41    0.38
 -10  16   0    0.91    0.39
 -10  16   0    1.70    0.42
 -10  16   0    0.66    0.36
   9 -16   0    0.50    0.31
   9 -16   0    1.05    0.32
   9 -16   0    1.10    0.34
  -9  16   0    1.02    0.42
  -9  16   0    0.64    0.34
  -9  16   0    0.60    0.33
  -9  16   0    0.85    0.42
   8 -16   0    0.18    0.22
   8 -16   0    0.84    0.29
   8 -16   0    0.89    0.30
  -8  16   0    0.48    0.34
  -8  16   0    0.23    0.28
  -8  16   0   -0.03    0.26
  -8  16   0    1.32    0.40
   7 -16   0    1.71    0.38
   7 -16   0    3.21    0.58
  -7  16   0    2.06    0.45
  -7  16   0    2.02    0.45
  -7  16   0    1.85    0.34
  -7  16   0    1.92    0.72
  -7  16   0    2.11    0.39
   6 -16   0    1.18    0.46
   6 -16   0    1.68    0.36
   6 -16   0    1.49    0.27
  -6  16   0    1.87    0.42
  -6  16   0    1.02    0.29
  -6  16   0    1.48    0.38
  -6  16   0    1.56    0.40
  -6  16   0    1.51    0.32
   5 -16   0    0.86    0.20
   5 -16   0    0.35    0.30
   5 -16   0    0.39    0.25
   5 -16   0    0.72    0.17
   5 -16   0    0.20    0.15
  -5  16   0    0.55    0.26
  -5  16   0    0.43    0.31
  -5  16   0    0.72    0.26
  -5  16   0    0.22    0.25
  -5  16   0    0.44    0.25
   4 -16   0    7.91    0.42
   4 -16   0    8.51    0.63
   4 -16   0    7.61    0.61
   4 -16   0    7.39    0.37
   4 -16   0    7.26    0.43
  -4  16   0    6.86    0.53
  -4  16   0    7.11    0.60
  -4  16   0    7.29    0.56
  -4  16   0    9.08    0.90
  -4  16   0    7.88    0.75
   3 -16   0    3.05    0.48
   3 -16   0    4.27    0.52
   3 -16   0    3.90    0.31
   3 -16   0    3.19    0.31
   3 -16   0    4.04    0.28
  -3  16   0    3.89    0.50
  -3  16   0    3.81    0.51
  -3  16   0    3.80    0.47
   2 -16   0    1.24    0.18
   2 -16   0    1.19    0.23
   2 -16   0    0.66    0.27
   2 -16   0    0.63    0.25
   2 -16   0    1.47    0.24
  -2  16   0    1.21    0.34
  -2  16   0    0.93    0.27
  -2  16   0    0.92    0.25
  -2  16   0    0.24    0.22
  -2  16   0    0.84    0.30
   1 -16   0    0.31    0.19
   1 -16   0    0.21    0.19
   1 -16   0    0.47    0.15
   1 -16   0    0.68    0.18
   1 -16   0    0.51    0.20
  -1  16   0    0.02    0.20
  -1  16   0    0.62    0.27
  -1  16   0    0.57    0.19
  -1  16   0    0.32    0.24
  -1  16   0    0.33    0.23
   0 -16   0    1.84    0.17
   0 -16   0    2.55    0.42
   0 -16   0    2.60    0.36
   0 -16   0    2.32    0.34
   0 -16   0    1.79    0.39
   0  16   0    1.78    0.37
   0  16   0    2.29    0.30
   0  16   0    2.68    0.45
   0  16   0    2.90    0.43
   0  16   0    1.95    0.41
  -1 -16   0   27.38    1.03
  -1 -16   0   28.96    1.19
  -1 -16   0   26.37    0.95
  -1 -16   0   27.29    1.11
  -1 -16   0   27.14    1.00
   1  16   0   26.36    1.16
   1  16   0   26.98    1.14
   1  16   0   25.74    0.93
   1  16   0   26.07    1.17
   1  16   0   24.31    1.10
  -2 -16   0    0.22    0.19
  -2 -16   0   -0.11    0.15
  -2 -16   0   -0.05    0.14
  -2 -16   0    0.41    0.21
  -2 -16   0   -0.01    0.14
   2  16   0   -0.05    0.20
   2  16   0    0.16    0.20
   2  16   0   -0.01    0.13
   2  16   0    0.08    0.21
   2  16   0    0.30    0.19
   2  16   0    0.15    0.15
  -3 -16   0    4.91    0.45
  -3 -16   0    4.94    0.47
  -3 -16   0    5.77    0.41
  -3 -16   0    5.68    0.53
  -3 -16   0    6.07    0.49
   3  16   0    5.36    0.52
   3  16   0    5.58    0.25
   3  16   0    7.47    0.58
   3  16   0    5.52    0.52
   3  16   0    5.98    0.41
   3  16   0    5.10    0.49
   3  16   0    5.55    0.43
  -4 -16   0    0.02    0.16
  -4 -16   0    0.21    0.20
  -4 -16   0    0.31    0.20
  -4 -16   0    0.33    0.24
   4  16   0    0.20    0.17
   4  16   0    0.53    0.26
   4  16   0    0.10    0.21
   4  16   0    0.19    0.20
   4  16   0    0.45    0.19
   4  16   0    0.28    0.16
   4  16   0    0.25    0.22
   4  16   0    0.76    0.16
  -5 -16   0   -0.12    0.12
  -5 -16   0    0.16    0.16
  -5 -16   0    0.06    0.19
  -5 -16   0   -0.16    0.14
  -5 -16   0   -0.09    0.17
   5  16   0    0.00    0.13
   5  16   0    0.02    0.13
   5  16   0   -0.11    0.18
   5  16   0    0.01    0.20
   5  16   0    0.04    0.20
   5  16   0   -0.18    0.14
   5  16   0    0.02    0.14
  -6 -16   0    2.46    0.41
  -6 -16   0    2.97    0.40
  -6 -16   0    2.62    0.40
  -6 -16   0    2.88    0.42
  -6 -16   0    3.46    0.46
   6  16   0    2.57    0.42
   6  16   0    2.68    0.40
   6  16   0    2.93    0.30
   6  16   0    3.17    0.42
   6  16   0    3.01    0.41
   6  16   0    3.19    0.47
   6  16   0    2.67    0.43
  -7 -16   0    6.76    0.57
  -7 -16   0    7.45    0.55
  -7 -16   0    6.46    0.50
  -7 -16   0    6.92    0.59
  -7 -16   0    7.67    0.58
   7  16   0    7.63    0.56
   7  16   0    6.83    0.55
   7  16   0    6.67    0.47
   7  16   0    7.84    0.56
   7  16   0    6.98    0.58
  -8 -16   0   -0.13    0.16
  -8 -16   0    0.27    0.22
  -8 -16   0    0.16    0.22
  -8 -16   0    0.64    0.25
  -8 -16   0    0.36    0.21
   8  16   0   -0.03    0.21
   8  16   0    0.20    0.19
   8  16   0    0.05    0.11
   8  16   0    0.48    0.25
   8  16   0    0.44    0.28
   8  16   0    0.26    0.18
  -9 -16   0    0.10    0.22
  -9 -16   0    0.03    0.21
  -9 -16   0    0.26    0.20
  -9 -16   0    0.03    0.19
  -9 -16   0   -0.11    0.18
   9  16   0    0.27    0.21
   9  16   0   -0.05    0.21
   9  16   0    0.51    0.22
   9  16   0    0.40    0.21
   9  16   0    0.13    0.13
   9  16   0    0.12    0.17
 -10 -16   0    0.49    0.28
 -10 -16   0    0.86    0.25
 -10 -16   0    0.21    0.25
 -10 -16   0    0.38    0.26
 -10 -16   0    0.48    0.28
  10  16   0    0.70    0.29
  10  16   0    0.83    0.24
  10  16   0    0.70    0.27
  10  16   0    1.01    0.28
  10  16   0    0.27    0.16
 -11 -16   0    0.55    0.27
 -11 -16   0    0.35    0.21
 -11 -16   0   -0.04    0.19
 -11 -16   0    0.06    0.24
 -11 -16   0   -0.07    0.20
  11  16   0    0.14    0.17
  11  16   0    0.23    0.20
  11  16   0    0.51    0.26
  11  16   0    0.47    0.25
  11  16   0    0.20    0.18
 -12 -16   0    1.97    0.43
 -12 -16   0    2.48    0.44
 -12 -16   0    3.00    0.48
 -12 -16   0    1.77    0.75
  12  16   0    2.17    0.32
  12  16   0    1.84    0.45
  12  16   0    2.77    0.40
  12  16   0    3.12    0.50
 -13 -16   0    0.04    0.23
 -13 -16   0    0.08    0.23
 -13 -16   0    0.15    0.27
 -13 -16   0   -0.08    0.26
 -13 -16   0    0.54    0.34
  13  16   0   -0.10    0.17
  13  16   0   -0.10    0.23
  13  16   0    0.46    0.23
  13  16   0    0.19    0.23
 -14 -16   0    0.36    0.27
 -14 -16   0    0.33    0.28
 -14 -16   0    0.60    0.29
 -14 -16   0    0.46    0.28
  14  16   0    0.41    0.18
  14  16   0    0.44    0.28
  14  16   0   -0.05    0.23
  14  16   0    0.12    0.20
  14  16   0    0.20    0.24
 -15 -16   0    1.09    0.34
 -15 -16   0    0.73    0.35
 -15 -16   0    0.79    0.31
 -15 -16   0    1.39    0.38
 -15 -16   0    1.29    0.35
  15  16   0    0.99    0.36
  15  16   0    0.27    0.28
  15  16   0    0.93    0.31
  15  16   0    1.35    0.38
 -16 -16   0    2.48    0.49
 -16 -16   0    2.00    0.43
 -16 -16   0    1.03    0.36
 -16 -16   0    1.87    0.45
 -16 -16   0    2.48    0.55
 -16 -16   0    1.73    0.42
  16  16   0    1.11    0.37
  16  16   0    2.04    0.51
  16  16   0    1.48    0.39
  16  16   0    2.17    0.46
 -17 -16   0    1.39    0.38
 -17 -16   0    1.50    0.45
 -17 -16   0    2.59    0.47
 -17 -16   0    0.57    0.33
 -17 -16   0    1.28    0.38
  17  16   0    0.98    0.34
  17  16   0    0.98    0.43
  17  16   0    0.89    0.36
  17  16   0    1.72    0.44
 -18 -16   0    0.19    0.39
 -18 -16   0   -0.70    0.23
 -18 -16   0   -0.30    0.20
 -18 -16   0   -0.53    0.27
 -18 -16   0    0.25    0.35
  18  16   0    0.03    0.32
  18  16   0    0.45    0.29
  18  16   0   -0.16    0.32
  18  16   0    0.42    0.32
 -19 -16   0    0.51    0.31
 -19 -16   0   -0.21    0.31
 -19 -16   0    0.12    0.44
 -19 -16   0    0.53    0.40
 -19 -16   0   -0.12    0.38
  19  16   0    0.16    0.32
  19  16   0    0.23    0.31
  19  16   0   -0.32    0.25
  19  16   0    0.02    0.53
   9 -17   0    1.16    0.38
   9 -17   0    1.17    0.34
  -9  17   0    0.29    0.31
  -9  17   0    1.26    0.58
  -9  17   0    1.12    0.41
   8 -17   0    0.69    0.29
   8 -17   0    0.58    0.27
   8 -17   0    0.03    0.25
  -8  17   0    0.65    0.36
  -8  17   0    0.08    0.32
  -8  17   0    0.88    0.34
   7 -17   0    1.84    0.38
   7 -17   0    1.63    0.39
  -7  17   0    1.21    0.40
  -7  17   0    1.54    0.40
  -7  17   0    2.35    0.49
  -7  17   0    1.80    0.37
   6 -17   0    0.19    0.26
   6 -17   0    0.22    0.26
  -6  17   0    0.21    0.27
  -6  17   0    0.18    0.26
  -6  17   0    0.07    0.21
  -6  17   0    0.00    0.24
  -6  17   0    0.14    0.25
   5 -17   0    1.47    0.33
   5 -17   0    0.69    0.27
  -5  17   0    0.84    0.40
  -5  17   0    0.75    0.33
  -5  17   0    0.36    0.25
  -5  17   0    0.75    0.28
  -5  17   0    0.54    0.32
   4 -17   0    0.75    0.16
   4 -17   0    0.60    0.20
   4 -17   0    1.30    0.41
   4 -17   0    0.77    0.31
  -4  17   0    0.79    0.33
  -4  17   0    0.25    0.28
  -4  17   0    1.09    0.31
  -4  17   0    0.98    0.25
  -4  17   0    0.68    0.32
   3 -17   0    3.58    0.34
   3 -17   0    3.41    0.30
   3 -17   0    3.70    0.49
   3 -17   0    4.09    0.56
  -3  17   0    3.88    0.56
  -3  17   0    3.01    0.74
  -3  17   0    2.95    0.39
  -3  17   0    3.38    0.53
  -3  17   0    3.98    0.50
   2 -17   0    0.09    0.20
   2 -17   0    0.37    0.18
   2 -17   0    0.05    0.14
   2 -17   0    0.21    0.24
  -2  17   0    0.27    0.26
  -2  17   0    0.16    0.19
  -2  17   0    0.40    0.24
  -2  17   0    0.39    0.31
   1 -17   0    0.46    0.22
   1 -17   0    0.10    0.10
   1 -17   0    0.12    0.16
   1 -17   0    0.07    0.23
   1 -17   0    0.02    0.16
  -1  17   0    0.20    0.22
  -1  17   0    0.22    0.23
  -1  17   0   -0.19    0.23
  -1  17   0   -0.10    0.14
  -1  17   0    0.58    0.23
   0 -17   0    0.71    0.29
   0 -17   0    0.86    0.29
   0 -17   0    0.92    0.26
   0 -17   0    0.85    0.22
   0 -17   0    0.82    0.21
   0  17   0    1.16    0.32
   0  17   0    1.14    0.24
   0  17   0    1.43    0.35
   0  17   0    1.53    0.38
   0  17   0    0.53    0.35
  -1 -17   0    1.10    0.30
  -1 -17   0    0.68    0.38
  -1 -17   0    0.55    0.18
  -1 -17   0    0.78    0.24
  -1 -17   0    0.95    0.32
   1  17   0    0.59    0.25
   1  17   0    1.18    0.33
   1  17   0    0.78    0.29
   1  17   0    0.35    0.18
   1  17   0    0.66    0.27
  -2 -17   0   28.08    1.09
  -2 -17   0   23.91    1.16
  -2 -17   0   27.20    1.05
  -2 -17   0   26.72    1.13
   2  17   0   27.20    1.21
   2  17   0   26.77    0.96
   2  17   0   26.26    1.19
   2  17   0   28.42    1.19
   2  17   0   26.02    1.16
  -3 -17   0    0.60    0.24
  -3 -17   0    0.52    0.22
  -3 -17   0    0.52    0.20
  -3 -17   0    0.20    0.21
  -3 -17   0    0.74    0.27
   3  17   0    0.76    0.31
   3  17   0    0.46    0.22
   3  17   0    0.38    0.22
   3  17   0    0.80    0.28
   3  17   0    0.56    0.18
  -4 -17   0    2.13    0.37
  -4 -17   0    1.42    0.30
  -4 -17   0    1.28    0.31
  -4 -17   0    1.48    0.35
  -4 -17   0    1.81    0.32
   4  17   0    2.12    0.39
   4  17   0    1.30    0.36
   4  17   0    1.49    0.19
   4  17   0    1.10    0.22
   4  17   0    1.33    0.35
  -5 -17   0    0.53    0.20
  -5 -17   0    0.69    0.23
  -5 -17   0    0.21    0.22
  -5 -17   0    0.48    0.23
  -5 -17   0    0.56    0.25
   5  17   0    0.54    0.23
   5  17   0    0.59    0.17
   5  17   0   -0.01    0.19
   5  17   0    0.32    0.15
   5  17   0    0.28    0.25
   5  17   0    0.04    0.21
  -6 -17   0    2.41    0.42
  -6 -17   0    2.23    0.39
  -6 -17   0    2.76    0.38
  -6 -17   0    2.53    0.43
  -6 -17   0    2.72    0.45
   6  17   0    2.93    0.46
   6  17   0    2.67    0.39
   6  17   0    1.91    0.35
   6  17   0    2.00    0.39
   6  17   0    2.62    0.32
   6  17   0    2.40    0.30
   6  17   0    1.94    0.40
  -7 -17   0    4.29    0.56
  -7 -17   0    4.64    0.53
  -7 -17   0    4.13    0.51
  -7 -17   0    4.06    0.55
  -7 -17   0    3.97    0.54
   7  17   0    4.17    0.56
   7  17   0    4.13    0.51
   7  17   0    4.15    0.51
   7  17   0    3.66    0.48
   7  17   0    3.44    0.35
   7  17   0    3.82    0.43
   7  17   0    3.41    0.51
  -8 -17   0    7.48    0.60
  -8 -17   0    7.87    0.64
  -8 -17   0    8.85    0.64
  -8 -17   0    8.88    0.61
  -8 -17   0    9.00    0.69
   8  17   0    8.66    0.61
   8  17   0    8.67    0.68
   8  17   0    8.83    0.55
   8  17   0    7.77    0.60
   8  17   0    7.93    0.60
  -9 -17   0    2.02    0.37
  -9 -17   0    2.08    0.43
  -9 -17   0    1.43    0.36
  -9 -17   0    2.01    0.40
   9  17   0    1.49    0.46
   9  17   0    1.91    0.37
   9  17   0    1.72    0.33
   9  17   0    1.78    0.34
   9  17   0    2.10    0.41
 -10 -17   0    0.24    0.24
 -10 -17   0    0.11    0.30
 -10 -17   0    0.48    0.27
 -10 -17   0    0.44    0.24
  10  17   0    0.13    0.19
  10  17   0    0.31    0.28
  10  17   0    0.24    0.20
  10  17   0    0.12    0.20
 -11 -17   0    4.44    0.80
 -11 -17   0    5.35    0.64
 -11 -17   0    5.78    0.56
 -11 -17   0    6.10    0.84
 -11 -17   0    5.15    0.51
  11  17   0    4.71    0.44
  11  17   0    5.53    0.52
  11  17   0    5.30    0.64
  11  17   0    6.38    0.82
 -12 -17   0    1.75    0.40
 -12 -17   0    0.68    0.30
 -12 -17   0    1.10    0.41
  12  17   0    1.09    0.33
  12  17   0    1.43    0.30
  12  17   0    1.76    0.41
  12  17   0    1.37    0.41
 -13 -17   0    5.13    0.66
 -13 -17   0    6.96    0.70
 -13 -17   0    6.75    0.64
 -13 -17   0    8.64    0.68
 -13 -17   0    7.06    0.61
  13  17   0    5.72    0.74
  13  17   0    7.39    0.67
  13  17   0    5.31    0.44
  13  17   0    5.92    0.57
  13  17   0    3.98    0.46
 -14 -17   0    2.83    0.49
 -14 -17   0    3.56    0.55
 -14 -17   0    3.23    0.61
 -14 -17   0    3.51    0.57
 -14 -17   0    2.71    0.47
  14  17   0    2.67    0.50
  14  17   0    2.02    0.34
  14  17   0    2.21    0.33
  14  17   0    3.16    0.53
 -15 -17   0    0.13    0.28
 -15 -17   0    0.23    0.32
 -15 -17   0   -0.08    0.25
 -15 -17   0    0.07    0.32
 -15 -17   0   -0.08    0.27
  15  17   0    0.46    0.25
  15  17   0    0.02    0.22
  15  17   0   -0.14    0.23
  15  17   0   -0.11    0.26
 -16 -17   0    4.17    0.63
 -16 -17   0    4.71    0.72
 -16 -17   0    5.32    0.68
 -16 -17   0    5.56    0.53
 -16 -17   0    4.46    0.61
 -16 -17   0    4.18    0.63
  16  17   0    5.34    0.76
  16  17   0    4.33    0.60
  16  17   0    4.64    0.67
 -17 -17   0    0.04    0.31
 -17 -17   0    0.24    0.36
 -17 -17   0    0.76    0.39
 -17 -17   0    0.63    0.29
 -17 -17   0   -0.04    0.31
  17  17   0    0.34    0.35
  17  17   0    0.12    0.35
  17  17   0    0.21    0.29
  17  17   0    0.07    0.31
 -18 -17   0   -0.02    0.39
 -18 -17   0   -0.05    0.38
 -18 -17   0   -0.10    0.31
 -18 -17   0    0.43    0.38
 -18 -17   0    0.18    0.27
  18  17   0   -0.35    0.29
  18  17   0    0.43    0.43
   8 -18   0   -0.36    0.25
   8 -18   0   -0.11    0.29
  -8  18   0   -0.03    0.35
  -8  18   0    0.17    0.31
   7 -18   0    0.48    0.27
   7 -18   0   -0.24    0.29
   7 -18   0   -0.17    0.26
  -7  18   0    0.41    0.37
  -7  18   0    0.02    0.30
  -7  18   0    0.19    0.27
   6 -18   0    0.93    0.34
   6 -18   0    0.82    0.34
  -6  18   0    1.12    0.44
  -6  18   0    1.37    0.40
  -6  18   0    1.36    0.38
   5 -18   0    0.16    0.28
  -5  18   0   -0.14    0.24
  -5  18   0   -0.23    0.27
  -5  18   0   -0.25    0.22
  -5  18   0   -0.06    0.26
   4 -18   0    7.61    0.36
   4 -18   0    7.90    0.68
   4 -18   0    7.48    0.70
  -4  18   0    6.37    0.56
  -4  18   0    8.34    0.74
  -4  18   0    6.64    0.64
  -4  18   0    9.22    0.74
   3 -18   0    3.85    0.33
   3 -18   0    4.12    0.55
   3 -18   0    4.58    0.61
   3 -18   0    3.92    0.39
  -3  18   0    3.25    0.54
  -3  18   0    3.91    0.60
  -3  18   0    2.75    0.54
  -3  18   0    3.51    0.56
   2 -18   0    3.11    0.43
   2 -18   0    2.41    0.46
   2 -18   0    2.27    0.30
   2 -18   0    2.15    0.43
   2 -18   0    1.94    0.30
  -2  18   0    2.09    0.35
  -2  18   0    3.14    0.58
  -2  18   0    3.94    0.58
  -2  18   0    2.16    0.43
   1 -18   0    0.42    0.24
   1 -18   0   -0.13    0.18
   1 -18   0    0.16    0.17
   1 -18   0    0.13    0.19
   1 -18   0    0.12    0.21
  -1  18   0    0.07    0.22
  -1  18   0   -0.12    0.16
  -1  18   0    0.28    0.32
  -1  18   0    0.23    0.29
   0 -18   0    0.11    0.17
   0 -18   0    0.38    0.19
   0 -18   0    0.45    0.22
   0 -18   0    0.06    0.17
   0  18   0    0.12    0.25
   0  18   0   -0.28    0.19
   0  18   0   -0.02    0.28
  -1 -18   0    1.84    0.33
  -1 -18   0    2.00    0.30
  -1 -18   0    1.71    0.43
  -1 -18   0    1.53    0.33
  -1 -18   0    2.93    0.41
   1  18   0    2.03    0.31
   1  18   0    2.36    0.54
   1  18   0    3.12    0.47
   1  18   0    2.07    0.41
  -2 -18   0    0.40    0.25
  -2 -18   0    0.05    0.17
  -2 -18   0    0.47    0.28
  -2 -18   0    0.41    0.19
  -2 -18   0    0.09    0.23
   2  18   0    0.11    0.16
   2  18   0    0.42    0.25
   2  18   0    0.38    0.39
   2  18   0    0.72    0.36
  -3 -18   0    5.64    0.47
  -3 -18   0    5.36    0.50
  -3 -18   0    4.43    0.57
  -3 -18   0    5.75    0.53
  -3 -18   0    5.04    0.42
   3  18   0    4.62    0.37
  -4 -18   0   -0.09    0.20
  -4 -18   0    0.15    0.21
  -4 -18   0   -0.13    0.16
  -4 -18   0   -0.03    0.19
  -4 -18   0    0.45    0.26
   4  18   0   -0.05    0.12
   4  18   0    0.23    0.23
   4  18   0   -0.18    0.29
  -5 -18   0    4.28    0.55
  -5 -18   0    3.29    0.41
  -5 -18   0    3.66    0.51
  -5 -18   0    3.24    0.46
   5  18   0    3.70    0.34
   5  18   0    3.16    0.27
   5  18   0    4.64    0.57
   5  18   0    4.55    0.66
   5  18   0    3.31    0.57
  -6 -18   0    0.69    0.34
  -6 -18   0    0.88    0.29
  -6 -18   0    1.08    0.31
  -6 -18   0    0.71    0.22
  -6 -18   0    0.76    0.27
   6  18   0    0.98    0.23
   6  18   0    0.56    0.25
   6  18   0    0.56    0.28
   6  18   0    0.68    0.20
   6  18   0    0.40    0.26
  -7 -18   0    3.46    0.56
  -7 -18   0    2.19    0.43
  -7 -18   0    2.59    0.43
  -7 -18   0    2.54    0.38
  -7 -18   0    2.41    0.42
   7  18   0    2.61    0.41
   7  18   0    2.42    0.35
   7  18   0    2.17    0.41
   7  18   0    2.77    0.48
   7  18   0    2.46    0.42
   7  18   0    2.02    0.40
  -8 -18   0    0.54    0.25
  -8 -18   0    0.54    0.30
  -8 -18   0    0.79    0.48
  -8 -18   0    0.71    0.26
  -8 -18   0    0.36    0.27
   8  18   0    0.43    0.25
   8  18   0    0.68    0.39
   8  18   0    0.62    0.27
   8  18   0    0.49    0.20
   8  18   0    0.42    0.34
   8  18   0    0.59    0.22
  -9 -18   0    0.02    0.25
  -9 -18   0   -0.26    0.18
  -9 -18   0    0.30    0.23
  -9 -18   0    0.71    0.44
   9  18   0   -0.06    0.23
   9  18   0   -0.29    0.16
   9  18   0   -0.27    0.23
   9  18   0    0.03    0.18
   9  18   0    0.29    0.28
 -10 -18   0   -0.48    0.15
 -10 -18   0   -0.10    0.23
 -10 -18   0    0.33    0.28
 -10 -18   0   -0.14    0.23
  10  18   0   -0.31    0.19
  10  18   0   -0.35    0.16
  10  18   0   -0.25    0.18
 -11 -18   0    0.34    0.30
 -11 -18   0    0.95    0.29
 -11 -18   0    0.25    0.25
 -11 -18   0    0.48    0.28
 -11 -18   0    0.64    0.35
  11  18   0    0.46    0.31
  11  18   0    0.58    0.25
  11  18   0    0.47    0.27
  11  18   0    0.37    0.19
 -12 -18   0    0.87    0.36
 -12 -18   0    0.08    0.28
 -12 -18   0   -0.13    0.25
 -12 -18   0    0.79    0.37
 -12 -18   0    0.69    0.32
  12  18   0    0.93    0.35
  12  18   0    0.35    0.22
  12  18   0    0.76    0.26
  12  18   0    1.05    0.33
 -13 -18   0    0.49    0.29
 -13 -18   0    0.22    0.26
 -13 -18   0    0.49    0.29
 -13 -18   0    0.28    0.29
 -13 -18   0    0.22    0.28
  13  18   0   -0.02    0.19
  13  18   0    0.21    0.30
  13  18   0    0.22    0.25
  13  18   0    0.35    0.28
 -14 -18   0   -0.18    0.20
 -14 -18   0    0.15    0.28
 -14 -18   0   -0.24    0.24
 -14 -18   0   -0.34    0.28
 -14 -18   0   -0.04    0.24
  14  18   0    0.15    0.26
  14  18   0    0.05    0.31
  14  18   0   -0.02    0.26
  14  18   0   -0.19    0.19
 -15 -18   0    2.67    0.52
 -15 -18   0    2.51    0.55
 -15 -18   0    2.53    0.53
 -15 -18   0    1.94    0.52
 -15 -18   0    2.44    0.49
  15  18   0    2.21    0.51
  15  18   0    2.74    0.49
  15  18   0    3.78    0.66
 -16 -18   0    0.23    0.34
 -16 -18   0    0.13    0.26
 -16 -18   0    0.08    0.32
 -16 -18   0    1.32    0.44
 -16 -18   0    0.21    0.36
 -16 -18   0    0.24    0.27
  16  18   0    0.57    0.33
  16  18   0    0.09    0.37
  16  18   0    0.75    0.35
 -17 -18   0    1.87    0.48
 -17 -18   0    1.47    0.47
 -17 -18   0    1.86    0.46
 -17 -18   0    2.58    0.47
 -17 -18   0    2.24    0.66
  17  18   0    1.94    0.48
  17  18   0    1.59    0.66
  17  18   0    2.43    0.57
  17  18   0    1.55    0.49
   6 -19   0    0.57    0.30
   6 -19   0    0.35    0.34
  -6  19   0   -0.18    0.28
  -6  19   0    0.28    0.41
   5 -19   0   -0.03    0.24
   5 -19   0   -0.22    0.23
  -5  19   0   -0.37    0.29
  -5  19   0    0.46    0.31
  -5  19   0    0.44    0.30
   4 -19   0   -0.14    0.24
   4 -19   0   -0.57    0.18
  -4  19   0   -0.02    0.25
  -4  19   0    0.05    0.29
  -4  19   0   -0.38    0.28
  -4  19   0    0.14    0.27
   3 -19   0    2.23    0.52
   3 -19   0    2.46    0.48
   3 -19   0    2.70    0.28
  -3  19   0    1.89    0.44
  -3  19   0    2.98    0.44
  -3  19   0    1.02    0.41
  -3  19   0    2.64    0.55
   2 -19   0   -0.11    0.25
   2 -19   0   -0.15    0.21
   2 -19   0    0.03    0.20
  -2  19   0   -0.47    0.22
  -2  19   0    0.09    0.24
  -2  19   0   -0.40    0.24
  -2  19   0    0.19    0.35
   1 -19   0   -0.06    0.18
   1 -19   0   -0.26    0.17
   1 -19   0    0.47    0.30
   1 -19   0    0.29    0.21
   1 -19   0    0.44    0.29
  -1  19   0    0.49    0.35
  -1  19   0    0.40    0.29
  -1  19   0    0.13    0.27
  -1  19   0    0.31    0.28
   0 -19   0    2.62    0.33
   0 -19   0    1.87    0.58
   0 -19   0    2.27    0.46
   0 -19   0    2.41    0.38
   0 -19   0    2.43    0.36
   0  19   0    2.42    0.44
   0  19   0    2.95    0.51
   0  19   0    2.52    0.49
   0  19   0    3.52    0.56
  -1 -19   0    0.61    0.23
  -1 -19   0    0.71    0.23
  -1 -19   0    0.63    0.25
  -1 -19   0    0.77    0.26
  -1 -19   0    0.72    0.30
   1  19   0    0.67    0.28
   1  19   0    0.37    0.32
   1  19   0    0.74    0.32
   1  19   0    0.67    0.28
  -2 -19   0    1.83    0.33
  -2 -19   0    1.82    0.44
  -2 -19   0    1.24    0.35
  -2 -19   0    1.64    0.36
  -2 -19   0    2.17    0.35
   2  19   0    2.17    0.45
   2  19   0    1.86    0.43
   2  19   0    1.41    0.40
   2  19   0    1.69    0.41
  -3 -19   0   -0.40    0.18
  -3 -19   0    0.12    0.16
  -3 -19   0    0.09    0.20
  -3 -19   0    0.30    0.22
   3  19   0   -0.33    0.19
   3  19   0    0.13    0.23
   3  19   0    0.50    0.24
  -4 -19   0    0.18    0.28
  -4 -19   0   -0.31    0.17
  -4 -19   0   -0.06    0.23
  -4 -19   0   -0.10    0.16
  -4 -19   0    0.01    0.19
   4  19   0   -0.32    0.22
   4  19   0    0.14    0.23
  -5 -19   0    2.80    0.47
  -5 -19   0    1.61    0.32
  -5 -19   0    2.59    0.41
  -5 -19   0    1.90    0.38
  -5 -19   0    1.98    0.41
   5  19   0    1.88    0.43
   5  19   0    2.18    0.47
   5  19   0    2.50    0.44
  -6 -19   0    1.17    0.30
  -6 -19   0    0.30    0.27
  -6 -19   0    0.93    0.32
  -6 -19   0    0.59    0.27
   6  19   0    0.78    0.32
   6  19   0    0.82    0.30
   6  19   0    0.67    0.24
   6  19   0    0.50    0.29
  -7 -19   0    8.90    0.73
  -7 -19   0    7.95    0.59
  -7 -19   0    8.89    0.72
  -7 -19   0    9.68    0.78
  -7 -19   0    8.32    1.04
   7  19   0    7.85    0.50
   7  19   0    8.03    0.70
   7  19   0    7.43    0.69
   7  19   0    7.89    0.50
  -8 -19   0    0.12    0.26
  -8 -19   0    0.21    0.21
  -8 -19   0    0.31    0.24
  -8 -19   0    0.09    0.22
  -8 -19   0    0.73    0.41
   8  19   0   -0.08    0.21
   8  19   0   -0.28    0.21
   8  19   0    0.02    0.19
   8  19   0   -0.29    0.17
   8  19   0   -0.32    0.22
   8  19   0    0.21    0.19
  -9 -19   0    2.08    0.43
  -9 -19   0    1.87    0.48
  -9 -19   0    2.13    0.52
  -9 -19   0    0.83    0.30
   9  19   0    1.86    0.45
   9  19   0    0.95    0.28
   9  19   0    0.87    0.34
   9  19   0    1.72    0.45
   9  19   0    1.59    0.30
   9  19   0    1.90    0.35
 -10 -19   0    0.47    0.31
 -10 -19   0    0.66    0.30
 -10 -19   0    0.37    0.29
 -10 -19   0    0.88    0.37
 -10 -19   0    0.73    0.32
  10  19   0    0.24    0.26
  10  19   0    0.23    0.25
  10  19   0    0.38    0.24
 -11 -19   0    4.57    0.65
 -11 -19   0    4.31    0.65
 -11 -19   0    5.05    0.61
 -11 -19   0    4.26    0.56
 -11 -19   0    4.27    0.59
  11  19   0    4.55    0.53
  11  19   0    4.43    0.61
  11  19   0    3.40    0.53
  11  19   0    3.88    0.52
 -12 -19   0    1.05    0.39
 -12 -19   0    0.94    0.37
 -12 -19   0    1.06    0.34
 -12 -19   0    1.00    0.35
 -12 -19   0    0.87    0.35
  12  19   0    0.52    0.23
  12  19   0    0.92    0.42
  12  19   0    1.02    0.35
  12  19   0    0.61    0.26
 -13 -19   0   -0.31    0.23
 -13 -19   0   -0.21    0.27
 -13 -19   0    0.02    0.22
 -13 -19   0    0.60    0.35
 -13 -19   0   -0.02    0.30
  13  19   0   -0.04    0.23
  13  19   0    0.04    0.33
  13  19   0   -0.03    0.24
  13  19   0    0.35    0.21
 -14 -19   0    0.98    0.37
 -14 -19   0    1.45    0.43
 -14 -19   0    1.24    0.36
 -14 -19   0    2.07    0.50
 -14 -19   0    1.51    0.43
  14  19   0    1.61    0.41
  14  19   0    1.65    0.44
  14  19   0    0.95    0.38
  14  19   0    1.63    0.33
 -15 -19   0    4.07    0.65
 -15 -19   0    4.44    0.68
 -15 -19   0    4.37    0.65
 -15 -19   0    4.32    0.67
 -15 -19   0    4.76    0.66
  15  19   0    4.34    0.65
  15  19   0    3.81    0.66
  15  19   0    4.73    0.66
 -16 -19   0    3.02    0.57
 -16 -19   0    3.01    0.57
 -16 -19   0    3.95    0.54
 -16 -19   0    3.68    0.60
 -16 -19   0    3.62    0.57
  16  19   0    4.06    0.63
  16  19   0    3.79    0.62
  16  19   0    3.16    0.63
   5 -20   0    0.11    0.31
   5 -20   0    0.69    0.35
  -5  20   0    0.77    0.40
  -5  20   0   -0.32    0.34
  -5  20   0   -0.03    0.31
   4 -20   0    4.37    0.60
   4 -20   0    3.26    0.51
  -4  20   0    3.78    0.96
  -4  20   0    2.75    0.82
  -4  20   0    3.37    0.58
   3 -20   0   -0.36    0.24
   3 -20   0    0.06    0.16
   3 -20   0    0.80    0.32
  -3  20   0    0.50    0.38
  -3  20   0    0.34    0.33
  -3  20   0   -0.11    0.30
   2 -20   0   -0.41    0.22
   2 -20   0    0.62    0.29
   2 -20   0    0.24    0.18
  -2  20   0   -0.28    0.28
  -2  20   0    0.32    0.34
  -2  20   0   -0.22    0.25
  -2  20   0    0.09    0.29
   1 -20   0    0.77    0.28
   1 -20   0    0.63    0.31
   1 -20   0    1.23    0.27
   1 -20   0    0.24    0.32
  -1  20   0    1.09    0.39
  -1  20   0    1.13    0.39
  -1  20   0    1.01    0.38
  -1  20   0    0.30    0.26
   0 -20   0    0.61    0.25
   0 -20   0    1.34    0.37
   0 -20   0    0.81    0.33
   0 -20   0    0.79    0.26
   0 -20   0    0.22    0.22
   0  20   0    0.87    0.29
   0  20   0    1.36    0.42
   0  20   0    0.79    0.33
   0  20   0    1.06    0.39
  -1 -20   0    3.85    0.86
  -1 -20   0    4.33    0.41
  -1 -20   0    4.55    0.45
  -1 -20   0    4.14    0.51
  -1 -20   0    3.94    0.58
   1  20   0    3.25    0.51
   1  20   0    4.33    0.64
   1  20   0    3.65    0.57
   1  20   0    2.94    0.51
  -2 -20   0    2.30    0.39
  -2 -20   0    1.85    0.33
  -2 -20   0    1.50    0.42
  -2 -20   0    2.34    0.42
   2  20   0    1.44    0.43
   2  20   0    2.31    0.47
   2  20   0    2.54    0.49
  -3 -20   0   -0.16    0.17
  -3 -20   0    0.20    0.27
  -3 -20   0   -0.05    0.18
  -3 -20   0   -0.16    0.25
   3  20   0    0.23    0.28
   3  20   0    0.28    0.26
   3  20   0    0.25    0.29
  -4 -20   0    0.31    0.21
  -4 -20   0    0.24    0.23
  -4 -20   0    0.41    0.26
  -4 -20   0    0.22    0.28
   4  20   0    0.48    0.27
   4  20   0    0.33    0.27
   4  20   0    0.56    0.32
  -5 -20   0    2.55    0.47
  -5 -20   0    2.87    0.48
  -5 -20   0    2.44    0.47
  -5 -20   0    3.08    0.41
   5  20   0    2.43    0.45
   5  20   0    3.05    0.53
   5  20   0    3.25    0.54
  -6 -20   0    6.63    0.53
  -6 -20   0    6.24    0.63
  -6 -20   0    4.79    0.65
  -6 -20   0    5.83    0.58
   6  20   0    6.12    0.73
   6  20   0    5.23    0.67
   6  20   0    6.89    0.61
  -7 -20   0    2.94    0.53
  -7 -20   0    2.86    0.47
  -7 -20   0    2.90    0.52
  -7 -20   0    1.97    0.43
  -7 -20   0    3.42    0.48
   7  20   0    2.88    0.54
   7  20   0    2.03    0.43
   7  20   0    2.97    0.48
  -8 -20   0    0.30    0.28
  -8 -20   0   -0.14    0.22
  -8 -20   0    0.15    0.25
  -8 -20   0   -0.09    0.24
  -8 -20   0    0.46    0.26
   8  20   0    0.13    0.22
   8  20   0    0.30    0.22
   8  20   0    0.23    0.30
  -9 -20   0    1.09    0.36
  -9 -20   0    1.31    0.42
  -9 -20   0    1.39    0.41
  -9 -20   0    1.22    0.38
  -9 -20   0    0.52    0.30
   9  20   0    0.89    0.34
   9  20   0    1.43    0.34
 -10 -20   0    0.11    0.27
 -10 -20   0    0.23    0.24
 -10 -20   0    0.26    0.27
 -10 -20   0   -0.13    0.20
 -10 -20   0    0.59    0.34
  10  20   0    0.50    0.34
  10  20   0    0.14    0.31
  10  20   0    0.13    0.24
  10  20   0    0.56    0.28
  10  20   0    0.09    0.37
 -11 -20   0    0.93    0.39
 -11 -20   0    0.89    0.34
 -11 -20   0    0.65    0.30
 -11 -20   0    0.86    0.33
 -11 -20   0    0.66    0.34
  11  20   0    0.94    0.36
  11  20   0    0.00    0.22
  11  20   0    0.76    0.29
  11  20   0    0.53    0.33
  11  20   0    0.90    0.37
 -12 -20   0    0.35    0.26
 -12 -20   0    0.30    0.28
 -12 -20   0    0.72    0.27
 -12 -20   0    0.12    0.29
 -12 -20   0    0.68    0.35
  12  20   0    0.14    0.42
  12  20   0    0.89    0.33
  12  20   0    0.09    0.27
  12  20   0    0.43    0.25
 -13 -20   0    0.57    0.36
 -13 -20   0    0.85    0.38
 -13 -20   0    1.05    0.48
 -13 -20   0    0.04    0.34
 -13 -20   0    0.57    0.37
  13  20   0    0.36    0.32
  13  20   0    0.50    0.36
  13  20   0    0.38    0.30
 -14 -20   0    0.24    0.34
 -14 -20   0    1.54    0.42
 -14 -20   0    2.02    0.47
 -14 -20   0    1.55    0.46
 -14 -20   0    0.67    0.39
  14  20   0    1.45    0.44
  14  20   0    1.25    0.42
  14  20   0    1.26    0.46
 -15 -20   0    3.39    0.62
 -15 -20   0    3.08    0.63
 -15 -20   0    3.47    0.71
 -15 -20   0    2.66    0.53
  15  20   0    4.09    0.65
  15  20   0    3.91    0.61
  15  20   0    2.76    0.64
   3 -21   0    1.84    0.41
  -3  21   0    1.19    0.39
  -3  21   0    0.85    0.41
  -3  21   0    1.02    0.48
   2 -21   0    0.08    0.18
   2 -21   0    0.34    0.30
   2 -21   0   -0.73    0.21
  -2  21   0    0.64    0.38
  -2  21   0    0.06    0.37
   1 -21   0    0.30    0.29
   1 -21   0    0.39    0.22
   1 -21   0    0.34    0.32
  -1  21   0   -0.50    0.30
  -1  21   0   -0.28    0.27
  -1  21   0   -0.33    0.28
   0 -21   0    3.50    0.57
   0 -21   0    3.49    0.44
   0 -21   0    2.49    0.46
   0 -21   0    2.54    0.45
   0  21   0    2.09    0.54
   0  21   0    3.14    0.56
   0  21   0    2.43    0.54
   0  21   0    2.85    0.53
  -1 -21   0    1.72    0.35
  -1 -21   0    2.05    0.39
  -1 -21   0    1.09    0.35
   1  21   0    1.15    0.39
   1  21   0    1.66    0.45
   1  21   0    1.75    0.47
  -2 -21   0    0.40    0.25
  -2 -21   0    0.41    0.23
  -2 -21   0    0.25    0.25
  -2 -21   0    0.18    0.27
  -2 -21   0   -0.17    0.24
   2  21   0   -0.29    0.23
   2  21   0   -0.07    0.32
   2  21   0    0.29    0.30
  -3 -21   0   -0.03    0.25
  -3 -21   0    0.51    0.24
  -3 -21   0    0.78    0.31
  -3 -21   0    0.29    0.27
  -3 -21   0    0.22    0.37
   3  21   0    0.64    0.33
   3  21   0    0.44    0.33
   3  21   0    0.54    0.34
  -4 -21   0    1.91    0.40
  -4 -21   0    1.16    0.31
  -4 -21   0    1.87    0.47
  -4 -21   0    1.34    0.38
  -4 -21   0    1.66    0.40
   4  21   0    1.33    0.42
   4  21   0    1.36    0.36
   4  21   0    1.56    0.41
  -5 -21   0    4.26    0.60
  -5 -21   0    4.24    0.58
  -5 -21   0    4.45    0.56
  -5 -21   0    5.05    0.62
  -5 -21   0    3.91    0.49
   5  21   0    4.81    0.67
   5  21   0    5.51    0.70
   5  21   0    4.34    0.61
  -6 -21   0    2.12    0.38
  -6 -21   0    2.49    0.48
  -6 -21   0    1.85    0.39
  -6 -21   0    1.27    0.37
  -6 -21   0    1.87    0.42
   6  21   0    1.97    0.44
   6  21   0    1.87    0.48
  -7 -21   0    0.35    0.30
  -7 -21   0    0.37    0.25
  -7 -21   0   -0.47    0.22
  -7 -21   0    0.41    0.32
   7  21   0    0.05    0.22
   7  21   0   -0.41    0.25
  -8 -21   0    6.38    0.72
  -8 -21   0    6.99    0.70
  -8 -21   0    7.03    0.59
  -8 -21   0    7.11    0.82
  -8 -21   0    6.62    0.64
   8  21   0    6.83    0.61
   8  21   0    6.13    0.78
  -9 -21   0    6.87    0.66
  -9 -21   0    6.00    0.72
  -9 -21   0    5.63    0.57
  -9 -21   0    5.75    0.73
  -9 -21   0    5.93    0.76
   9  21   0    6.63    0.73
   9  21   0    8.29    0.74
   9  21   0    6.12    0.62
 -10 -21   0    0.28    0.29
 -10 -21   0    0.17    0.28
 -10 -21   0    0.09    0.35
 -10 -21   0   -0.27    0.27
 -10 -21   0   -0.17    0.24
  10  21   0    0.43    0.24
  10  21   0    0.15    0.26
  10  21   0    0.17    0.30
 -11 -21   0    0.65    0.39
 -11 -21   0    0.19    0.26
 -11 -21   0    0.35    0.31
 -11 -21   0    1.17    0.44
 -11 -21   0    0.34    0.32
  11  21   0    0.32    0.29
  11  21   0    0.85    0.40
  11  21   0    0.15    0.31
  11  21   0    1.01    0.34
 -12 -21   0    0.52    0.34
 -12 -21   0   -0.19    0.31
 -12 -21   0    0.18    0.30
 -12 -21   0    0.66    0.34
 -12 -21   0    0.06    0.29
  12  21   0    0.33    0.29
  12  21   0   -0.01    0.27
  12  21   0   -0.39    0.25
  12  21   0   -0.13    0.37
  12  21   0   -0.09    0.29
 -13 -21   0   -0.08    0.27
 -13 -21   0   -0.14    0.30
 -13 -21   0    0.08    0.36
  13  21   0    0.64    0.35
  13  21   0   -0.31    0.29
  13  21   0   -0.10    0.29
  13  21   0   -0.15    0.44
 -14 -21   0    1.92    0.48
 -14 -21   0    0.97    0.46
 -14 -21   0    1.78    0.48
 -14 -21   0    0.89    0.44
  14  21   0    0.52    0.51
  14  21   0    0.81    0.36
  14  21   0    1.50    0.53
   0 -22   0    0.57    0.35
   0 -22   0    0.17    0.35
   0 -22   0    0.47    0.28
   0  22   0    1.18    0.55
   0  22   0    0.95    0.43
  -1 -22   0    2.09    0.44
  -1 -22   0    2.48    0.41
  -1 -22   0    1.63    0.40
   1  22   0    2.07    0.85
   1  22   0    2.69    0.56
  -2 -22   0    1.03    0.32
  -2 -22   0   -0.07    0.31
  -2 -22   0    0.57    0.32
  -2 -22   0   -0.21    0.25
   2  22   0    0.68    0.34
   2  22   0    0.19    0.33
  -3 -22   0    1.04    0.36
  -3 -22   0    1.39    0.36
  -3 -22   0    1.74    0.48
  -3 -22   0    1.72    0.36
   3  22   0    1.28    0.43
   3  22   0    1.08    0.37
  -4 -22   0    0.75    0.35
  -4 -22   0    1.77    0.40
  -4 -22   0    0.48    0.34
  -4 -22   0    0.15    0.31
  -4 -22   0    0.48    0.28
   4  22   0    0.54    0.34
   4  22   0    0.40    0.37
  -5 -22   0    0.28    0.23
  -5 -22   0   -0.13    0.24
  -5 -22   0    0.20    0.29
  -5 -22   0    0.72    0.34
   5  22   0    0.44    0.32
   5  22   0   -0.48    0.26
  -6 -22   0    0.25    0.31
  -6 -22   0    0.86    0.33
  -6 -22   0    0.51    0.31
  -6 -22   0    0.16    0.27
  -6 -22   0    0.05    0.25
   6  22   0    0.05    0.33
   6  22   0    0.38    0.30
  -7 -22   0    1.00    0.35
  -7 -22   0    0.23    0.26
  -7 -22   0   -0.04    0.25
  -7 -22   0    0.13    0.23
  -7 -22   0    0.18    0.28
   7  22   0    0.17    0.29
   7  22   0    0.29    0.33
  -8 -22   0    2.29    0.39
  -8 -22   0    2.30    0.45
  -8 -22   0    2.47    0.53
  -8 -22   0    2.66    0.57
  -8 -22   0    3.31    0.53
   8  22   0    1.86    0.42
   8  22   0    3.39    0.62
  -9 -22   0    4.50    0.69
  -9 -22   0    3.66    0.57
  -9 -22   0    3.81    0.60
  -9 -22   0    3.32    0.51
  -9 -22   0    4.96    0.70
   9  22   0    3.46    0.53
   9  22   0    5.59    0.80
 -10 -22   0    0.36    0.31
 -10 -22   0   -0.18    0.25
  10  22   0    0.74    0.30
 -11 -22   0    0.23    0.33
 -11 -22   0   -0.36    0.31
 -11 -22   0    0.30    0.52
 -11 -22   0    0.21    0.32
 -11 -22   0   -0.01    0.33
  11  22   0   -0.18    0.26
  11  22   0   -0.25    0.27
  11  22   0   -0.36    0.29
 -12 -22   0    0.59    0.40
 -12 -22   0    0.98    0.40
 -12 -22   0    0.95    0.39
 -12 -22   0    0.00    0.35
  12  22   0    0.79    0.36
  12  22   0    0.29    0.36
  12  22   0    0.28    0.31
  -5 -23   0    0.61    0.34
  -5 -23   0   -0.14    0.31
  -5 -23   0    0.18    0.35
   5  23   0    0.63    0.40
   5  23   0    0.73    0.62
  -6 -23   0    0.19    0.31
  -6 -23   0    0.63    0.34
  -6 -23   0    0.76    0.30
  -6 -23   0   -0.03    0.32
   6  23   0   -0.26    0.29
  -7 -23   0    0.53    0.29
  -7 -23   0   -0.31    0.33
  -7 -23   0    0.73    0.34
  -7 -23   0    0.34    0.35
   7  23   0    0.91    0.46
   7  23   0    0.18    0.28
  11  22  -1    0.28    0.35
  11  22  -1    1.12    0.35
  11  22  -1    0.18    0.32
 -11 -22   1    0.31    0.34
 -11 -22   1    0.45    0.33
 -11 -22   1   -0.26    0.29
 -11 -22   1    0.02    0.32
  10  22  -1    0.20    0.53
  10  22  -1   -0.35    0.28
 -10 -22   1    0.79    0.37
 -10 -22   1   -0.35    0.57
 -10 -22   1    0.42    0.27
 -10 -22   1    0.40    0.32
   9  22  -1    3.77    0.66
   9  22  -1    3.10    0.54
  -9 -22   1    3.65    0.53
  -9 -22   1    3.58    0.58
  -9 -22   1    4.57    0.75
  -9 -22   1    2.95    0.54
  -9 -22   1    3.67    0.69
   8  22  -1    0.19    0.30
   8  22  -1    0.38    0.28
  -8 -22   1    0.61    0.31
  -8 -22   1    0.95    0.39
  -8 -22   1    0.04    0.29
  -8 -22   1    0.14    0.27
  -8 -22   1    0.07    0.29
   7  22  -1   -0.25    0.32
   7  22  -1   -0.10    0.29
  -7 -22   1    0.76    0.33
  -7 -22   1    0.21    0.28
  -7 -22   1   -0.08    0.27
  -7 -22   1   -0.01    0.25
  -7 -22   1    0.49    0.34
   6  22  -1    0.69    0.35
   6  22  -1    0.55    0.36
  -6 -22   1    0.67    0.33
  -6 -22   1    0.54    0.35
  -6 -22   1    0.24    0.28
  -6 -22   1    1.09    0.39
  -6 -22   1    0.82    0.40
   5  22  -1    0.18    0.26
   5  22  -1    0.26    0.30
   5  22  -1   -0.17    0.26
  -5 -22   1    0.89    0.35
  -5 -22   1    0.39    0.28
  -5 -22   1    0.60    0.33
  -5 -22   1    0.42    0.28
  -5 -22   1    0.65    0.31
   4  22  -1    0.25    0.35
   4  22  -1   -0.01    0.30
   4  22  -1    0.15    0.28
  -4 -22   1    0.23    0.28
  -4 -22   1    0.16    0.24
  -4 -22   1    0.07    0.27
  -4 -22   1   -0.26    0.27
  -4 -22   1    0.19    0.32
   3  22  -1    3.24    0.57
   3  22  -1    2.94    0.56
   3  22  -1    3.74    0.63
  -3 -22   1    2.23    0.41
  -3 -22   1    2.31    0.52
  -3 -22   1    2.99    0.55
  -3 -22   1    2.77    0.45
  -3 -22   1    2.76    0.47
   2  22  -1    0.75    0.38
   2  22  -1    1.14    0.40
   2  22  -1    0.70    0.40
  -2 -22   1    0.70    0.52
  -2 -22   1    1.07    0.32
  -2 -22   1    0.94    0.30
  -2 -22   1    0.75    0.36
   1  22  -1    1.85    0.47
   1  22  -1    2.00    0.51
   1  22  -1    1.07    0.65
  -1 -22   1    1.81    0.37
  -1 -22   1    2.08    0.44
  -1 -22   1    1.64    0.42
   0  22  -1    1.78    0.61
   0  22  -1    1.22    0.42
   0  22  -1    0.89    0.37
   0 -22   1    0.75    0.39
   0 -22   1    1.61    0.34
   0 -22   1    1.64    0.42
  14  21  -1   -0.03    0.45
 -14 -21   1   -0.72    0.31
 -14 -21   1    0.19    0.33
  13  21  -1    0.21    0.28
  13  21  -1    0.11    0.41
  13  21  -1   -0.07    0.31
  13  21  -1    0.01    0.31
 -13 -21   1   -0.44    0.31
 -13 -21   1    0.09    0.66
 -13 -21   1    0.31    0.30
 -13 -21   1   -0.21    0.32
  12  21  -1    0.08    0.26
  12  21  -1   -0.17    0.27
  12  21  -1    0.57    0.34
  12  21  -1    0.37    0.40
  12  21  -1    0.31    0.33
 -12 -21   1    0.64    0.33
 -12 -21   1   -0.08    0.28
 -12 -21   1   -0.01    0.32
 -12 -21   1    0.43    0.28
 -12 -21   1   -0.15    0.31
  11  21  -1    0.55    0.34
  11  21  -1    0.21    0.27
  11  21  -1    0.07    0.25
  11  21  -1    0.28    0.33
 -11 -21   1   -0.39    0.23
 -11 -21   1   -0.31    0.23
 -11 -21   1    0.60    0.34
 -11 -21   1    0.05    0.27
 -11 -21   1    0.13    0.29
  10  21  -1    1.09    0.32
  10  21  -1    0.81    0.35
  10  21  -1    1.23    0.32
  10  21  -1    0.63    0.31
 -10 -21   1    0.71    0.36
 -10 -21   1    1.10    0.42
 -10 -21   1    0.64    0.40
 -10 -21   1    0.41    0.30
 -10 -21   1    0.75    0.35
   9  21  -1   -0.08    0.27
   9  21  -1    0.18    0.28
   9  21  -1    0.36    0.24
  -9 -21   1    0.00    0.32
  -9 -21   1    0.10    0.30
  -9 -21   1   -0.06    0.28
  -9 -21   1   -0.08    0.26
  -9 -21   1    0.04    0.25
   8  21  -1    8.77    0.69
   8  21  -1    7.00    0.82
  -8 -21   1    7.66    0.63
  -8 -21   1    7.52    0.67
  -8 -21   1    7.92    0.73
  -8 -21   1    9.53    0.80
  -8 -21   1   10.04    0.81
   7  21  -1    0.92    0.30
   7  21  -1    0.33    0.33
   7  21  -1    1.04    0.36
  -7 -21   1    0.57    0.32
  -7 -21   1    0.44    0.33
  -7 -21   1    0.90    0.37
  -7 -21   1    0.28    0.25
  -7 -21   1    0.22    0.26
   6  21  -1    4.82    0.62
   6  21  -1    5.73    0.73
   6  21  -1    5.41    0.73
  -6 -21   1    5.74    0.72
  -6 -21   1    5.42    0.65
  -6 -21   1    5.47    0.68
  -6 -21   1    5.93    0.71
   5  21  -1    4.35    0.63
   5  21  -1    5.08    0.66
   5  21  -1    5.77    0.74
  -5 -21   1    5.38    0.48
  -5 -21   1    5.02    0.63
  -5 -21   1    5.10    0.62
  -5 -21   1    4.69    0.61
  -5 -21   1    4.86    0.69
   4  21  -1    1.37    0.42
   4  21  -1    1.29    0.39
   4  21  -1    1.98    0.45
  -4 -21   1    1.99    0.37
  -4 -21   1    2.21    0.49
  -4 -21   1    1.88    0.41
  -4 -21   1    1.82    0.35
  -4 -21   1    0.81    0.33
   3  21  -1    0.11    0.28
   3  21  -1   -0.13    0.26
   3  21  -1   -0.11    0.25
  -3 -21   1    0.38    0.32
  -3 -21   1    0.18    0.33
  -3 -21   1   -0.09    0.21
  -3 -21   1    0.00    0.21
  -3 -21   1    0.13    0.28
   2  21  -1    3.85    0.59
   2  21  -1    4.85    0.67
   2  21  -1    4.47    0.67
  -2 -21   1    4.35    0.54
  -2 -21   1    3.80    0.45
  -2 -21   1    3.63    0.58
  -2 -21   1    3.75    0.65
  -2 -21   1    3.35    0.54
   1  21  -1    0.35    0.32
   1  21  -1    0.31    0.26
   1  21  -1    0.21    0.31
   1  21  -1    0.69    0.38
  -1 -21   1    0.05    0.30
  -1 -21   1    0.33    0.30
  -1 -21   1   -0.04    0.26
  -1 -21   1   -0.30    0.22
  -1 -21   1    0.14    0.22
   0  21  -1    1.61    0.47
   0  21  -1    1.80    0.43
   0  21  -1    1.62    0.46
   0  21  -1    1.22    0.42
   0 -21   1    1.72    0.42
   0 -21   1    1.54    0.33
   0 -21   1    0.72    0.34
  -1  21  -1    3.36    0.60
  -1  21  -1    3.49    0.60
  -1  21  -1    3.63    0.60
  -1  21  -1    2.62    0.55
   1 -21   1    2.96    0.39
   1 -21   1    2.44    0.43
   1 -21   1    3.17    0.58
  -2  21  -1    0.10    0.55
  -2  21  -1   -0.06    0.28
  -2  21  -1    0.30    0.33
   2 -21   1    0.36    0.20
   2 -21   1    0.08    0.31
   2 -21   1    0.13    0.25
  -3  21  -1   -0.30    0.32
  -3  21  -1   -0.04    0.32
  -3  21  -1    0.23    0.36
   3 -21   1    0.35    0.35
   3 -21   1   -0.23    0.39
  15  20  -1    0.85    0.49
  15  20  -1    0.33    0.31
  15  20  -1    1.26    0.50
 -15 -20   1    0.81    0.37
 -15 -20   1    1.51    0.51
 -15 -20   1    1.11    0.37
  14  20  -1    1.58    0.50
  14  20  -1    1.40    0.41
  14  20  -1    0.87    0.36
 -14 -20   1    1.70    0.43
 -14 -20   1    1.28    0.41
 -14 -20   1    1.13    0.43
 -14 -20   1    1.27    0.42
 -14 -20   1    0.90    0.37
  13  20  -1    0.34    0.30
  13  20  -1    0.67    0.38
  13  20  -1    0.39    0.29
  13  20  -1    0.90    0.34
 -13 -20   1    0.85    0.35
 -13 -20   1    0.65    0.31
 -13 -20   1    0.78    0.40
 -13 -20   1    0.31    0.37
 -13 -20   1    0.13    0.36
  12  20  -1    1.34    0.34
  12  20  -1    0.38    0.29
  12  20  -1    0.64    0.28
 -12 -20   1    0.92    0.39
 -12 -20   1    0.65    0.37
 -12 -20   1    1.43    0.39
 -12 -20   1    0.98    0.37
 -12 -20   1    0.43    0.31
  11  20  -1    1.08    0.33
  11  20  -1    1.45    0.45
  11  20  -1    1.72    0.42
  11  20  -1    1.51    0.51
 -11 -20   1    2.10    0.47
 -11 -20   1    0.97    0.36
 -11 -20   1    1.35    0.46
 -11 -20   1    1.30    0.36
 -11 -20   1    1.06    0.31
  10  20  -1    3.16    0.53
  10  20  -1    3.32    0.53
  10  20  -1    2.78    0.55
  10  20  -1    3.60    0.56
 -10 -20   1    3.36    0.59
 -10 -20   1    3.62    0.57
 -10 -20   1    3.57    0.51
 -10 -20   1    2.22    0.47
 -10 -20   1    3.34    0.58
   9  20  -1    3.32    0.56
   9  20  -1    4.01    0.55
   9  20  -1    3.85    0.55
   9  20  -1    2.82    0.53
  -9 -20   1    3.25    0.47
  -9 -20   1    4.10    0.62
  -9 -20   1    3.24    0.56
  -9 -20   1    3.56    0.54
  -9 -20   1    3.71    0.58
   8  20  -1    0.23    0.25
   8  20  -1    0.48    0.35
   8  20  -1    0.96    0.28
   8  20  -1    1.07    0.31
  -8 -20   1    1.21    0.48
  -8 -20   1    0.54    0.32
  -8 -20   1    1.20    0.34
  -8 -20   1    0.98    0.33
  -8 -20   1    0.88    0.36
   7  20  -1    1.49    0.36
   7  20  -1    2.20    0.47
   7  20  -1    2.53    0.47
  -7 -20   1    2.26    0.49
  -7 -20   1    1.47    0.38
  -7 -20   1    1.21    0.37
  -7 -20   1    1.40    0.36
  -7 -20   1    1.89    0.46
   6  20  -1    0.43    0.32
   6  20  -1    0.22    0.23
   6  20  -1    1.32    0.42
  -6 -20   1    0.65    0.31
  -6 -20   1    0.72    0.28
  -6 -20   1    0.60    0.32
  -6 -20   1    0.76    0.31
  -6 -20   1    0.62    0.38
   5  20  -1    6.46    0.65
   5  20  -1    6.28    0.63
   5  20  -1    7.77    0.68
  -5 -20   1    6.65    0.63
  -5 -20   1    6.61    0.59
  -5 -20   1    6.27    0.59
  -5 -20   1    6.88    0.65
  -5 -20   1    6.13    0.51
   4  20  -1    0.02    0.24
   4  20  -1   -0.07    0.27
   4  20  -1   -0.10    0.25
  -4 -20   1    0.07    0.23
  -4 -20   1   -0.27    0.20
  -4 -20   1    0.36    0.22
  -4 -20   1   -0.05    0.24
   3  20  -1    4.74    0.65
   3  20  -1    4.01    0.61
   3  20  -1    4.15    0.60
  -3 -20   1    4.72    0.56
  -3 -20   1    2.87    0.47
  -3 -20   1    3.95    0.55
  -3 -20   1    4.19    0.60
  -3 -20   1    3.87    0.48
   2  20  -1    0.87    0.35
   2  20  -1    0.80    0.33
   2  20  -1    0.61    0.28
   2  20  -1    0.57    0.36
  -2 -20   1    0.57    0.26
  -2 -20   1    0.41    0.27
  -2 -20   1    0.93    0.26
  -2 -20   1    1.11    0.32
  -2 -20   1    0.33    0.21
   1  20  -1    3.76    0.57
   1  20  -1    2.69    0.50
   1  20  -1    2.61    0.51
   1  20  -1    2.30    0.48
  -1 -20   1    2.24    0.45
  -1 -20   1    2.41    0.49
  -1 -20   1    3.35    0.42
  -1 -20   1    3.18    0.44
  -1 -20   1    2.97    0.44
   0  20  -1    8.03    0.75
   0  20  -1    7.77    0.75
   0  20  -1    9.11    0.77
   0  20  -1    7.30    0.67
   0 -20   1    8.06    0.57
   0 -20   1    7.07    0.55
   0 -20   1    9.08    0.75
   0 -20   1    8.15    0.54
   0 -20   1    7.58    0.67
  -1  20  -1    0.21    0.28
  -1  20  -1    0.22    0.28
  -1  20  -1    0.07    0.27
  -1  20  -1    0.49    0.33
   1 -20   1    0.44    0.22
   1 -20   1   -0.43    0.21
   1 -20   1    0.16    0.25
   1 -20   1   -0.19    0.21
   1 -20   1    0.11    0.25
  -2  20  -1    3.72    0.63
  -2  20  -1    3.20    0.51
  -2  20  -1    2.14    0.50
  -2  20  -1    3.95    0.57
   2 -20   1    3.42    0.40
   2 -20   1    3.85    0.61
   2 -20   1    3.60    0.52
  -3  20  -1    0.22    0.40
  -3  20  -1    0.71    0.27
  -3  20  -1    0.04    0.33
  -3  20  -1    0.16    0.31
   3 -20   1    0.88    0.22
   3 -20   1    0.69    0.35
   3 -20   1    0.13    0.30
  -4  20  -1   -0.02    0.27
  -4  20  -1    0.52    0.36
  -4  20  -1    0.27    0.51
  -4  20  -1    0.98    0.61
   4 -20   1   -0.36    0.28
   4 -20   1    0.55    0.34
  -5  20  -1    2.27    0.54
  -5  20  -1    1.78    0.46
  -5  20  -1    0.84    0.44
   5 -20   1    1.06    0.38
   5 -20   1    1.42    0.62
  16  19  -1    1.32    0.48
  16  19  -1    0.38    0.38
  16  19  -1   -0.03    0.31
 -16 -19   1   -0.01    0.52
 -16 -19   1    0.08    0.35
 -16 -19   1    0.01    0.37
 -16 -19   1    0.25    0.32
 -16 -19   1   -0.09    0.31
  15  19  -1    2.92    0.57
  15  19  -1    3.01    0.60
  15  19  -1    3.15    0.55
 -15 -19   1    1.97    0.53
 -15 -19   1    2.41    0.50
 -15 -19   1    2.66    0.57
 -15 -19   1    3.71    0.59
 -15 -19   1    2.20    0.44
  14  19  -1    0.48    0.23
  14  19  -1    0.85    0.36
  14  19  -1    1.18    0.41
  14  19  -1    0.47    0.29
 -14 -19   1    1.03    0.40
 -14 -19   1    0.93    0.37
 -14 -19   1    0.80    0.38
 -14 -19   1    1.84    0.48
 -14 -19   1    0.35    0.37
  13  19  -1    0.53    0.25
  13  19  -1    0.91    0.32
  13  19  -1    1.34    0.40
  13  19  -1    1.44    0.42
 -13 -19   1    1.37    0.41
 -13 -19   1    0.62    0.31
 -13 -19   1    1.20    0.38
 -13 -19   1    0.77    0.37
 -13 -19   1    0.86    0.34
  12  19  -1    0.79    0.28
  12  19  -1    0.27    0.28
  12  19  -1    0.89    0.33
 -12 -19   1    1.51    0.43
 -12 -19   1    1.25    0.37
 -12 -19   1    1.02    0.37
 -12 -19   1    0.80    0.36
 -12 -19   1    1.60    0.43
  11  19  -1    0.44    0.30
  11  19  -1    0.78    0.28
  11  19  -1    0.65    0.26
  11  19  -1    0.91    0.38
 -11 -19   1    0.47    0.32
 -11 -19   1    0.94    0.34
 -11 -19   1    0.93    0.30
 -11 -19   1    0.80    0.33
 -11 -19   1    0.57    0.37
  10  19  -1    1.99    0.47
  10  19  -1    3.29    0.48
  10  19  -1    2.81    0.42
 -10 -19   1    3.01    0.54
 -10 -19   1    2.44    0.50
 -10 -19   1    2.33    0.46
 -10 -19   1    2.61    0.49
 -10 -19   1    3.30    0.55
   9  19  -1    2.84    0.42
   9  19  -1    2.53    0.60
   9  19  -1    2.37    0.49
   9  19  -1    1.74    0.39
   9  19  -1    1.86    0.36
   9  19  -1    2.27    0.47
  -9 -19   1    2.24    0.43
  -9 -19   1    3.24    0.50
  -9 -19   1    2.93    0.49
  -9 -19   1    3.23    0.58
  -9 -19   1    1.94    0.42
   8  19  -1    0.01    0.24
   8  19  -1    0.09    0.21
   8  19  -1    0.22    0.24
   8  19  -1   -0.03    0.18
   8  19  -1   -0.08    0.25
  -8 -19   1    0.40    0.25
  -8 -19   1   -0.20    0.22
  -8 -19   1    0.11    0.19
   7  19  -1    2.09    0.48
   7  19  -1    0.66    0.34
   7  19  -1    1.48    0.29
   7  19  -1    1.21    0.36
  -7 -19   1    1.69    0.41
  -7 -19   1    2.03    0.46
  -7 -19   1    1.27    0.36
  -7 -19   1    1.77    0.39
  -7 -19   1    1.29    0.31
   6  19  -1   -0.09    0.22
   6  19  -1    0.22    0.27
   6  19  -1    0.56    0.18
   6  19  -1    0.46    0.28
  -6 -19   1    0.50    0.28
  -6 -19   1    0.28    0.22
  -6 -19   1    0.61    0.27
  -6 -19   1    0.21    0.21
  -6 -19   1    0.20    0.23
   5  19  -1    5.33    0.65
   5  19  -1    5.39    0.74
   5  19  -1    5.41    0.65
  -5 -19   1    5.39    0.50
  -5 -19   1    6.01    0.57
  -5 -19   1    5.77    0.50
  -5 -19   1    5.27    0.67
   4  19  -1    0.25    0.28
   4  19  -1   -0.01    0.25
   4  19  -1   -0.02    0.27
  -4 -19   1    0.30    0.25
  -4 -19   1    0.33    0.20
  -4 -19   1    0.23    0.22
  -4 -19   1   -0.01    0.17
   3  19  -1    0.97    0.32
   3  19  -1    0.76    0.32
   3  19  -1    0.81    0.27
  -3 -19   1    0.12    0.43
  -3 -19   1    0.44    0.23
  -3 -19   1    0.17    0.22
  -3 -19   1    0.76    0.26
   2  19  -1    2.48    0.48
   2  19  -1    2.94    0.47
   2  19  -1    2.44    0.49
   2  19  -1    2.75    0.50
  -2 -19   1    2.31    0.35
  -2 -19   1    3.00    0.51
  -2 -19   1    2.67    0.40
   1  19  -1    6.49    0.65
   1  19  -1    8.20    0.71
   1  19  -1    8.60    0.69
   1  19  -1    7.37    0.69
  -1 -19   1    7.26    0.54
  -1 -19   1    7.72    0.52
  -1 -19   1    8.43    0.72
  -1 -19   1    9.33    1.11
   0  19  -1    0.20    0.24
   0  19  -1    0.40    0.28
   0  19  -1    0.10    0.24
   0  19  -1    0.31    0.24
   0 -19   1    0.34    0.22
   0 -19   1    0.35    0.28
   0 -19   1   -0.39    0.16
   0 -19   1    0.08    0.18
   0 -19   1    0.08    0.20
  -1  19  -1   12.22    0.89
  -1  19  -1   14.18    0.90
  -1  19  -1   14.41    0.92
  -1  19  -1   13.29    0.85
   1 -19   1   14.51    0.88
   1 -19   1   13.53    0.68
   1 -19   1   15.12    0.91
   1 -19   1   13.84    0.70
   1 -19   1   13.50    0.73
  -2  19  -1    1.28    0.36
  -2  19  -1    0.73    0.36
  -2  19  -1    0.49    0.32
  -2  19  -1    0.45    0.30
   2 -19   1    0.72    0.26
   2 -19   1    0.57    0.23
   2 -19   1    1.12    0.24
   2 -19   1    1.10    0.37
  -3  19  -1    0.40    0.28
  -3  19  -1    0.44    0.32
  -3  19  -1    0.06    0.21
  -3  19  -1   -0.19    0.27
   3 -19   1    0.32    0.29
   3 -19   1    0.03    0.25
  -4  19  -1    1.05    0.37
  -4  19  -1    0.65    0.30
  -4  19  -1    0.57    0.35
  -4  19  -1    0.96    0.39
   4 -19   1    1.16    0.37
   4 -19   1    0.99    0.19
   4 -19   1    0.57    0.29
  -5  19  -1   -0.04    0.30
  -5  19  -1    0.11    0.32
  -5  19  -1   -0.17    0.27
  -5  19  -1    0.03    0.26
   5 -19   1    0.98    0.33
   5 -19   1   -0.04    0.28
  -6  19  -1   -0.11    0.27
  -6  19  -1   -0.08    0.39
   6 -19   1   -0.39    0.27
   6 -19   1    0.06    0.27
  17  18  -1    0.23    0.51
  17  18  -1    0.15    0.40
 -17 -18   1    0.18    0.35
 -17 -18   1   -0.53    0.29
 -17 -18   1    0.94    0.42
 -17 -18   1   -0.54    0.27
  16  18  -1    3.18    0.57
  16  18  -1    2.42    0.49
  16  18  -1    2.51    0.57
 -16 -18   1    1.77    0.48
 -16 -18   1    2.39    0.49
 -16 -18   1    2.03    0.55
 -16 -18   1    2.59    0.53
 -16 -18   1    3.22    0.56
  15  18  -1    0.96    0.34
  15  18  -1    1.73    0.48
  15  18  -1    0.35    0.29
 -15 -18   1    1.02    0.37
 -15 -18   1    1.49    0.43
 -15 -18   1    1.16    0.37
 -15 -18   1    1.13    0.35
 -15 -18   1    1.26    0.39
  14  18  -1    0.18    0.22
  14  18  -1    0.57    0.30
  14  18  -1    0.67    0.35
  14  18  -1   -0.28    0.23
 -14 -18   1    0.33    0.25
 -14 -18   1    0.13    0.29
 -14 -18   1    0.32    0.31
 -14 -18   1    0.22    0.30
 -14 -18   1    0.22    0.25
  13  18  -1    0.52    0.36
  13  18  -1    0.70    0.27
  13  18  -1   -0.03    0.23
  13  18  -1    1.00    0.38
 -13 -18   1    0.52    0.32
 -13 -18   1    0.43    0.32
 -13 -18   1    0.39    0.30
 -13 -18   1    0.81    0.30
 -13 -18   1    0.52    0.31
  12  18  -1   -0.44    0.19
  12  18  -1   -0.19    0.19
  12  18  -1    0.18    0.18
  12  18  -1    0.04    0.23
 -12 -18   1    0.37    0.26
 -12 -18   1   -0.03    0.22
 -12 -18   1    0.14    0.27
 -12 -18   1    0.28    0.29
 -12 -18   1    0.10    0.24
  11  18  -1    2.95    0.42
  11  18  -1    1.94    0.43
  11  18  -1    3.41    0.66
  11  18  -1    1.90    0.42
 -11 -18   1    2.36    0.43
 -11 -18   1    3.19    0.53
 -11 -18   1    3.06    0.51
 -11 -18   1    2.76    0.51
  10  18  -1    0.92    0.28
  10  18  -1    0.48    0.26
  10  18  -1    0.50    0.32
  10  18  -1    0.90    0.30
 -10 -18   1    0.32    0.28
 -10 -18   1    0.94    0.35
 -10 -18   1    0.09    0.42
 -10 -18   1    0.46    0.29
   9  18  -1    2.59    0.41
   9  18  -1    2.51    0.45
   9  18  -1    2.23    0.47
   9  18  -1    2.83    0.47
   9  18  -1    2.59    0.41
  -9 -18   1    1.79    0.37
  -9 -18   1    3.46    0.78
  -9 -18   1    1.85    0.46
  -9 -18   1    3.13    0.49
  -9 -18   1    2.91    0.50
   8  18  -1    4.40    0.39
   8  18  -1    5.48    0.53
   8  18  -1    4.83    0.49
   8  18  -1    5.24    0.50
   8  18  -1    4.94    0.44
  -8 -18   1    4.98    0.64
  -8 -18   1    3.82    0.52
  -8 -18   1    4.24    0.63
  -8 -18   1    3.52    0.65
   7  18  -1    0.30    0.24
   7  18  -1    0.29    0.28
   7  18  -1    0.45    0.19
   7  18  -1    0.63    0.21
   7  18  -1    0.48    0.24
   7  18  -1    0.44    0.23
   7  18  -1    0.47    0.24
  -7 -18   1    0.52    0.23
  -7 -18   1    0.46    0.21
  -7 -18   1    0.52    0.32
  -7 -18   1    1.04    0.30
  -7 -18   1    0.58    0.29
   6  18  -1    7.44    0.45
   6  18  -1    7.50    0.45
   6  18  -1    9.14    0.70
   6  18  -1    7.54    0.62
   6  18  -1    9.55    0.71
  -6 -18   1    7.77    0.56
  -6 -18   1    7.95    0.65
  -6 -18   1    7.49    0.64
  -6 -18   1    7.43    0.64
  -6 -18   1    7.73    0.60
   5  18  -1    0.24    0.17
   5  18  -1    0.44    0.26
   5  18  -1    0.29    0.14
   5  18  -1   -0.11    0.22
   5  18  -1    0.22    0.23
  -5 -18   1    0.12    0.22
  -5 -18   1    0.42    0.21
  -5 -18   1    0.69    0.38
  -5 -18   1    0.78    0.28
  -5 -18   1    0.55    0.21
   4  18  -1    0.07    0.24
   4  18  -1    0.07    0.14
   4  18  -1    0.11    0.22
  -4 -18   1    0.38    0.21
  -4 -18   1   -0.26    0.19
  -4 -18   1    0.19    0.20
  -4 -18   1   -0.21    0.15
   3  18  -1   -0.02    0.14
   3  18  -1    0.08    0.24
   3  18  -1    0.11    0.33
  -3 -18   1    0.31    0.21
  -3 -18   1   -0.14    0.15
  -3 -18   1   -0.13    0.18
  -3 -18   1    0.15    0.18
  -3 -18   1    0.07    0.21
   2  18  -1    3.52    0.52
   2  18  -1    4.38    0.55
  -2 -18   1    3.79    0.50
  -2 -18   1    4.16    0.40
  -2 -18   1    5.03    0.47
  -2 -18   1    5.48    0.65
  -2 -18   1    4.35    0.43
   1  18  -1   -0.44    0.25
   1  18  -1    0.01    0.23
   1  18  -1    0.23    0.31
  -1 -18   1    0.19    0.22
  -1 -18   1   -0.01    0.32
  -1 -18   1   -0.01    0.18
  -1 -18   1    0.16    0.19
  -1 -18   1    0.46    0.21
   0  18  -1    0.10    0.27
   0  18  -1    0.09    0.25
   0  18  -1    0.30    0.37
   0 -18   1   -0.07    0.15
   0 -18   1    0.30    0.22
   0 -18   1    0.42    0.34
   0 -18   1    0.22    0.21
  -1  18  -1    2.47    0.53
  -1  18  -1    2.18    0.45
  -1  18  -1    2.68    0.47
  -1  18  -1    2.45    0.47
   1 -18   1    2.40    0.35
   1 -18   1    2.37    0.42
   1 -18   1    2.05    0.34
   1 -18   1    2.59    0.45
  -2  18  -1    0.49    0.30
  -2  18  -1    0.39    0.24
  -2  18  -1    0.04    0.26
   2 -18   1    0.67    0.21
   2 -18   1    0.34    0.25
   2 -18   1    0.39    0.30
   2 -18   1    0.26    0.23
  -3  18  -1    4.59    0.61
  -3  18  -1    3.48    0.51
  -3  18  -1    3.44    0.58
  -3  18  -1    4.09    0.61
   3 -18   1    4.40    0.51
   3 -18   1    3.62    0.33
   3 -18   1    4.46    0.62
   3 -18   1    4.33    0.87
  -4  18  -1    1.31    0.34
  -4  18  -1    1.75    0.42
  -4  18  -1    1.91    0.47
  -4  18  -1    1.91    0.46
   4 -18   1    1.92    0.41
   4 -18   1    2.68    0.54
   4 -18   1    1.89    0.24
  -5  18  -1    0.08    0.28
  -5  18  -1    0.13    0.28
  -5  18  -1   -0.17    0.26
  -5  18  -1    0.40    0.34
   5 -18   1    0.01    0.27
   5 -18   1    0.17    0.24
  -6  18  -1    0.54    0.35
  -6  18  -1    0.81    0.35
  -6  18  -1    0.68    0.31
   6 -18   1    0.54    0.27
   6 -18   1    0.04    0.26
  -7  18  -1    0.31    0.28
  -7  18  -1   -0.03    0.30
  -7  18  -1    0.61    0.39
   7 -18   1   -0.14    0.25
   7 -18   1   -0.29    0.25
  -8  18  -1    2.84    0.56
  -8  18  -1    3.07    0.55
   8 -18   1    2.78    0.51
   8 -18   1    2.28    0.47
  18  17  -1    0.39    0.35
  18  17  -1   -0.41    0.38
  18  17  -1    0.51    0.34
  18  17  -1   -0.39    0.44
 -18 -17   1    0.46    0.36
 -18 -17   1   -0.07    0.33
 -18 -17   1   -0.52    0.30
  17  17  -1    6.69    0.77
  17  17  -1    4.38    0.75
  17  17  -1    4.86    0.59
  17  17  -1    5.17    0.72
 -17 -17   1    4.70    0.67
 -17 -17   1    5.81    0.78
 -17 -17   1    4.93    0.76
 -17 -17   1    5.18    0.68
 -17 -17   1    5.05    0.66
 -17 -17   1    3.16    0.51
  16  17  -1    2.27    0.51
  16  17  -1    2.58    0.49
  16  17  -1    2.20    0.49
 -16 -17   1    2.42    0.50
 -16 -17   1    1.50    0.41
 -16 -17   1    1.80    0.48
 -16 -17   1    1.02    0.39
 -16 -17   1    2.50    0.49
  15  17  -1    2.72    0.50
  15  17  -1    2.32    0.49
  15  17  -1    2.88    0.47
  15  17  -1    1.82    0.34
 -15 -17   1    2.45    0.54
 -15 -17   1    1.85    0.50
 -15 -17   1    1.98    0.45
 -15 -17   1    2.07    0.45
 -15 -17   1    2.30    0.47
  14  17  -1    1.60    0.41
  14  17  -1    0.85    0.44
  14  17  -1    2.03    0.30
  14  17  -1    1.67    0.40
  14  17  -1    1.48    0.30
 -14 -17   1    2.03    0.44
 -14 -17   1    2.20    0.49
 -14 -17   1    1.81    0.44
 -14 -17   1    2.25    0.52
 -14 -17   1    1.62    0.40
  13  17  -1    0.12    0.23
  13  17  -1   -0.62    0.39
  13  17  -1    0.41    0.20
  13  17  -1    0.07    0.22
 -13 -17   1    0.26    0.30
 -13 -17   1    0.01    0.25
 -13 -17   1   -0.07    0.22
 -13 -17   1    0.21    0.25
 -13 -17   1   -0.28    0.26
  12  17  -1    1.58    0.31
  12  17  -1    0.93    0.39
  12  17  -1    1.28    0.39
 -12 -17   1    1.66    0.41
 -12 -17   1    1.53    0.38
 -12 -17   1    0.83    0.34
 -12 -17   1    1.54    0.37
  11  17  -1    0.41    0.22
  11  17  -1    0.40    0.29
  11  17  -1    1.02    0.45
 -11 -17   1    0.71    0.40
 -11 -17   1    0.38    0.26
 -11 -17   1    0.91    0.30
  10  17  -1    3.52    0.47
  10  17  -1    3.32    0.51
  10  17  -1    3.47    0.54
  10  17  -1    2.57    0.45
  10  17  -1    3.32    0.42
 -10 -17   1    2.07    0.69
 -10 -17   1    2.56    0.50
 -10 -17   1    2.91    0.76
 -10 -17   1    3.34    0.48
 -10 -17   1    2.89    0.53
   9  17  -1    1.02    0.31
   9  17  -1    1.07    0.34
   9  17  -1    1.10    0.27
   9  17  -1    1.03    0.27
  -9 -17   1    1.13    0.33
  -9 -17   1    0.85    0.56
  -9 -17   1    1.83    0.37
  -9 -17   1    1.34    0.36
  -9 -17   1    1.53    0.32
   8  17  -1    2.69    0.37
   8  17  -1    2.19    0.38
   8  17  -1    3.36    0.50
   8  17  -1    2.70    0.42
  -8 -17   1    3.19    0.42
  -8 -17   1    2.43    0.42
  -8 -17   1    2.34    0.43
  -8 -17   1    1.96    0.38
  -8 -17   1    2.58    0.42
   7  17  -1    1.99    0.30
   7  17  -1    1.47    0.34
   7  17  -1    1.15    0.34
   7  17  -1    1.88    0.35
   7  17  -1    2.02    0.36
   7  17  -1    1.52    0.26
  -7 -17   1    1.23    0.31
  -7 -17   1    1.49    0.35
  -7 -17   1    1.88    0.41
  -7 -17   1    2.09    0.39
  -7 -17   1    1.61    0.39
   6  17  -1    0.36    0.20
   6  17  -1    0.22    0.22
   6  17  -1    0.12    0.17
   6  17  -1   -0.02    0.15
   6  17  -1   -0.13    0.18
   6  17  -1   -0.03    0.21
   6  17  -1    0.43    0.22
  -6 -17   1   -0.15    0.17
  -6 -17   1    0.18    0.17
  -6 -17   1    0.13    0.21
  -6 -17   1    0.09    0.18
  -6 -17   1    0.25    0.18
   5  17  -1    0.81    0.19
   5  17  -1    0.77    0.30
   5  17  -1    0.63    0.25
   5  17  -1    0.41    0.27
   5  17  -1    0.32    0.21
   5  17  -1    0.55    0.17
  -5 -17   1    0.30    0.20
  -5 -17   1    0.48    0.27
  -5 -17   1    0.49    0.26
  -5 -17   1    0.21    0.25
  -5 -17   1    1.03    0.27
   4  17  -1    3.22    0.48
   4  17  -1    2.77    0.24
   4  17  -1    3.08    0.30
   4  17  -1    4.12    0.53
   4  17  -1    2.36    0.40
  -4 -17   1    3.36    0.47
  -4 -17   1    3.71    0.47
  -4 -17   1    3.70    0.51
  -4 -17   1    2.99    0.47
  -4 -17   1    3.68    0.43
   3  17  -1    0.31    0.25
   3  17  -1    0.87    0.19
   3  17  -1    0.33    0.23
   3  17  -1    0.52    0.24
   3  17  -1    0.71    0.29
  -3 -17   1    1.00    0.32
  -3 -17   1    0.63    0.26
  -3 -17   1    0.66    0.23
  -3 -17   1    1.02    0.28
  -3 -17   1    1.02    0.26
   2  17  -1    6.04    0.40
   2  17  -1    6.39    0.56
   2  17  -1    6.31    0.59
   2  17  -1    6.30    0.58
   2  17  -1    7.20    0.59
  -2 -17   1    5.94    0.48
  -2 -17   1    6.46    0.52
  -2 -17   1    6.13    0.46
  -2 -17   1    7.19    0.61
  -2 -17   1    5.93    0.52
   1  17  -1    0.14    0.24
   1  17  -1    0.43    0.17
   1  17  -1    0.01    0.23
   1  17  -1    0.25    0.27
   1  17  -1    0.03    0.21
  -1 -17   1    0.44    0.20
  -1 -17   1    0.26    0.19
  -1 -17   1    0.27    0.19
  -1 -17   1   -0.12    0.23
  -1 -17   1    0.29    0.21
   0  17  -1    1.90    0.38
   0  17  -1    2.20    0.43
   0  17  -1    1.94    0.58
   0  17  -1    1.98    0.29
   0  17  -1    1.62    0.37
   0 -17   1    1.92    0.39
   0 -17   1    1.71    0.30
   0 -17   1    1.99    0.40
  -1  17  -1    3.31    0.33
  -1  17  -1    2.94    0.45
  -1  17  -1    2.69    0.44
  -1  17  -1    4.43    0.59
   1 -17   1    3.56    0.48
   1 -17   1    3.86    0.34
   1 -17   1    2.98    0.25
   1 -17   1    3.55    0.36
  -2  17  -1    0.65    0.21
  -2  17  -1    0.93    0.32
  -2  17  -1    0.91    0.31
  -2  17  -1    1.12    0.37
   2 -17   1    0.76    0.17
   2 -17   1    0.71    0.20
   2 -17   1    0.94    0.23
   2 -17   1    0.83    0.29
   2 -17   1    0.87    0.32
  -3  17  -1    6.33    0.64
  -3  17  -1    7.80    1.09
  -3  17  -1    7.57    0.55
  -3  17  -1    6.78    0.58
  -3  17  -1    8.12    0.69
   3 -17   1    7.26    0.43
   3 -17   1    7.55    0.41
   3 -17   1    7.89    0.62
   3 -17   1    7.13    0.91
   3 -17   1    7.28    0.47
  -4  17  -1    6.13    0.48
  -4  17  -1    7.00    0.56
  -4  17  -1    6.58    0.60
  -4  17  -1    5.86    0.60
  -4  17  -1    6.95    0.68
   4 -17   1    5.89    0.44
   4 -17   1    6.24    0.36
   4 -17   1    6.52    0.57
   4 -17   1    6.63    0.42
   4 -17   1    7.72    0.66
  -5  17  -1    0.11    0.22
  -5  17  -1   -0.03    0.24
  -5  17  -1   -0.02    0.24
  -5  17  -1    0.48    0.23
   5 -17   1    0.48    0.26
   5 -17   1    0.55    0.31
  -6  17  -1    5.96    0.52
  -6  17  -1    4.88    0.67
  -6  17  -1    3.32    0.45
  -6  17  -1    5.96    0.59
  -6  17  -1    5.94    0.73
   6 -17   1    5.39    0.66
   6 -17   1    7.17    1.05
  -7  17  -1    0.54    0.33
  -7  17  -1    0.34    0.32
  -7  17  -1    0.60    0.28
  -7  17  -1    0.39    0.27
   7 -17   1    0.46    0.28
   7 -17   1    1.00    0.32
  -8  17  -1    2.47    0.45
  -8  17  -1    2.10    0.52
  -8  17  -1    2.62    0.53
   8 -17   1    2.92    0.42
   8 -17   1    1.47    0.39
   8 -17   1    2.75    0.50
  -9  17  -1    2.69    0.54
  -9  17  -1    1.83    0.46
  -9  17  -1    1.94    0.74
   9 -17   1    3.13    0.49
   9 -17   1    2.86    0.50
  19  16  -1    0.12    0.33
  19  16  -1    0.83    0.38
  19  16  -1    0.36    0.34
 -19 -16   1    0.34    0.36
 -19 -16   1   -0.26    0.29
 -19 -16   1    0.30    0.35
 -19 -16   1    0.03    0.32
  18  16  -1    0.02    0.37
  18  16  -1   -0.11    0.31
  18  16  -1    0.74    0.33
  18  16  -1    0.55    0.34
 -18 -16   1    0.91    0.42
 -18 -16   1    0.13    0.26
 -18 -16   1    0.32    0.33
 -18 -16   1   -0.11    0.27
 -18 -16   1    0.16    0.27
  17  16  -1    0.18    0.29
  17  16  -1    0.52    0.33
  17  16  -1    0.20    0.33
  17  16  -1    0.24    0.31
 -17 -16   1   -0.09    0.33
 -17 -16   1    0.85    0.33
 -17 -16   1   -0.09    0.24
 -17 -16   1    0.06    0.29
 -17 -16   1    0.27    0.30
  16  16  -1    2.87    0.53
  16  16  -1    2.59    0.52
  16  16  -1    3.06    0.56
 -16 -16   1    3.13    0.50
 -16 -16   1    3.37    0.60
 -16 -16   1    2.94    0.49
 -16 -16   1    2.82    0.55
 -16 -16   1    3.16    0.61
 -16 -16   1    2.61    0.49
  15  16  -1    1.96    0.43
  15  16  -1    1.66    0.37
  15  16  -1    1.90    0.38
  15  16  -1    2.15    0.44
 -15 -16   1    1.70    0.46
 -15 -16   1    1.68    0.39
 -15 -16   1    1.74    0.40
 -15 -16   1    1.55    0.47
 -15 -16   1    1.52    0.38
  14  16  -1    0.35    0.29
  14  16  -1    0.66    0.31
  14  16  -1   -0.02    0.15
  14  16  -1    0.56    0.22
  14  16  -1    0.75    0.33
 -14 -16   1    0.58    0.34
 -14 -16   1    1.18    0.37
 -14 -16   1    0.50    0.30
 -14 -16   1    0.92    0.32
  13  16  -1   12.30    1.16
  13  16  -1    9.42    1.23
  13  16  -1    9.26    0.77
  13  16  -1    9.28    0.58
 -13 -16   1   10.94    0.76
 -13 -16   1   14.48    1.73
 -13 -16   1   10.94    1.02
 -13 -16   1    9.97    0.75
 -13 -16   1   10.22    0.90
  12  16  -1    0.55    0.36
  12  16  -1    0.07    0.21
  12  16  -1    0.32    0.16
  12  16  -1    0.96    0.46
  12  16  -1    0.15    0.17
 -12 -16   1    0.32    0.36
 -12 -16   1    0.12    0.29
 -12 -16   1    0.32    0.26
 -12 -16   1    0.08    0.26
 -12 -16   1    0.16    0.24
  11  16  -1    8.05    0.46
  11  16  -1    7.98    0.61
  11  16  -1    8.98    0.67
  11  16  -1    7.93    0.53
  11  16  -1    8.35    0.68
 -11 -16   1    8.55    0.67
 -11 -16   1    6.72    0.58
 -11 -16   1    8.19    0.68
 -11 -16   1    7.57    0.60
 -11 -16   1    7.91    0.71
  10  16  -1    1.36    0.28
  10  16  -1    1.95    0.40
  10  16  -1    1.19    0.33
  10  16  -1    1.55    0.24
  10  16  -1    1.45    0.40
  10  16  -1    1.95    0.38
 -10 -16   1    2.04    0.40
 -10 -16   1    1.68    0.35
 -10 -16   1    1.80    0.38
 -10 -16   1    1.62    0.38
 -10 -16   1    2.47    0.47
   9  16  -1    1.00    0.33
   9  16  -1    1.01    0.30
   9  16  -1    1.61    0.32
   9  16  -1    0.80    0.26
   9  16  -1    0.90    0.33
  -9 -16   1    1.27    0.29
  -9 -16   1    1.27    0.36
  -9 -16   1    1.14    0.33
  -9 -16   1    1.17    0.29
  -9 -16   1    1.52    0.35
   8  16  -1    2.71    0.43
   8  16  -1    2.38    0.44
   8  16  -1    3.01    0.46
   8  16  -1    2.08    0.35
   8  16  -1    3.38    0.44
  -8 -16   1    2.71    0.47
  -8 -16   1    3.06    0.46
  -8 -16   1    2.56    0.45
  -8 -16   1    1.84    0.37
  -8 -16   1    3.25    0.44
   7  16  -1    0.71    0.22
   7  16  -1    0.57    0.20
   7  16  -1    0.55    0.24
   7  16  -1    0.97    0.26
   7  16  -1    0.99    0.30
  -7 -16   1    0.58    0.22
  -7 -16   1    0.52    0.24
  -7 -16   1    0.84    0.29
  -7 -16   1    0.36    0.19
  -7 -16   1    0.98    0.31
   6  16  -1    0.72    0.25
   6  16  -1    0.59    0.21
   6  16  -1    0.35    0.24
   6  16  -1    0.37    0.18
   6  16  -1    0.77    0.25
   6  16  -1    0.79    0.21
  -6 -16   1    0.90    0.26
  -6 -16   1    0.42    0.21
  -6 -16   1    0.68    0.22
  -6 -16   1    0.42    0.25
  -6 -16   1    0.76    0.26
   5  16  -1    1.34    0.35
   5  16  -1    1.12    0.28
   5  16  -1    1.40    0.30
   5  16  -1    1.57    0.33
   5  16  -1    1.31    0.22
   5  16  -1    0.97    0.26
   5  16  -1    2.33    0.30
  -5 -16   1    1.76    0.37
  -5 -16   1    1.64    0.29
  -5 -16   1    1.31    0.33
  -5 -16   1    1.35    0.30
  -5 -16   1    1.45    0.34
   4  16  -1    0.15    0.12
   4  16  -1    0.00    0.15
   4  16  -1    0.16    0.16
   4  16  -1    0.22    0.23
   4  16  -1    0.09    0.13
   4  16  -1   -0.15    0.16
   4  16  -1    0.07    0.20
  -4 -16   1    0.15    0.15
  -4 -16   1   -0.03    0.14
  -4 -16   1    0.05    0.17
  -4 -16   1   -0.05    0.18
   3  16  -1    3.56    0.30
   3  16  -1    3.61    0.49
   3  16  -1    4.56    0.55
   3  16  -1    3.85    0.40
   3  16  -1    3.78    0.48
   3  16  -1    3.92    0.24
   3  16  -1    4.36    0.54
  -3 -16   1    4.82    0.55
  -3 -16   1    3.76    0.39
  -3 -16   1    4.18    0.50
  -3 -16   1    3.77    0.48
   2  16  -1    2.67    0.40
   2  16  -1    3.36    0.50
   2  16  -1    2.49    0.42
   2  16  -1    3.08    0.29
   2  16  -1    2.90    0.43
  -2 -16   1    2.86    0.35
  -2 -16   1    3.07    0.46
  -2 -16   1    3.56    0.62
  -2 -16   1    2.74    0.42
   1  16  -1   11.15    0.74
   1  16  -1   10.82    0.53
   1  16  -1   10.07    0.67
   1  16  -1   11.75    0.71
   1  16  -1   10.40    0.70
  -1 -16   1   10.82    0.71
  -1 -16   1    9.96    0.57
  -1 -16   1   11.25    0.69
   0  16  -1    0.47    0.24
   0  16  -1    0.60    0.27
   0  16  -1    0.71    0.26
   0  16  -1    0.94    0.21
   0  16  -1    0.94    0.29
   0 -16   1    1.13    0.34
   0 -16   1    0.80    0.15
   0 -16   1    0.53    0.17
   0 -16   1    0.82    0.26
  -1  16  -1   11.83    0.72
  -1  16  -1   10.25    0.70
  -1  16  -1   11.30    0.74
  -1  16  -1   11.22    0.57
  -1  16  -1   12.63    0.79
   1 -16   1   11.86    0.71
   1 -16   1    9.88    0.69
   1 -16   1   11.72    0.59
   1 -16   1   11.36    0.59
   1 -16   1   10.79    0.45
  -2  16  -1    1.11    0.29
  -2  16  -1    0.31    0.19
  -2  16  -1    0.60    0.25
  -2  16  -1    0.55    0.27
  -2  16  -1    0.26    0.23
   2 -16   1    0.76    0.20
   2 -16   1    0.50    0.25
   2 -16   1    0.94    0.17
   2 -16   1    0.34    0.22
   2 -16   1    0.80    0.19
  -3  16  -1    0.75    0.28
  -3  16  -1    0.05    0.19
  -3  16  -1   -0.02    0.32
  -3  16  -1    0.21    0.18
   3 -16   1   -0.01    0.19
   3 -16   1    0.32    0.13
   3 -16   1    0.30    0.13
   3 -16   1    0.26    0.16
   3 -16   1   -0.08    0.21
  -4  16  -1    1.29    0.34
  -4  16  -1    0.92    0.38
  -4  16  -1    1.66    0.40
  -4  16  -1    1.93    0.30
  -4  16  -1    1.87    0.36
   4 -16   1    1.87    0.23
   4 -16   1    1.70    0.26
   4 -16   1    1.70    0.22
   4 -16   1    2.06    0.28
   4 -16   1    1.44    0.34
   4 -16   1    1.55    0.44
  -5  16  -1    0.63    0.26
  -5  16  -1    0.65    0.32
  -5  16  -1    0.64    0.24
  -5  16  -1    0.63    0.28
  -5  16  -1    0.96    0.34
   5 -16   1    0.79    0.20
   5 -16   1    0.81    0.28
   5 -16   1    0.84    0.32
   5 -16   1    0.65    0.13
   5 -16   1    0.38    0.20
  -6  16  -1    2.45    0.35
  -6  16  -1    2.25    0.47
  -6  16  -1    2.54    0.51
  -6  16  -1    3.11    0.44
   6 -16   1    2.43    0.34
   6 -16   1    3.78    0.51
  -7  16  -1    1.77    0.32
  -7  16  -1    2.21    0.47
  -7  16  -1    1.92    0.37
  -7  16  -1    1.67    0.45
  -7  16  -1    2.19    0.48
   7 -16   1    2.11    0.33
   7 -16   1    1.24    0.35
   7 -16   1    2.27    0.46
  -8  16  -1    0.09    0.32
  -8  16  -1    0.23    0.25
  -8  16  -1    0.60    0.34
  -8  16  -1    0.47    0.35
   8 -16   1    0.42    0.28
   8 -16   1   -0.08    0.22
   8 -16   1    0.47    0.32
   8 -16   1    0.18    0.26
  -9  16  -1    0.21    0.34
  -9  16  -1    0.01    0.29
  -9  16  -1   -0.11    0.27
  -9  16  -1    0.32    0.35
   9 -16   1    0.08    0.22
   9 -16   1   -0.08    0.24
   9 -16   1    0.47    0.31
 -10  16  -1    0.09    0.28
 -10  16  -1   -0.13    0.35
 -10  16  -1   -0.09    0.33
 -10  16  -1    0.07    0.28
  10 -16   1   -0.51    0.24
  10 -16   1   -0.20    0.26
 -11  16  -1    0.68    0.42
 -11  16  -1    0.31    0.42
 -11  16  -1    0.69    0.42
 -11  16  -1    0.27    0.38
  11 -16   1    0.17    0.33
  11 -16   1    1.87    0.46
  19  15  -1    0.41    0.39
  19  15  -1    0.31    0.36
  19  15  -1    0.56    0.38
  19  15  -1    0.40    0.29
 -19 -15   1    0.11    0.33
 -19 -15   1    0.25    0.38
 -19 -15   1    0.60    0.42
 -19 -15   1    0.27    0.33
 -19 -15   1    0.15    0.33
  18  15  -1    0.55    0.39
  18  15  -1    0.39    0.36
  18  15  -1    0.41    0.31
  18  15  -1   -0.08    0.25
 -18 -15   1    0.32    0.34
 -18 -15   1    0.37    0.26
 -18 -15   1    0.12    0.29
 -18 -15   1   -0.29    0.28
 -18 -15   1    0.63    0.34
  17  15  -1    4.31    0.55
  17  15  -1    4.06    0.61
  17  15  -1    4.93    0.71
  17  15  -1    4.42    0.64
 -17 -15   1    4.18    0.57
 -17 -15   1    4.07    0.59
 -17 -15   1    4.87    0.69
 -17 -15   1    4.41    0.66
 -17 -15   1    4.61    0.60
  16  15  -1    3.01    0.53
  16  15  -1    1.80    0.41
  16  15  -1    1.62    0.43
  16  15  -1    1.76    0.37
 -16 -15   1    2.42    0.48
 -16 -15   1    2.32    0.45
 -16 -15   1    1.98    0.47
 -16 -15   1    2.36    0.50
 -16 -15   1    2.49    0.46
 -16 -15   1    2.20    0.41
  15  15  -1    1.46    0.27
  15  15  -1    1.22    0.30
  15  15  -1    1.50    0.39
  15  15  -1    0.89    0.55
  15  15  -1    1.29    0.37
 -15 -15   1    1.64    0.51
 -15 -15   1    1.73    0.45
 -15 -15   1    1.77    0.36
 -15 -15   1    1.72    0.39
 -15 -15   1    0.90    0.35
  14  15  -1    1.50    0.25
  14  15  -1    1.06    0.30
  14  15  -1    1.60    0.40
  14  15  -1    0.73    0.45
 -14 -15   1    2.49    0.45
 -14 -15   1    1.76    0.57
 -14 -15   1    1.49    0.39
 -14 -15   1    2.01    0.54
  13  15  -1    0.16    0.15
  13  15  -1    0.47    0.26
  13  15  -1    0.73    0.29
  13  15  -1   -0.23    0.14
 -13 -15   1   -0.01    0.23
 -13 -15   1   -0.02    0.24
 -13 -15   1    0.04    0.26
 -13 -15   1    0.10    0.25
  12  15  -1   10.55    0.69
  12  15  -1    9.97    0.55
  12  15  -1    9.33    0.62
  12  15  -1   10.82    0.73
  12  15  -1    8.87    0.72
 -12 -15   1   10.60    0.77
 -12 -15   1    9.69    0.69
 -12 -15   1    9.83    0.68
 -12 -15   1   10.90    0.73
 -12 -15   1   10.02    0.75
  11  15  -1   -0.06    0.22
  11  15  -1    0.59    0.24
  11  15  -1    0.01    0.15
  11  15  -1    0.15    0.23
  11  15  -1    0.02    0.14
 -11 -15   1   -0.06    0.20
 -11 -15   1    0.32    0.23
 -11 -15   1   -0.18    0.24
 -11 -15   1    0.63    0.25
 -11 -15   1    0.37    0.22
  10  15  -1    6.06    0.55
  10  15  -1    6.16    0.56
  10  15  -1    6.16    0.51
  10  15  -1    6.08    0.53
  10  15  -1    5.67    0.37
 -10 -15   1    5.47    0.51
 -10 -15   1    6.24    0.56
 -10 -15   1    5.48    0.52
 -10 -15   1    5.33    0.50
 -10 -15   1    5.75    0.57
   9  15  -1   18.44    0.93
   9  15  -1   19.15    0.85
   9  15  -1   19.82    0.98
   9  15  -1   19.23    0.93
   9  15  -1   19.44    0.87
   9  15  -1   18.35    0.68
  -9 -15   1   17.90    0.93
  -9 -15   1   18.77    0.90
  -9 -15   1   17.69    0.90
  -9 -15   1   19.22    0.98
  -9 -15   1   18.68    0.90
   8  15  -1    3.52    0.24
   8  15  -1    3.74    0.44
   8  15  -1    3.26    0.43
   8  15  -1    3.87    0.48
   8  15  -1    3.60    0.50
   8  15  -1    2.94    0.45
  -8 -15   1    3.49    0.46
  -8 -15   1    4.24    0.51
  -8 -15   1    3.70    0.50
  -8 -15   1    3.68    0.50
  -8 -15   1    3.51    0.47
   7  15  -1    3.11    0.43
   7  15  -1    2.91    0.37
   7  15  -1    2.96    0.44
   7  15  -1    2.69    0.19
   7  15  -1    2.99    0.46
   7  15  -1    2.87    0.41
  -7 -15   1    2.37    0.42
  -7 -15   1    3.01    0.42
  -7 -15   1    2.43    0.37
  -7 -15   1    3.61    0.44
  -7 -15   1    2.93    0.43
   6  15  -1    4.45    0.43
   6  15  -1    4.43    0.44
   6  15  -1    4.65    0.45
   6  15  -1    4.66    0.43
   6  15  -1    4.24    0.40
  -6 -15   1    4.38    0.41
  -6 -15   1    4.03    0.51
  -6 -15   1    4.18    0.51
  -6 -15   1    4.03    0.41
  -6 -15   1    3.92    0.51
   5  15  -1    4.52    0.53
   5  15  -1    3.46    0.44
   5  15  -1    3.80    0.36
   5  15  -1    3.59    0.32
   5  15  -1    3.07    0.41
   5  15  -1    2.68    0.30
  -5 -15   1    3.78    0.47
  -5 -15   1    3.44    0.43
  -5 -15   1    3.42    0.43
  -5 -15   1    3.04    0.44
   4  15  -1    2.95    0.38
   4  15  -1    3.15    0.38
   4  15  -1    2.84    0.27
   4  15  -1    2.99    0.41
   4  15  -1    2.60    0.34
   4  15  -1    2.56    0.40
   4  15  -1    2.55    0.43
   4  15  -1    2.74    0.30
   4  15  -1    3.41    0.46
  -4 -15   1    2.95    0.42
  -4 -15   1    3.22    0.45
  -4 -15   1    3.40    0.33
   3  15  -1    6.99    0.40
   3  15  -1    7.88    0.37
   3  15  -1    7.67    0.55
   3  15  -1    7.77    0.56
   3  15  -1    8.21    0.57
   3  15  -1    7.07    0.35
   3  15  -1    8.21    0.59
   3  15  -1    8.16    0.59
  -3 -15   1    8.23    0.60
  -3 -15   1    6.89    0.49
  -3 -15   1    6.72    0.50
  -3 -15   1    8.13    0.49
  -3 -15   1    6.78    0.54
   2  15  -1   13.95    0.75
   2  15  -1   13.94    0.64
   2  15  -1   13.33    0.57
   2  15  -1   14.06    0.77
   2  15  -1   14.13    0.76
   2  15  -1   13.93    0.76
   2  15  -1   12.22    0.48
  -2 -15   1   13.38    0.68
  -2 -15   1   12.56    0.71
  -2 -15   1   13.03    0.75
  -2 -15   1   12.48    0.64
   1  15  -1    0.21    0.21
   1  15  -1    0.40    0.22
   1  15  -1    0.41    0.24
   1  15  -1    0.28    0.14
   1  15  -1    0.27    0.15
   1  15  -1    0.42    0.24
  -1 -15   1    0.14    0.10
  -1 -15   1    0.19    0.18
  -1 -15   1    0.25    0.15
  -1 -15   1    0.20    0.22
  -1 -15   1    0.03    0.18
  -1 -15   1    0.80    0.22
   0  15  -1    0.32    0.22
   0  15  -1    0.03    0.13
   0  15  -1   -0.07    0.18
   0  15  -1   -0.09    0.13
   0  15  -1    0.07    0.19
   0  15  -1    0.13    0.21
   0 -15   1    0.05    0.13
   0 -15   1    0.13    0.17
   0 -15   1   -0.15    0.11
   0 -15   1    0.11    0.20
   0 -15   1   -0.01    0.09
   0 -15   1   -0.32    0.16
  -1  15  -1    0.41    0.22
  -1  15  -1    0.10    0.11
  -1  15  -1    0.11    0.21
  -1  15  -1    0.29    0.22
  -1  15  -1    0.34    0.25
   1 -15   1    0.09    0.19
   1 -15   1    0.08    0.14
   1 -15   1    0.04    0.10
   1 -15   1    0.08    0.15
   1 -15   1    0.32    0.19
  -2  15  -1    2.07    0.41
  -2  15  -1    1.58    0.25
  -2  15  -1    2.25    0.41
  -2  15  -1    2.38    0.38
  -2  15  -1    2.16    0.38
   2 -15   1    1.54    0.25
   2 -15   1    2.52    0.32
   2 -15   1    1.94    0.36
   2 -15   1    2.31    0.24
   2 -15   1    2.35    0.40
  -3  15  -1    4.47    0.44
  -3  15  -1    3.20    0.46
  -3  15  -1    4.36    0.56
  -3  15  -1    4.40    0.37
  -3  15  -1    4.82    0.58
   3 -15   1    3.80    0.49
   3 -15   1    3.98    0.32
   3 -15   1    4.03    0.32
   3 -15   1    4.83    0.48
   3 -15   1    4.05    0.30
  -4  15  -1    0.54    0.19
  -4  15  -1    0.82    0.26
  -4  15  -1    0.27    0.24
  -4  15  -1    0.86    0.26
  -4  15  -1    0.65    0.25
   4 -15   1    0.25    0.20
   4 -15   1    0.38    0.17
   4 -15   1    0.30    0.16
   4 -15   1    0.38    0.14
   4 -15   1    0.51    0.15
   4 -15   1    0.93    0.29
  -5  15  -1    0.18    0.17
  -5  15  -1    0.02    0.16
  -5  15  -1    0.64    0.27
  -5  15  -1   -0.23    0.22
   5 -15   1    0.24    0.11
   5 -15   1   -0.02    0.10
   5 -15   1    0.32    0.14
   5 -15   1    0.39    0.20
   5 -15   1    0.02    0.19
   5 -15   1    0.20    0.11
   5 -15   1    0.10    0.21
  -6  15  -1   -0.02    0.19
  -6  15  -1    0.05    0.23
  -6  15  -1    0.55    0.23
  -6  15  -1    0.27    0.19
   6 -15   1    0.09    0.19
   6 -15   1    0.32    0.25
   6 -15   1    0.51    0.14
   6 -15   1    0.54    0.28
  -7  15  -1    3.00    0.51
  -7  15  -1    2.89    0.53
  -7  15  -1    3.40    0.42
  -7  15  -1    3.11    0.47
  -7  15  -1    3.53    0.54
  -7  15  -1    3.60    0.47
   7 -15   1    3.11    0.50
   7 -15   1    3.31    0.50
   7 -15   1    4.02    0.44
  -8  15  -1    0.95    0.37
  -8  15  -1    2.27    0.32
  -8  15  -1    1.63    0.38
  -8  15  -1    0.99    0.39
   8 -15   1    1.25    0.31
   8 -15   1    1.04    0.27
  -9  15  -1    0.30    0.28
  -9  15  -1    0.86    0.34
  -9  15  -1    0.16    0.29
   9 -15   1    0.79    0.27
   9 -15   1    0.01    0.21
   9 -15   1    0.32    0.31
 -10  15  -1    0.98    0.39
 -10  15  -1    0.41    0.32
 -10  15  -1    0.93    0.33
  10 -15   1    0.68    0.32
  10 -15   1    0.55    0.30
  10 -15   1    0.92    0.32
 -11  15  -1    0.04    0.28
 -11  15  -1    0.61    0.40
 -11  15  -1   -0.05    0.29
 -11  15  -1    0.43    0.30
  11 -15   1    0.31    0.26
  11 -15   1   -0.04    0.30
  11 -15   1   -0.33    0.24
 -12  15  -1    2.80    0.63
 -12  15  -1    2.83    0.58
 -12  15  -1    3.43    0.58
 -12  15  -1    3.30    0.59
  12 -15   1    3.63    0.59
  12 -15   1    3.89    0.59
  12 -15   1    2.73    0.51
  20  14  -1    0.18    0.44
  20  14  -1    1.17    0.40
  20  14  -1    0.94    0.40
  20  14  -1    0.42    0.39
 -20 -14   1    1.05    0.48
 -20 -14   1    0.10    0.37
 -20 -14   1    0.57    0.35
 -20 -14   1    0.68    0.41
 -20 -14   1    1.07    0.37
  19  14  -1    0.56    0.34
  19  14  -1    0.16    0.30
  19  14  -1    0.21    0.35
  19  14  -1    0.18    0.31
 -19 -14   1    0.83    0.34
 -19 -14   1    0.15    0.34
 -19 -14   1    0.00    0.31
 -19 -14   1    0.24    0.36
 -19 -14   1   -0.17    0.27
  18  14  -1    0.25    0.27
  18  14  -1    0.25    0.31
  18  14  -1    0.83    0.32
  18  14  -1    0.11    0.28
 -18 -14   1    0.39    0.31
 -18 -14   1    0.72    0.43
 -18 -14   1    0.54    0.36
 -18 -14   1    0.20    0.30
 -18 -14   1    0.18    0.30
  17  14  -1    0.61    0.35
  17  14  -1    0.94    0.35
  17  14  -1    0.22    0.25
 -17 -14   1    0.42    0.32
 -17 -14   1    0.36    0.30
 -17 -14   1    0.55    0.30
 -17 -14   1    0.26    0.43
 -17 -14   1    0.92    0.46
  16  14  -1    1.58    0.39
  16  14  -1    1.22    0.31
  16  14  -1    1.92    0.47
  16  14  -1    1.73    0.39
 -16 -14   1    1.47    0.42
 -16 -14   1    1.06    0.35
 -16 -14   1    0.85    0.34
 -16 -14   1    1.11    0.41
 -16 -14   1    1.32    0.36
  15  14  -1    0.15    0.25
  15  14  -1   -0.01    0.23
  15  14  -1   -0.21    0.25
  15  14  -1    0.16    0.20
  15  14  -1    0.16    0.11
 -15 -14   1   -0.09    0.23
 -15 -14   1   -0.34    0.24
 -15 -14   1   -0.27    0.19
 -15 -14   1    0.56    0.31
 -15 -14   1   -0.04    0.27
  14  14  -1   -0.11    0.20
  14  14  -1    0.38    0.31
  14  14  -1    0.46    0.22
  14  14  -1    0.39    0.26
  14  14  -1    0.39    0.15
 -14 -14   1    0.87    0.33
 -14 -14   1    0.41    0.26
 -14 -14   1    0.28    0.26
 -14 -14   1    0.47    0.27
 -14 -14   1    0.49    0.28
  13  14  -1    0.29    0.17
  13  14  -1    0.43    0.21
  13  14  -1    0.39    0.25
  13  14  -1    0.42    0.29
  13  14  -1    0.35    0.24
 -13 -14   1    0.39    0.28
 -13 -14   1    0.51    0.27
 -13 -14   1    0.49    0.31
 -13 -14   1    0.60    0.26
 -13 -14   1    0.18    0.22
  12  14  -1    8.91    0.67
  12  14  -1    8.46    0.48
  12  14  -1    8.79    0.64
  12  14  -1    9.20    0.70
 -12 -14   1    8.15    0.67
 -12 -14   1    8.43    0.68
 -12 -14   1    8.89    0.64
 -12 -14   1    9.98    0.66
 -12 -14   1    7.45    0.62
  11  14  -1   -0.09    0.17
  11  14  -1    0.42    0.24
  11  14  -1    0.41    0.19
  11  14  -1    0.30    0.15
  11  14  -1    0.66    0.22
  11  14  -1    0.08    0.15
 -11 -14   1    0.09    0.22
 -11 -14   1    0.55    0.26
 -11 -14   1    0.58    0.22
 -11 -14   1    0.22    0.23
 -11 -14   1    0.25    0.20
  10  14  -1   31.75    1.31
  10  14  -1   30.89    1.25
  10  14  -1   33.48    1.22
  10  14  -1   31.12    1.04
  10  14  -1   31.72    1.09
  10  14  -1   33.14    1.27
 -10 -14   1   32.83    1.31
 -10 -14   1   31.89    1.31
 -10 -14   1   30.53    1.22
 -10 -14   1   32.34    1.25
 -10 -14   1   30.14    1.21
   9  14  -1    1.12    0.29
   9  14  -1    0.99    0.25
   9  14  -1    1.51    0.22
   9  14  -1    1.00    0.26
   9  14  -1    1.42    0.29
   9  14  -1    1.22    0.27
  -9 -14   1    1.16    0.30
  -9 -14   1    1.09    0.30
  -9 -14   1    1.45    0.31
  -9 -14   1    1.74    0.34
  -9 -14   1    1.25    0.31
   8  14  -1    1.54    0.34
   8  14  -1    2.51    0.34
   8  14  -1    2.32    0.21
   8  14  -1    2.31    0.41
   8  14  -1    2.69    0.40
   8  14  -1    2.49    0.36
  -8 -14   1    1.62    0.32
  -8 -14   1    2.41    0.39
  -8 -14   1    2.98    0.45
  -8 -14   1    1.82    0.35
  -8 -14   1    2.77    0.39
   7  14  -1   -0.05    0.18
   7  14  -1    0.04    0.16
   7  14  -1    0.10    0.14
   7  14  -1   -0.20    0.14
   7  14  -1    0.00    0.08
   7  14  -1    0.07    0.18
  -7 -14   1    0.05    0.17
  -7 -14   1    0.23    0.18
  -7 -14   1   -0.02    0.14
  -7 -14   1    0.08    0.17
  -7 -14   1    0.02    0.17
   6  14  -1    0.42    0.21
   6  14  -1    0.34    0.16
   6  14  -1    0.23    0.18
   6  14  -1    0.14    0.07
   6  14  -1    0.25    0.17
  -6 -14   1    0.03    0.22
  -6 -14   1    0.01    0.17
  -6 -14   1   -0.19    0.14
  -6 -14   1    0.26    0.18
   5  14  -1    0.11    0.13
   5  14  -1    0.07    0.16
   5  14  -1   -0.05    0.17
   5  14  -1    0.25    0.18
   5  14  -1    0.16    0.12
   5  14  -1    0.11    0.16
  -5 -14   1    0.16    0.17
  -5 -14   1    0.22    0.15
  -5 -14   1   -0.03    0.15
  -5 -14   1    0.11    0.18
  -5 -14   1    0.09    0.15
   4  14  -1    4.19    0.31
   4  14  -1    3.42    0.27
   4  14  -1    4.03    0.42
   4  14  -1    3.91    0.47
   4  14  -1    3.82    0.43
   4  14  -1    3.67    0.47
   4  14  -1    3.98    0.30
   4  14  -1    3.90    0.40
   4  14  -1    4.34    0.37
  -4 -14   1    3.52    0.43
  -4 -14   1    4.04    0.49
  -4 -14   1    3.42    0.35
  -4 -14   1    4.10    0.47
  -4 -14   1    3.97    0.43
   3  14  -1    3.47    0.28
   3  14  -1    4.73    0.54
   3  14  -1    3.28    0.44
   3  14  -1    3.38    0.26
   3  14  -1    4.42    0.43
   3  14  -1    4.13    0.53
   3  14  -1    3.98    0.30
   3  14  -1    2.96    0.25
   3  14  -1    3.76    0.56
  -3 -14   1    3.64    0.34
  -3 -14   1    3.09    0.36
  -3 -14   1    3.22    0.42
  -3 -14   1    3.66    0.68
  -3 -14   1    3.08    0.44
   2  14  -1    0.18    0.21
   2  14  -1    0.36    0.19
   2  14  -1    0.26    0.10
   2  14  -1    0.09    0.09
   2  14  -1   -0.04    0.17
   2  14  -1    0.12    0.13
   2  14  -1    0.40    0.18
   2  14  -1    0.25    0.17
   2  14  -1   -0.04    0.12
  -2 -14   1    0.40    0.21
  -2 -14   1    0.12    0.13
  -2 -14   1    0.23    0.16
  -2 -14   1    0.15    0.15
   1  14  -1    2.22    0.27
   1  14  -1    2.05    0.23
   1  14  -1    2.42    0.39
   1  14  -1    2.96    0.32
   1  14  -1    2.82    0.41
   1  14  -1    2.24    0.37
   1  14  -1    2.50    0.38
  -1 -14   1    1.89    0.18
  -1 -14   1    2.48    0.38
  -1 -14   1    2.64    0.34
  -1 -14   1    2.53    0.33
  -1 -14   1    2.35    0.31
   0  14  -1    0.32    0.14
   0  14  -1    0.27    0.14
   0  14  -1    0.51    0.23
   0  14  -1    0.57    0.24
   0  14  -1    0.23    0.20
   0  14  -1    0.35    0.18
   0 -14   1    0.26    0.16
   0 -14   1    0.41    0.15
   0 -14   1    0.17    0.16
   0 -14   1    0.20    0.19
   0 -14   1    0.21    0.12
   0 -14   1    0.22    0.17
  -1  14  -1   16.45    0.82
  -1  14  -1   15.29    0.83
  -1  14  -1   15.66    0.78
  -1  14  -1   15.36    0.65
  -1  14  -1   16.06    0.83
   1 -14   1   14.96    0.65
   1 -14   1   14.62    0.66
   1 -14   1   17.19    0.81
   1 -14   1   16.90    0.84
   1 -14   1   17.14    0.68
   1 -14   1   15.43    0.58
  -2  14  -1    7.44    0.57
  -2  14  -1    8.36    0.46
  -2  14  -1    8.34    0.55
  -2  14  -1    6.76    0.32
  -2  14  -1    8.66    0.63
  -2  14  -1    7.16    0.55
   2 -14   1    7.88    0.44
   2 -14   1    7.01    0.43
   2 -14   1    8.10    0.44
   2 -14   1    7.19    0.56
   2 -14   1    8.52    0.58
   2 -14   1    7.26    0.39
  -3  14  -1   -0.11    0.16
  -3  14  -1    0.09    0.13
  -3  14  -1    0.10    0.16
  -3  14  -1    0.09    0.16
  -3  14  -1   -0.03    0.18
   3 -14   1    0.27    0.15
   3 -14   1   -0.09    0.18
   3 -14   1    0.11    0.12
   3 -14   1    0.08    0.15
   3 -14   1    0.20    0.13
  -4  14  -1    4.06    0.37
  -4  14  -1    4.94    0.42
  -4  14  -1    4.26    0.49
  -4  14  -1    4.54    0.55
  -4  14  -1    3.72    0.53
   4 -14   1    4.65    0.32
   4 -14   1    3.75    0.28
   4 -14   1    3.87    0.51
   4 -14   1    4.16    0.33
   4 -14   1    4.65    0.53
  -5  14  -1    0.24    0.25
  -5  14  -1    0.20    0.22
  -5  14  -1    0.22    0.17
  -5  14  -1    0.31    0.18
  -5  14  -1    0.30    0.26
  -5  14  -1    0.01    0.23
   5 -14   1    0.40    0.12
   5 -14   1    0.36    0.17
   5 -14   1    0.28    0.22
   5 -14   1    0.26    0.11
   5 -14   1   -0.06    0.10
   5 -14   1    0.40    0.14
   5 -14   1    0.10    0.23
  -6  14  -1    9.21    0.67
  -6  14  -1    8.20    0.53
  -6  14  -1    7.89    0.68
  -6  14  -1    7.90    0.54
  -6  14  -1    8.90    0.64
  -6  14  -1    8.76    0.67
   6 -14   1    8.64    0.65
   6 -14   1    7.98    0.41
   6 -14   1    8.31    0.62
   6 -14   1    8.36    0.50
  -7  14  -1    1.56    0.32
  -7  14  -1    1.37    0.37
  -7  14  -1    1.03    0.24
  -7  14  -1    1.19    0.30
  -7  14  -1    0.91    0.35
   7 -14   1    1.14    0.18
   7 -14   1    0.70    0.28
   7 -14   1    1.32    0.33
  -8  14  -1    3.26    0.54
  -8  14  -1    3.63    0.51
  -8  14  -1    2.69    0.53
  -8  14  -1    3.39    0.40
  -8  14  -1    3.35    0.44
  -8  14  -1    2.44    0.45
   8 -14   1    3.22    0.42
   8 -14   1    2.68    0.46
   8 -14   1    3.40    0.50
  -9  14  -1    0.74    0.36
  -9  14  -1    0.50    0.29
  -9  14  -1    0.67    0.33
  -9  14  -1    0.49    0.26
   9 -14   1    0.29    0.27
   9 -14   1    0.41    0.26
   9 -14   1    0.22    0.19
   9 -14   1    0.81    0.25
 -10  14  -1    0.26    0.27
 -10  14  -1    0.14    0.27
 -10  14  -1    0.26    0.23
 -10  14  -1    0.80    0.30
  10 -14   1    0.13    0.25
  10 -14   1   -0.22    0.20
 -11  14  -1    0.15    0.31
 -11  14  -1    0.76    0.35
 -11  14  -1    0.68    0.35
 -11  14  -1    0.13    0.26
  11 -14   1    0.36    0.29
  11 -14   1    0.20    0.26
  11 -14   1    0.63    0.31
 -12  14  -1    0.23    0.27
 -12  14  -1    0.40    0.31
 -12  14  -1   -0.06    0.28
 -12  14  -1    0.56    0.38
  12 -14   1    0.24    0.27
  12 -14   1   -0.25    0.26
  12 -14   1   -0.40    0.23
 -13  14  -1    0.37    0.36
 -13  14  -1    0.78    0.40
  13 -14   1    0.40    0.37
  13 -14   1    0.89    0.35
  13 -14   1    0.78    0.33
  20  13  -1   -0.30    0.31
  20  13  -1    0.08    0.30
  20  13  -1    0.93    0.50
  20  13  -1   -0.36    0.28
 -20 -13   1    0.68    0.27
 -20 -13   1   -0.04    0.32
 -20 -13   1   -0.40    0.39
 -20 -13   1   -0.25    0.30
 -20 -13   1    0.45    0.34
  19  13  -1    1.31    0.40
  19  13  -1    1.99    0.54
  19  13  -1    0.97    0.42
  19  13  -1    1.46    0.40
 -19 -13   1    1.23    0.47
 -19 -13   1    1.64    0.46
 -19 -13   1    1.05    0.41
 -19 -13   1    1.76    0.45
 -19 -13   1    1.56    0.38
  18  13  -1    1.29    0.37
  18  13  -1    2.20    0.52
  18  13  -1    3.00    0.50
  18  13  -1    1.95    0.47
 -18 -13   1    3.39    0.52
 -18 -13   1    2.47    0.44
 -18 -13   1    2.35    0.71
 -18 -13   1    2.06    0.48
  17  13  -1    4.75    0.59
  17  13  -1    4.23    0.62
  17  13  -1    3.58    0.57
 -17 -13   1    4.48    0.62
 -17 -13   1    4.52    0.57
 -17 -13   1    3.31    0.62
  16  13  -1    0.39    0.28
  16  13  -1    0.17    0.24
  16  13  -1    0.66    0.31
  16  13  -1    0.05    0.27
 -16 -13   1    0.51    0.32
 -16 -13   1    0.62    0.28
 -16 -13   1    0.09    0.26
 -16 -13   1    0.23    0.21
 -16 -13   1    0.12    0.24
  15  13  -1    0.99    0.27
  15  13  -1    0.44    0.27
  15  13  -1    0.46    0.29
 -15 -13   1    0.61    0.31
 -15 -13   1    0.49    0.31
 -15 -13   1    0.50    0.24
 -15 -13   1    0.48    0.28
 -15 -13   1    0.50    0.27
 -15 -13   1    0.49    0.27
  14  13  -1    1.21    0.38
  14  13  -1    0.75    0.25
  14  13  -1    0.76    0.28
  14  13  -1    1.10    0.33
  14  13  -1    0.53    0.14
 -14 -13   1    0.47    0.28
 -14 -13   1    0.93    0.27
 -14 -13   1    0.89    0.34
 -14 -13   1    0.97    0.29
 -14 -13   1    0.74    0.31
  13  13  -1    1.41    0.22
  13  13  -1    1.69    0.37
  13  13  -1    1.43    0.28
  13  13  -1    1.49    0.40
  13  13  -1    1.44    0.36
 -13 -13   1    1.98    0.38
 -13 -13   1    1.35    0.37
 -13 -13   1    1.12    0.36
 -13 -13   1    1.30    0.34
 -13 -13   1    1.60    0.36
  12  13  -1    4.04    0.48
  12  13  -1    3.95    0.52
  12  13  -1    4.18    0.55
  12  13  -1    3.70    0.32
 -12 -13   1    3.98    0.55
 -12 -13   1    4.37    0.58
 -12 -13   1    5.32    0.60
 -12 -13   1    3.67    0.51
 -12 -13   1    4.24    0.52
  11  13  -1    0.22    0.24
  11  13  -1    0.16    0.14
  11  13  -1    0.19    0.16
  11  13  -1    0.05    0.16
  11  13  -1   -0.11    0.17
  11  13  -1    0.03    0.14
 -11 -13   1    0.27    0.22
 -11 -13   1    0.02    0.19
 -11 -13   1    0.01    0.17
 -11 -13   1    0.17    0.19
 -11 -13   1    0.13    0.21
  10  13  -1    1.21    0.31
  10  13  -1    2.06    0.29
  10  13  -1    2.28    0.38
  10  13  -1    2.12    0.29
  10  13  -1    1.74    0.38
  10  13  -1    1.53    0.32
 -10 -13   1    1.82    0.36
 -10 -13   1    2.15    0.36
 -10 -13   1    1.73    0.35
 -10 -13   1    2.10    0.35
 -10 -13   1    1.83    0.35
   9  13  -1   21.92    0.92
   9  13  -1   21.45    0.77
   9  13  -1   21.49    0.99
   9  13  -1   22.29    0.95
   9  13  -1   22.70    0.98
   9  13  -1   22.01    0.84
  -9 -13   1   22.07    0.94
  -9 -13   1   22.26    1.00
  -9 -13   1   21.48    0.94
  -9 -13   1   21.33    0.94
  -9 -13   1   21.82    1.00
   8  13  -1    4.77    0.39
   8  13  -1    4.33    0.30
   8  13  -1    3.98    0.40
   8  13  -1    3.99    0.48
   8  13  -1    3.43    0.35
   8  13  -1    3.83    0.49
  -8 -13   1    4.49    0.44
  -8 -13   1    5.09    0.47
  -8 -13   1    4.51    0.42
  -8 -13   1    4.49    0.42
  -8 -13   1    4.20    0.40
   7  13  -1    4.20    0.42
   7  13  -1    3.92    0.40
   7  13  -1    4.80    0.52
   7  13  -1    3.74    0.37
   7  13  -1    4.47    0.51
   7  13  -1    3.41    0.26
  -7 -13   1    3.80    0.38
  -7 -13   1    3.98    0.49
  -7 -13   1    4.04    0.39
  -7 -13   1    4.52    0.42
   6  13  -1    0.31    0.17
   6  13  -1   -0.02    0.14
   6  13  -1    0.19    0.18
   6  13  -1    0.12    0.09
   6  13  -1    0.05    0.13
   6  13  -1    0.21    0.17
  -6 -13   1    0.11    0.13
  -6 -13   1    0.27    0.19
  -6 -13   1    0.25    0.15
  -6 -13   1    0.32    0.26
  -6 -13   1    0.14    0.18
   5  13  -1   19.74    0.76
   5  13  -1   20.31    0.86
   5  13  -1   22.14    0.85
   5  13  -1   19.63    0.86
   5  13  -1   21.05    0.91
   5  13  -1   19.98    0.52
  -5 -13   1   20.18    0.88
  -5 -13   1   19.77    0.87
  -5 -13   1   20.52    0.81
  -5 -13   1   19.77    0.83
  -5 -13   1   20.00    0.88
   4  13  -1   11.12    0.63
   4  13  -1   11.38    0.60
   4  13  -1   11.30    0.46
   4  13  -1   11.84    0.64
   4  13  -1   12.13    0.61
   4  13  -1   12.30    0.62
   4  13  -1   11.39    0.50
   4  13  -1   11.03    0.52
  -4 -13   1   11.24    0.60
  -4 -13   1   11.61    0.66
  -4 -13   1   11.96    0.58
  -4 -13   1   12.13    0.65
  -4 -13   1   12.21    0.65
   3  13  -1    2.00    0.33
   3  13  -1    1.70    0.30
   3  13  -1    2.01    0.25
   3  13  -1    1.96    0.24
   3  13  -1    1.76    0.27
   3  13  -1    2.68    0.37
   3  13  -1    2.20    0.23
   3  13  -1    1.47    0.22
  -3 -13   1    1.79    0.31
  -3 -13   1    1.66    0.31
  -3 -13   1    2.06    0.30
   2  13  -1    8.39    0.37
   2  13  -1    8.00    0.46
   2  13  -1    8.90    0.42
   2  13  -1    8.37    0.36
   2  13  -1    9.29    0.86
   2  13  -1    7.72    0.51
  -2 -13   1    7.80    0.51
  -2 -13   1    8.85    0.38
  -2 -13   1    7.48    0.27
  -2 -13   1    9.14    0.58
  -2 -13   1    7.85    0.47
  -2 -13   1    8.53    0.48
  -2 -13   1    8.61    0.55
   1  13  -1    0.56    0.16
   1  13  -1    0.31    0.12
   1  13  -1    0.66    0.24
   1  13  -1    0.20    0.14
  -1 -13   1    0.48    0.20
  -1 -13   1    0.50    0.18
  -1 -13   1    0.54    0.14
  -1 -13   1    0.53    0.13
  -1 -13   1    0.82    0.19
  -1 -13   1    0.43    0.19
  -1 -13   1    1.15    0.25
   0  13  -1    6.44    0.50
   0  13  -1    5.76    0.37
   0  13  -1    5.82    0.32
   0  13  -1    6.88    0.53
   0  13  -1    5.74    0.36
   0 -13   1    5.76    0.40
   0 -13   1    6.36    0.37
   0 -13   1    6.52    0.49
   0 -13   1    7.04    0.41
   0 -13   1    6.58    0.48
   0 -13   1    5.36    0.39
  -1  13  -1    5.38    0.48
  -1  13  -1    5.29    0.50
  -1  13  -1    6.86    0.49
  -1  13  -1    6.34    0.38
  -1  13  -1    5.78    0.49
   1 -13   1    5.88    0.38
   1 -13   1    6.47    0.35
   1 -13   1    6.65    0.48
   1 -13   1    6.24    0.38
   1 -13   1    6.14    0.50
   1 -13   1    5.84    0.39
  -2  13  -1    0.98    0.26
  -2  13  -1    0.32    0.24
  -2  13  -1    0.54    0.13
  -2  13  -1    0.45    0.17
  -2  13  -1    0.54    0.22
  -2  13  -1    0.66    0.20
   2 -13   1    0.50    0.17
   2 -13   1    0.32    0.20
   2 -13   1    0.51    0.15
   2 -13   1    0.37    0.19
   2 -13   1    0.54    0.17
   2 -13   1    0.58    0.17
  -3  13  -1    0.06    0.15
  -3  13  -1   -0.21    0.15
  -3  13  -1    0.01    0.17
  -3  13  -1    0.11    0.13
  -3  13  -1    0.09    0.19
   3 -13   1    0.22    0.12
   3 -13   1    0.20    0.12
   3 -13   1    0.17    0.17
   3 -13   1    0.20    0.13
   3 -13   1    0.12    0.11
   3 -13   1    0.23    0.33
  -4  13  -1   -0.04    0.21
  -4  13  -1    0.31    0.15
  -4  13  -1    0.34    0.23
  -4  13  -1    0.21    0.20
  -4  13  -1    0.18    0.23
  -4  13  -1    0.19    0.15
   4 -13   1    0.36    0.23
   4 -13   1    0.20    0.13
   4 -13   1    0.38    0.13
   4 -13   1    0.08    0.19
   4 -13   1    0.13    0.11
   4 -13   1    0.20    0.13
  -5  13  -1    0.41    0.25
  -5  13  -1    0.40    0.24
  -5  13  -1    0.52    0.24
  -5  13  -1    0.66    0.22
  -5  13  -1    0.30    0.22
  -5  13  -1    0.84    0.28
   5 -13   1    0.62    0.13
   5 -13   1    0.31    0.22
   5 -13   1    0.83    0.19
   5 -13   1    0.59    0.13
   5 -13   1    0.56    0.25
  -6  13  -1    1.89    0.37
  -6  13  -1    1.57    0.36
  -6  13  -1    1.78    0.32
  -6  13  -1    1.61    0.34
  -6  13  -1    1.44    0.35
   6 -13   1    1.41    0.35
   6 -13   1    2.05    0.23
   6 -13   1    1.97    0.29
   6 -13   1    1.58    0.14
   6 -13   1    2.03    0.37
  -7  13  -1    1.96    0.45
  -7  13  -1    1.66    0.36
  -7  13  -1    1.90    0.30
  -7  13  -1    1.64    0.32
  -7  13  -1    2.23    0.38
  -7  13  -1    1.74    0.39
   7 -13   1    1.55    0.33
   7 -13   1    2.22    0.40
   7 -13   1    2.01    0.23
   7 -13   1    2.30    0.35
  -8  13  -1    0.91    0.32
  -8  13  -1    0.95    0.53
  -8  13  -1    1.49    0.33
  -8  13  -1    1.19    0.43
  -8  13  -1    1.48    0.26
  -8  13  -1    1.20    0.30
   8 -13   1    1.02    0.16
   8 -13   1    1.33    0.16
   8 -13   1    1.27    0.18
   8 -13   1    1.31    0.31
   8 -13   1    1.30    0.26
   8 -13   1    1.55    0.36
  -9  13  -1    0.60    0.37
  -9  13  -1    1.46    0.62
  -9  13  -1    0.03    0.16
  -9  13  -1    1.00    0.28
   9 -13   1    1.12    0.27
   9 -13   1    0.81    0.29
   9 -13   1    0.72    0.22
   9 -13   1    0.72    0.18
   9 -13   1    0.71    0.29
 -10  13  -1    5.49    0.68
 -10  13  -1    4.45    0.55
 -10  13  -1    4.98    0.65
  10 -13   1    5.33    0.49
  10 -13   1    5.34    0.65
  10 -13   1    4.52    0.65
  10 -13   1    3.92    0.36
  10 -13   1    5.12    0.39
 -11  13  -1    2.55    0.53
 -11  13  -1    2.08    0.49
 -11  13  -1    2.34    0.46
  11 -13   1    2.40    0.65
  11 -13   1    2.18    0.39
 -12  13  -1    0.06    0.26
 -12  13  -1    0.02    0.52
 -12  13  -1    0.31    0.30
 -12  13  -1    0.32    0.33
  12 -13   1    0.30    0.30
  12 -13   1    0.33    0.27
  12 -13   1    0.46    0.28
 -13  13  -1    0.32    0.31
 -13  13  -1    0.99    0.41
 -13  13  -1    1.12    0.40
  13 -13   1    1.20    0.35
  13 -13   1    0.95    0.29
  13 -13   1    1.26    0.40
 -14  13  -1    0.55    0.42
 -14  13  -1   -0.56    0.30
  14 -13   1   -0.62    0.30
  14 -13   1    0.20    0.26
  14 -13   1   -0.30    0.24
  21  12  -1    1.07    0.39
  21  12  -1    0.52    0.35
  21  12  -1    0.12    0.33
 -21 -12   1    0.27    0.31
 -21 -12   1    0.06    0.28
 -21 -12   1   -0.08    0.35
 -21 -12   1    0.56    0.34
  20  12  -1    0.05    0.29
  20  12  -1    0.17    0.31
  20  12  -1    0.55    0.38
  20  12  -1   -0.01    0.30
 -20 -12   1    0.70    0.36
 -20 -12   1    0.86    0.46
 -20 -12   1   -0.12    0.25
 -20 -12   1    0.35    0.34
 -20 -12   1    0.54    0.32
  19  12  -1    4.59    0.62
  19  12  -1    3.48    0.57
  19  12  -1    2.91    0.57
  19  12  -1    3.75    0.68
 -19 -12   1    3.70    0.64
 -19 -12   1    4.43    0.65
 -19 -12   1    3.96    0.51
 -19 -12   1    3.00    0.58
 -19 -12   1    3.45    0.58
  18  12  -1    0.20    0.24
  18  12  -1   -0.14    0.22
  18  12  -1    0.01    0.21
  18  12  -1    0.09    0.27
 -18 -12   1   -0.30    0.22
 -18 -12   1    0.32    0.31
 -18 -12   1    0.60    0.47
 -18 -12   1    0.09    0.21
 -18 -12   1    0.35    0.28
  17  12  -1    0.80    0.32
  17  12  -1    1.82    0.45
  17  12  -1    1.44    0.40
  17  12  -1    0.73    0.33
 -17 -12   1    0.83    0.33
 -17 -12   1    1.38    0.35
 -17 -12   1    1.73    0.39
 -17 -12   1    0.85    0.35
 -17 -12   1    0.77    0.30
  16  12  -1    1.96    0.38
  16  12  -1    1.64    0.48
  16  12  -1    1.63    0.53
 -16 -12   1    1.90    0.36
 -16 -12   1    1.71    0.36
 -16 -12   1    1.59    0.42
 -16 -12   1    1.70    0.34
 -16 -12   1    1.70    0.40
  15  12  -1    0.82    0.12
  15  12  -1    0.76    0.34
  15  12  -1    0.76    0.28
 -15 -12   1    0.52    0.26
 -15 -12   1    0.88    0.31
 -15 -12   1    0.78    0.24
 -15 -12   1    1.45    0.35
  14  12  -1    0.43    0.24
  14  12  -1   -0.20    0.08
  14  12  -1    0.10    0.22
  14  12  -1    0.14    0.23
  14  12  -1   -0.01    0.18
 -14 -12   1   -0.09    0.17
 -14 -12   1    0.51    0.26
 -14 -12   1   -0.08    0.20
 -14 -12   1   -0.21    0.21
 -14 -12   1    0.02    0.16
  13  12  -1    0.49    0.26
  13  12  -1    0.56    0.21
  13  12  -1    0.22    0.19
  13  12  -1    0.69    0.27
  13  12  -1    0.28    0.13
 -13 -12   1    0.43    0.22
 -13 -12   1    0.40    0.24
 -13 -12   1   -0.20    0.21
 -13 -12   1    0.36    0.21
 -13 -12   1    0.33    0.26
  12  12  -1    0.13    0.12
  12  12  -1    0.16    0.21
  12  12  -1    0.08    0.21
  12  12  -1    0.26    0.21
 -12 -12   1    0.07    0.17
 -12 -12   1    0.38    0.23
 -12 -12   1    0.18    0.22
 -12 -12   1    0.01    0.18
 -12 -12   1   -0.07    0.18
  11  12  -1    0.36    0.25
  11  12  -1    0.08    0.18
  11  12  -1    0.39    0.17
  11  12  -1    0.52    0.26
  11  12  -1    0.33    0.15
 -11 -12   1    0.20    0.18
 -11 -12   1    0.31    0.21
 -11 -12   1    0.46    0.23
 -11 -12   1    0.45    0.25
 -11 -12   1    0.43    0.23
  10  12  -1   21.40    0.93
  10  12  -1   22.82    0.97
  10  12  -1   20.68    0.78
  10  12  -1   20.36    0.81
  10  12  -1   20.60    0.90
 -10 -12   1   21.62    0.92
 -10 -12   1   22.03    0.94
 -10 -12   1   21.56    1.00
 -10 -12   1   20.68    0.97
 -10 -12   1   21.77    0.92
   9  12  -1    0.91    0.27
   9  12  -1    1.10    0.22
   9  12  -1    0.93    0.20
   9  12  -1    0.76    0.27
   9  12  -1    1.33    0.29
   9  12  -1    0.77    0.24
  -9 -12   1    1.34    0.28
  -9 -12   1    0.92    0.24
  -9 -12   1    1.08    0.29
  -9 -12   1    1.36    0.30
  -9 -12   1    0.64    0.23
   8  12  -1    0.23    0.19
   8  12  -1    0.14    0.13
   8  12  -1    0.24    0.16
   8  12  -1    0.14    0.20
   8  12  -1    0.43    0.28
  -8 -12   1   -0.02    0.14
  -8 -12   1    0.20    0.18
  -8 -12   1    0.11    0.24
   7  12  -1    3.66    0.33
   7  12  -1    3.37    0.39
   7  12  -1    4.13    0.48
   7  12  -1    3.51    0.34
   7  12  -1    3.13    0.44
   7  12  -1    3.98    0.26
  -7 -12   1    3.57    0.36
  -7 -12   1    3.71    0.45
  -7 -12   1    3.17    0.39
  -7 -12   1    3.26    0.34
   6  12  -1    0.59    0.21
   6  12  -1    0.46    0.18
   6  12  -1    0.37    0.19
   6  12  -1    0.50    0.11
   6  12  -1    0.54    0.20
   6  12  -1    0.42    0.22
  -6 -12   1    0.72    0.22
  -6 -12   1    0.96    0.22
  -6 -12   1    0.31    0.17
  -6 -12   1    0.22    0.18
  -6 -12   1    0.57    0.22
   5  12  -1   36.48    1.26
   5  12  -1   36.70    1.14
   5  12  -1   37.94    1.21
   5  12  -1   37.16    1.21
   5  12  -1   37.08    1.24
   5  12  -1   37.29    0.93
  -5 -12   1   37.92    1.19
  -5 -12   1   35.25    1.19
  -5 -12   1   38.31    1.28
  -5 -12   1   37.22    1.25
  -5 -12   1   35.75    1.25
   4  12  -1    6.57    0.38
   4  12  -1    5.90    0.41
   4  12  -1    6.40    0.47
   4  12  -1    5.77    0.32
   4  12  -1    6.48    0.43
   4  12  -1    6.47    0.43
   4  12  -1    7.30    0.47
  -4 -12   1    5.84    0.40
  -4 -12   1    6.77    0.48
  -4 -12   1    6.33    0.46
  -4 -12   1    6.17    0.43
  -4 -12   1    6.71    0.47
   3  12  -1   95.61    2.48
   3  12  -1   97.49    2.32
   3  12  -1   87.39    2.50
   3  12  -1   95.94    2.43
   3  12  -1   95.16    2.48
   3  12  -1   92.86    2.26
   3  12  -1   94.62    2.54
   3  12  -1   95.48    2.53
   3  12  -1   96.18    2.33
  -3 -12   1   95.96    2.28
  -3 -12   1  100.25    2.54
  -3 -12   1   94.54    2.53
  -3 -12   1   98.01    2.45
  -3 -12   1   96.16    2.55
   2  12  -1    2.07    0.32
   2  12  -1    2.15    0.29
   2  12  -1    1.79    0.29
   2  12  -1    1.88    0.30
   2  12  -1    2.03    0.19
   2  12  -1    1.80    0.18
   2  12  -1    1.91    0.23
   2  12  -1    1.83    0.30
   2  12  -1    1.62    0.24
  -2 -12   1    2.17    0.20
  -2 -12   1    2.50    0.36
  -2 -12   1    2.21    0.33
  -2 -12   1    2.47    0.31
  -2 -12   1    1.75    0.29
  -2 -12   1    2.03    0.27
  -2 -12   1    1.61    0.12
   1  12  -1    0.30    0.09
   1  12  -1    0.43    0.20
   1  12  -1    0.30    0.13
   1  12  -1    0.42    0.09
   1  12  -1    0.63    0.21
   1  12  -1    0.43    0.21
   1  12  -1    0.57    0.22
   1  12  -1    0.47    0.13
   1  12  -1    0.35    0.14
  -1 -12   1    0.54    0.17
  -1 -12   1    0.41    0.19
  -1 -12   1    0.38    0.12
  -1 -12   1    0.46    0.19
  -1 -12   1    0.54    0.18
  -1 -12   1    0.57    0.18
   0  12  -1    0.16    0.18
   0  12  -1    0.06    0.10
   0  12  -1    0.03    0.10
   0  12  -1    0.08    0.15
   0  12  -1    0.07    0.15
   0  12  -1   -0.04    0.15
   0  12  -1   -0.03    0.08
   0 -12   1    0.17    0.15
   0 -12   1    0.23    0.14
   0 -12   1    0.16    0.15
   0 -12   1    0.24    0.13
   0 -12   1    0.02    0.09
   0 -12   1    0.14    0.09
   0 -12   1    0.23    0.11
  -1  12  -1    4.50    0.38
  -1  12  -1    4.15    0.30
  -1  12  -1    4.51    0.53
  -1  12  -1    4.01    0.26
  -1  12  -1    5.15    0.61
  -1  12  -1    4.26    0.39
   1 -12   1    4.32    0.41
   1 -12   1    4.37    0.27
   1 -12   1    4.82    0.34
   1 -12   1    4.46    0.40
   1 -12   1    3.68    0.29
   1 -12   1    4.72    0.31
  -2  12  -1    4.85    0.34
  -2  12  -1    4.23    0.39
  -2  12  -1    4.52    0.43
  -2  12  -1    4.66    0.45
  -2  12  -1    4.56    0.40
  -2  12  -1    4.84    0.26
   2 -12   1    4.66    0.32
   2 -12   1    4.83    0.32
   2 -12   1    4.93    0.31
   2 -12   1    4.94    0.41
   2 -12   1    4.56    0.29
  -3  12  -1    0.16    0.18
  -3  12  -1    0.65    0.25
  -3  12  -1    0.44    0.19
  -3  12  -1    0.24    0.14
  -3  12  -1    0.00    0.18
  -3  12  -1    0.06    0.18
   3 -12   1    0.49    0.17
   3 -12   1    0.20    0.12
   3 -12   1    0.20    0.20
   3 -12   1    0.22    0.20
   3 -12   1    0.10    0.11
  -4  12  -1    3.04    0.42
  -4  12  -1    3.83    0.50
  -4  12  -1    3.51    0.35
  -4  12  -1    4.08    0.49
  -4  12  -1    3.29    0.31
   4 -12   1    3.95    0.47
   4 -12   1    3.56    0.29
   4 -12   1    3.77    0.45
   4 -12   1    3.28    0.25
   4 -12   1    3.57    0.26
   4 -12   1    3.73    0.26
  -5  12  -1    0.17    0.15
  -5  12  -1    0.11    0.18
  -5  12  -1    0.06    0.20
  -5  12  -1    0.09    0.12
  -5  12  -1   -0.01    0.17
  -5  12  -1    0.18    0.21
   5 -12   1    0.30    0.14
   5 -12   1    0.09    0.09
   5 -12   1   -0.13    0.08
   5 -12   1    0.06    0.17
   5 -12   1   -0.06    0.07
   5 -12   1    0.06    0.10
   5 -12   1    0.11    0.09
   5 -12   1    0.39    0.23
   5 -12   1    0.15    0.07
  -6  12  -1    7.03    0.46
  -6  12  -1    7.56    0.57
  -6  12  -1    7.08    0.49
  -6  12  -1    6.94    0.57
  -6  12  -1    6.68    0.52
  -6  12  -1    6.06    0.55
   6 -12   1    7.52    0.56
   6 -12   1    6.90    0.34
   6 -12   1    7.18    0.46
   6 -12   1    6.69    0.52
   6 -12   1    6.91    0.35
   6 -12   1    6.57    0.31
  -7  12  -1    0.49    0.22
  -7  12  -1    0.20    0.18
  -7  12  -1    0.44    0.18
  -7  12  -1    0.25    0.24
  -7  12  -1    0.08    0.20
  -7  12  -1   -0.18    0.17
   7 -12   1   -0.05    0.09
   7 -12   1    0.04    0.19
   7 -12   1    0.20    0.21
   7 -12   1    0.20    0.10
   7 -12   1    0.20    0.14
  -8  12  -1    1.36    0.32
  -8  12  -1    0.87    0.33
  -8  12  -1    1.58    0.26
[truncated: 13,554,840 more chars]
