# Supplementary material for: Crystal structures of the Lewis acid–base adducts {[(C6H11)2N]3Ti–LB}+[MeB(C6F5)3]−·1.5C7H8; LB = (C6H5)3PO (1), p-F—C6H4CN (2)
Source: Acta Crystallogr E Crystallogr Commun. 2022 Aug 16;78(Pt 9):912–5. doi: 10.1107/S2056989022007952 (PMC9443798; doi:10.1107/S2056989022007952)
Supplement: Supplementary file 2 [file e-78-00912-1sup2.hkl]

data_1                                                                          
_shelx_title ' [Ti(N(C6H11)2)3(OP(C6H5)3)] [B(CH3)(C6F5)3] *1.5C7H8 in P-1'     
_shelx_refln_list_code          4                                               
_shelx_F_calc_maximum      273.07                                               
_exptl_crystal_F_000      1606.00                                               
_reflns_d_resolution_high  0.6200                                               
                                                                                
loop_                                                                           
 _space_group_symop_operation_xyz                                               
 'x, y, z'                                                                      
 '-x, -y, -z'                                                                   
                                                                                
_cell_length_a    13.8643                                                       
_cell_length_b    14.3017                                                       
_cell_length_c    20.0502                                                       
_cell_angle_alpha  86.485                                                       
_cell_angle_beta   80.033                                                       
_cell_angle_gamma  73.649                                                       
                                                                                
_shelx_F_squared_multiplier     1.000                                           
                                                                                
loop_                                                                           
 _refln_index_h                                                                 
 _refln_index_k                                                                 
 _refln_index_l                                                                 
 _refln_F_squared_calc                                                          
 _refln_F_squared_meas                                                          
 _refln_F_squared_sigma                                                         
 _refln_observed_status                                                         
   1   0   0       1274.63       1410.54         7.75 o                         
   2   0   0       2389.26       2870.87        13.21 o                         
   3   0   0        762.17        676.81         4.19 o                         
   4   0   0       1342.34       1466.62         7.98 o                         
   5   0   0       2314.63       2450.42        12.67 o                         
   6   0   0       2903.91       2965.45        16.17 o                         
   7   0   0        976.75        959.28         7.16 o                         
   8   0   0       2307.69       2333.62        15.31 o                         
   9   0   0         26.10         39.19         3.28 o                         
  10   0   0         53.54         65.66         3.37 o                         
  11   0   0         92.32        109.09         4.80 o                         
  12   0   0         26.39         36.24         3.67 o                         
  13   0   0        152.46        170.10         6.15 o                         
  14   0   0         92.03         96.30         5.62 o                         
  15   0   0        185.52        202.84        10.25 o                         
  16   0   0        160.98        201.30        11.71 o                         
  17   0   0        132.27        147.15        11.00 o                         
  18   0   0        381.78        391.01        16.11 o                         
  19   0   0        418.14        443.66        18.90 o                         
  20   0   0         28.31         55.25        10.01 o                         
  21   0   0         15.92         24.64         9.73 o                         
 -20   1   0        350.23        329.01        19.97 o                         
 -19   1   0         12.75         17.54         8.82 o                         
 -18   1   0        515.65        518.10        15.97 o                         
 -17   1   0        122.81        116.16         9.66 o                         
 -16   1   0         40.83         25.61         6.00 o                         
 -15   1   0        250.20        240.09        10.59 o                         
 -14   1   0         33.74         66.19         6.30 o                         
 -13   1   0        119.88        100.85         5.64 o                         
 -12   1   0        217.80        194.43         6.47 o                         
 -11   1   0        529.83        495.84         8.21 o                         
 -10   1   0        880.69        835.44        10.45 o                         
  -9   1   0        331.00        334.53         5.19 o                         
  -8   1   0       3457.82       3558.07        23.70 o                         
  -7   1   0       1968.67       1914.05        12.73 o                         
  -6   1   0        253.26        228.67         3.42 o                         
  -5   1   0        224.58        280.29         3.08 o                         
  -4   1   0        366.31        415.30         3.46 o                         
  -3   1   0      18101.93      19463.38        86.10 o                         
  -2   1   0      21788.00      23724.22       208.28 o                         
  -1   1   0      48798.38      47956.07       431.74 o                         
   0   1   0        106.92         47.67         0.63 o                         
   1   1   0      10826.95      11999.60       105.34 o                         
   2   1   0       3735.83       3979.42        19.28 o                         
   3   1   0       6400.53       6927.16        32.44 o                         
   4   1   0       7846.32       7396.12        33.59 o                         
   5   1   0       2893.14       2893.02        14.94 o                         
   6   1   0      12360.31      12373.71        59.21 o                         
   7   1   0        368.78        332.66         4.20 o                         
   8   1   0       1718.01       1612.86        11.99 o                         
   9   1   0       2023.57       1945.88        14.58 o                         
  10   1   0        177.74        201.00         4.19 o                         
  11   1   0       2098.06       2120.71        17.10 o                         
  12   1   0        171.09        182.33         4.48 o                         
  13   1   0        263.04        324.86         8.58 o                         
  14   1   0         44.97         38.17         4.21 o                         
  15   1   0         12.13         20.56         4.88 o                         
  16   1   0        103.37        149.04        10.70 o                         
  17   1   0        389.97        384.07        14.23 o                         
  18   1   0        886.20        892.54        21.92 o                         
  19   1   0         86.83         97.43        11.57 o                         
  20   1   0        343.39        345.76        17.01 o                         
  21   1   0          2.71          4.25        10.70 o                         
 -20   2   0          9.48          9.07        13.74 o                         
 -19   2   0        500.13        461.08        19.28 o                         
 -18   2   0          3.80         11.51         6.60 o                         
 -17   2   0        318.38        346.46        13.03 o                         
 -16   2   0        345.59        333.30        12.77 o                         
 -15   2   0         28.41         31.67         5.59 o                         
 -14   2   0         10.48         13.84         4.32 o                         
 -13   2   0         29.36         30.74         4.41 o                         
 -12   2   0        256.89        218.79         7.25 o                         
 -11   2   0         34.73         39.03         3.43 o                         
 -10   2   0         42.57         27.49         2.96 o                         
  -9   2   0         93.06         80.03         3.78 o                         
  -8   2   0         98.22         94.53         3.09 o                         
  -7   2   0         25.92         37.24         2.14 o                         
  -6   2   0         10.41         12.78         1.33 o                         
  -5   2   0        123.90        113.62         2.28 o                         
  -4   2   0        406.49        603.62         4.23 o                         
  -3   2   0      10807.40      10019.63        45.57 o                         
  -2   2   0       2326.80       2004.41        11.18 o                         
  -1   2   0       1534.28       1278.58         6.98 o                         
   0   2   0       9442.84      10238.08        41.98 o                         
   1   2   0       1923.67       1898.49         9.55 o                         
   2   2   0       4642.20       4705.50        22.37 o                         
   3   2   0      33175.59      34405.59       246.32 o                         
   4   2   0        602.24        652.94         5.16 o                         
   5   2   0       2931.28       2949.14        15.73 o                         
   6   2   0       1406.14       1615.75        10.12 o                         
   7   2   0       2761.62       2974.84        18.97 o                         
   8   2   0       3322.16       3044.84        20.32 o                         
   9   2   0        147.33        124.09         3.74 o                         
  10   2   0       1424.01       1366.14        11.85 o                         
  11   2   0        278.61        203.97         4.62 o                         
  12   2   0         38.14         42.23         2.89 o                         
  13   2   0          1.76          6.24         2.66 o                         
  14   2   0        796.19        723.66         9.03 o                         
  15   2   0          2.77          5.22         4.91 o                         
  16   2   0          7.66          1.08         5.16 o                         
  17   2   0         65.80         85.74         8.42 o                         
  18   2   0        194.62        195.70        14.82 o                         
  19   2   0          6.83         11.93         7.52 o                         
  20   2   0         20.52         31.13         9.14 o                         
  21   2   0         40.28         36.28        10.20 o                         
 -20   3   0        513.97        480.99        24.79 o                         
 -19   3   0         44.96         43.57        13.70 o                         
 -18   3   0          0.20          3.56         7.00 o                         
 -17   3   0         12.32         29.30         7.73 o                         
 -16   3   0        110.97        119.04         9.03 o                         
 -15   3   0        587.71        567.90        13.74 o                         
 -14   3   0        150.06        157.56         8.48 o                         
 -13   3   0          1.30          4.15         3.83 o                         
 -12   3   0        242.48        212.87         6.05 o                         
 -11   3   0          0.89         -0.79         2.40 o                         
 -10   3   0         72.42         70.54         3.66 o                         
  -9   3   0         18.58         51.46         4.13 o                         
  -8   3   0       1124.14       1104.17         9.44 o                         
  -7   3   0         44.45         64.51         2.50 o                         
  -6   3   0         62.42        117.66         2.82 o                         
  -5   3   0       1154.14       1180.57         8.30 o                         
  -4   3   0          6.30          4.83         1.23 o                         
  -3   3   0       9409.05       9055.38        44.80 o                         
  -2   3   0        109.98        123.27         2.12 o                         
  -1   3   0       7476.49       7158.92        31.54 o                         
   0   3   0          4.05         25.23         0.92 o                         
   1   3   0         65.12         87.42         1.42 o                         
   2   3   0      31351.39      32036.02       207.69 o                         
   3   3   0       5153.07       5025.19        24.58 o                         
   4   3   0        994.12        813.83         6.00 o                         
   5   3   0         24.33         36.23         1.70 o                         
   6   3   0       2955.35       2926.49        16.79 o                         
   7   3   0        595.95        699.63         7.12 o                         
   8   3   0        278.51        386.39         8.86 o                         
   9   3   0        213.23        236.87         5.12 o                         
  10   3   0         13.70         16.76         2.06 o                         
  11   3   0         31.23         48.37         3.53 o                         
  12   3   0          5.31         10.59         3.03 o                         
  13   3   0        736.11        744.31        11.83 o                         
  14   3   0       1156.69       1100.72        13.37 o                         
  15   3   0          0.67          3.67         3.45 o                         
  16   3   0        261.15        259.08        12.87 o                         
  17   3   0        360.07        391.87        17.03 o                         
  18   3   0        173.83        170.57        16.06 o                         
  19   3   0        162.08        189.60        12.94 o                         
  20   3   0         51.39         35.87         8.66 o                         
  21   3   0         72.90         93.89        11.12 o                         
 -19   4   0         36.95         60.99        13.13 o                         
 -18   4   0         63.23        100.40        10.71 o                         
 -17   4   0         76.87         68.94         8.68 o                         
 -16   4   0        284.86        292.29        11.94 o                         
 -15   4   0          9.47          3.84         4.64 o                         
 -14   4   0        304.55        281.34        11.22 o                         
 -13   4   0        196.06        210.13         8.15 o                         
 -12   4   0        351.16        370.82         9.11 o                         
 -11   4   0        508.98        526.08         9.25 o                         
 -10   4   0         24.92         35.42         3.32 o                         
  -9   4   0         73.18         89.99         4.18 o                         
  -8   4   0        238.65        280.14         4.68 o                         
  -7   4   0         12.52          6.78         1.60 o                         
  -6   4   0       6925.89       7047.57        38.66 o                         
  -5   4   0        215.20        129.89         3.32 o                         
  -4   4   0         48.77         70.57         2.30 o                         
  -3   4   0          6.32         18.49         1.45 o                         
  -2   4   0      16897.28      17318.84        79.30 o                         
  -1   4   0        124.33        151.35         2.10 o                         
   0   4   0       3932.67       4355.05        19.69 o                         
   1   4   0      15385.41      15427.83        66.10 o                         
   2   4   0       3538.84       3477.84        17.74 o                         
   3   4   0       1463.21       1458.11         8.27 o                         
   4   4   0       3137.59       3367.17        17.82 o                         
   5   4   0       7048.47       6203.44        32.47 o                         
   6   4   0        688.44        615.46         8.26 o                         
   7   4   0         57.90         88.40         3.31 o                         
   8   4   0       1264.73       1164.86        11.50 o                         
   9   4   0       3347.06       3322.09        25.18 o                         
  10   4   0        222.52        232.20         6.39 o                         
  11   4   0        275.22        276.67         6.52 o                         
  12   4   0        688.19        637.79        10.90 o                         
  13   4   0        284.64        253.21         8.08 o                         
  14   4   0        392.29        391.31         9.57 o                         
  15   4   0         10.85         -2.21         3.68 o                         
  16   4   0          2.82         12.24         4.23 o                         
  17   4   0         10.42         15.35         6.52 o                         
  18   4   0        455.74        527.11        27.77 o                         
  19   4   0         44.35         16.06         9.48 o                         
  20   4   0          3.90          6.45         7.73 o                         
  21   4   0        169.43        181.37        13.70 o                         
 -19   5   0         78.44         69.00        13.19 o                         
 -18   5   0         15.60         19.08        13.36 o                         
 -17   5   0        207.30        232.69        12.42 o                         
 -16   5   0        107.71        108.07         8.29 o                         
 -15   5   0         14.21         10.61         5.61 o                         
 -14   5   0         32.84         22.48         4.18 o                         
 -13   5   0          3.31          4.63         4.52 o                         
 -12   5   0        360.88        393.77         7.75 o                         
 -11   5   0          8.35         15.25         2.88 o                         
 -10   5   0       2763.70       2735.55        23.87 o                         
  -9   5   0        203.06        213.53         5.89 o                         
  -8   5   0         26.11         38.87         2.45 o                         
  -7   5   0        860.75        828.07         8.00 o                         
  -6   5   0       3116.22       3105.73        19.35 o                         
  -5   5   0        250.65        167.95         3.64 o                         
  -4   5   0       1915.17       1703.40        12.13 o                         
  -3   5   0       1346.21       1412.96        10.62 o                         
  -2   5   0       2288.71       2264.41        12.74 o                         
  -1   5   0       2363.31       2436.60        14.01 o                         
   0   5   0        657.08        765.62         5.33 o                         
   1   5   0       5615.72       5536.21        25.94 o                         
   2   5   0       1682.69       1739.15        10.28 o                         
   3   5   0       2616.17       2428.34        13.72 o                         
   4   5   0       1433.96       1264.58         8.25 o                         
   5   5   0       7698.35       8309.98        38.89 o                         
   6   5   0        269.36        230.29         4.71 o                         
   7   5   0       8659.39       8870.89        56.70 o                         
   8   5   0        127.95         90.43         4.34 o                         
   9   5   0        360.94        428.15         8.18 o                         
  10   5   0        336.47        320.38         6.03 o                         
  11   5   0        100.72        128.81         6.23 o                         
  12   5   0       1201.47       1183.98        17.96 o                         
  13   5   0       1686.56       1446.26        17.82 o                         
  14   5   0        496.28        484.95        10.88 o                         
  15   5   0          9.40          9.85         3.85 o                         
  16   5   0         47.22         54.56         5.36 o                         
  17   5   0        524.07        537.32        16.88 o                         
  18   5   0        331.37        312.46        19.08 o                         
  19   5   0         26.27         25.55         8.47 o                         
  20   5   0          4.37         15.14         7.95 o                         
  21   5   0         81.89         67.46        10.98 o                         
 -18   6   0        144.04        118.92        14.37 o                         
 -17   6   0        177.43        177.45        13.54 o                         
 -16   6   0        492.74        508.12        24.31 o                         
 -15   6   0         60.14         59.30         7.35 o                         
 -14   6   0          0.11          3.48         5.59 o                         
 -13   6   0        825.13        751.89        15.19 o                         
 -12   6   0         20.67         25.67         3.18 o                         
 -11   6   0       1379.75       1273.91        14.36 o                         
 -10   6   0        103.21        122.81         4.60 o                         
  -9   6   0          0.22         22.83         2.84 o                         
  -8   6   0        947.89        841.70         9.78 o                         
  -7   6   0        988.32        919.70         9.45 o                         
  -6   6   0       2129.18       1969.64        18.09 o                         
  -5   6   0        397.22        399.63         5.35 o                         
  -4   6   0        236.98        229.57         4.43 o                         
  -3   6   0        479.70        498.43         5.44 o                         
  -2   6   0         21.21         53.44         1.87 o                         
  -1   6   0         18.84         11.12         1.32 o                         
   0   6   0        631.20        614.36         5.17 o                         
   1   6   0       1706.72       1483.55         9.22 o                         
   2   6   0        406.40        476.11         4.58 o                         
   3   6   0         32.03         61.44         2.25 o                         
   4   6   0        112.64         86.17         2.86 o                         
   5   6   0        283.59        314.51         4.65 o                         
   6   6   0        670.86        656.96         7.43 o                         
   7   6   0        373.44        366.46         6.43 o                         
   8   6   0        337.57        296.60         5.96 o                         
   9   6   0        108.70        235.97         5.57 o                         
  10   6   0        216.46        184.68         6.49 o                         
  11   6   0        322.03        346.59         8.82 o                         
  12   6   0        398.21        370.45        10.18 o                         
  13   6   0        145.58        156.42         8.79 o                         
  14   6   0        394.72        367.74         9.84 o                         
  15   6   0         99.37        100.49         6.54 o                         
  16   6   0        282.06        307.27        12.75 o                         
  17   6   0          5.21         -3.03         6.02 o                         
  18   6   0         95.70         91.86        10.39 o                         
  19   6   0         38.63         21.84         9.57 o                         
  20   6   0         63.05         57.76        12.41 o                         
  21   6   0         14.80         39.38         9.24 o                         
  22   6   0         32.94         36.02        12.11 o                         
 -18   7   0          7.61          0.10        17.15 o                         
 -17   7   0        427.92        386.12        21.75 o                         
 -16   7   0         19.69         25.56         8.81 o                         
 -15   7   0          0.66          2.25         6.83 o                         
 -14   7   0        122.02        120.03         8.13 o                         
 -13   7   0          1.30          4.84         4.67 o                         
 -12   7   0        377.79        359.39         9.35 o                         
 -11   7   0         39.58         50.82         4.21 o                         
 -10   7   0       1001.89        881.77        12.06 o                         
  -9   7   0         36.50         49.77         3.57 o                         
  -8   7   0       1793.46       1686.11        14.66 o                         
  -7   7   0        218.04        247.79         5.49 o                         
  -6   7   0        142.01        126.84         4.58 o                         
  -5   7   0         33.80         52.07         2.27 o                         
  -4   7   0      10446.34      10747.41        60.74 o                         
  -3   7   0        404.49        427.05         5.46 o                         
  -2   7   0       3053.32       3005.07        18.26 o                         
  -1   7   0        180.72        168.90         2.87 o                         
   0   7   0        301.41        467.92         4.72 o                         
   1   7   0        396.49        519.02         5.39 o                         
   2   7   0         55.67        188.15         2.92 o                         
   3   7   0         21.61         39.79         2.47 o                         
   4   7   0         10.39         10.29         1.87 o                         
   5   7   0       3871.66       3939.40        28.01 o                         
   6   7   0        597.43        690.55         9.62 o                         
   7   7   0        902.16        784.62         9.11 o                         
   8   7   0       1557.66       1551.49        14.11 o                         
   9   7   0        647.03        619.27         8.67 o                         
  10   7   0        869.11        790.00        10.71 o                         
  11   7   0        679.44        743.73        11.74 o                         
  12   7   0        791.82        723.78        14.34 o                         
  13   7   0        224.20        231.03        10.23 o                         
  14   7   0         10.22          8.82         4.62 o                         
  15   7   0       1112.64        994.05        20.58 o                         
  16   7   0         32.44         32.64         6.19 o                         
  17   7   0        250.98        216.09        12.70 o                         
  18   7   0        174.02        236.89        14.92 o                         
  19   7   0         44.23         56.76         9.50 o                         
  20   7   0         14.50          7.51         8.66 o                         
  21   7   0        291.82        257.29        16.10 o                         
  22   7   0          4.50         13.48        10.30 o                         
 -17   8   0         14.43         17.24         9.41 o                         
 -16   8   0          4.95         23.20        11.60 o                         
 -15   8   0         15.79         20.41        10.07 o                         
 -14   8   0         15.25          9.53         6.56 o                         
 -13   8   0        636.24        618.42        13.94 o                         
 -12   8   0        204.21        214.21         7.73 o                         
 -11   8   0        398.77        370.03         8.80 o                         
 -10   8   0        111.57        111.94         5.08 o                         
  -9   8   0          7.23          4.48         2.83 o                         
  -8   8   0        135.19        132.45         4.64 o                         
  -7   8   0       3149.87       2985.71        26.04 o                         
  -6   8   0        323.97        333.21         7.99 o                         
  -5   8   0        897.80        940.96         9.34 o                         
  -4   8   0         14.91         33.77         2.21 o                         
  -3   8   0       6579.96       6339.75        38.62 o                         
  -2   8   0        658.97        648.15         6.82 o                         
  -1   8   0          7.24         17.57         1.72 o                         
   0   8   0       3601.73       3736.68        22.75 o                         
   1   8   0        523.68        678.08         6.73 o                         
   2   8   0       3827.79       3975.29        27.42 o                         
   3   8   0        880.01        853.46         9.26 o                         
   4   8   0       1226.58       1050.71        10.91 o                         
   5   8   0        190.69        192.28         5.02 o                         
   6   8   0       4208.30       3948.04        31.72 o                         
   7   8   0       1118.27       1069.60        12.91 o                         
   8   8   0        858.24        876.51        10.84 o                         
   9   8   0        555.11        507.01         9.38 o                         
  10   8   0        447.45        381.84         7.79 o                         
  11   8   0         53.47        102.95         8.02 o                         
  12   8   0       1088.06        989.08        17.66 o                         
  13   8   0        198.78        219.87         9.13 o                         
  14   8   0         75.21         70.46         6.40 o                         
  15   8   0        962.60        947.81        18.95 o                         
  16   8   0       1205.84       1175.64        22.61 o                         
  17   8   0        164.38        204.84        12.81 o                         
  18   8   0        423.59        472.80        15.94 o                         
  19   8   0         54.71         67.11         8.91 o                         
  20   8   0         55.82         47.97         9.85 o                         
  21   8   0         16.85         13.06        10.07 o                         
 -17   9   0          0.34          5.09        10.99 o                         
 -16   9   0          0.13         -8.31         8.31 o                         
 -15   9   0          8.59         10.73         8.04 o                         
 -14   9   0        469.18        516.11        16.78 o                         
 -13   9   0         28.30         44.62         7.52 o                         
 -12   9   0        450.50        481.52        15.39 o                         
 -11   9   0        101.68        127.30         6.57 o                         
 -10   9   0        115.21        120.15         5.52 o                         
  -9   9   0        896.17        937.28        12.59 o                         
  -8   9   0       1336.09       1249.25        13.56 o                         
  -7   9   0        292.17        268.71         6.21 o                         
  -6   9   0          0.77          5.36         2.33 o                         
  -5   9   0       2396.18       2272.80        17.78 o                         
  -4   9   0       4502.75       4164.66        27.50 o                         
  -3   9   0        246.02        242.88         4.66 o                         
  -2   9   0       1090.70       1245.30        11.34 o                         
  -1   9   0       1055.34       1185.43        11.18 o                         
   0   9   0        460.09        453.29         6.57 o                         
   1   9   0        790.54        687.20         7.29 o                         
   2   9   0        271.45        202.75         3.99 o                         
   3   9   0         21.49         31.86         2.51 o                         
   4   9   0       2687.52       2713.96        21.69 o                         
   5   9   0       2059.95       2152.52        20.02 o                         
   6   9   0       1027.27       1117.05        13.49 o                         
   7   9   0         62.76         57.72         4.49 o                         
   8   9   0        867.02        785.38        12.27 o                         
   9   9   0          0.19         15.03         3.29 o                         
  10   9   0          8.08         17.16         3.38 o                         
  11   9   0       1911.23       1784.44        21.03 o                         
  12   9   0        597.26        608.51        12.11 o                         
  13   9   0          1.96          2.73         4.05 o                         
  14   9   0       1220.83       1187.37        18.74 o                         
  15   9   0        239.73        254.00        12.17 o                         
  16   9   0        731.85        708.60        17.35 o                         
  17   9   0        229.22        233.84        13.66 o                         
  18   9   0         71.90         73.06         8.84 o                         
  19   9   0        155.70        166.43        13.79 o                         
  20   9   0          8.00          8.87         7.36 o                         
  21   9   0         43.67         39.83        10.89 o                         
 -16  10   0          0.78         -0.66         9.41 o                         
 -15  10   0        149.61        119.99        13.50 o                         
 -14  10   0         85.92        100.84        10.79 o                         
 -13  10   0         84.74         69.71         8.77 o                         
 -12  10   0          4.07          2.76         4.99 o                         
 -11  10   0        617.33        592.58        13.21 o                         
 -10  10   0          4.57         12.50         3.36 o                         
  -9  10   0        103.10        108.25         5.23 o                         
  -8  10   0          0.38          1.99         2.84 o                         
  -7  10   0        123.37        151.58         5.88 o                         
  -6  10   0        435.47        431.74         7.50 o                         
  -5  10   0        673.44        677.39         8.20 o                         
  -4  10   0        592.41        625.47         9.45 o                         
  -3  10   0       1338.00       1292.20        11.94 o                         
  -2  10   0         90.69        108.51         4.15 o                         
  -1  10   0       1091.60       1113.78        13.74 o                         
   0  10   0       1631.99       1653.58        15.17 o                         
   1  10   0       1488.86       1577.57        13.20 o                         
   2  10   0       1021.02        984.81         9.71 o                         
   3  10   0        101.11        136.66         4.15 o                         
   4  10   0         22.74         26.25         2.93 o                         
   5  10   0          1.71          9.99         2.68 o                         
   6  10   0       5142.77       5203.82        40.61 o                         
   7  10   0        110.79         96.79         5.53 o                         
   8  10   0         10.23         14.72         3.55 o                         
   9  10   0        231.17        203.06         7.82 o                         
  10  10   0         39.76         33.68         5.45 o                         
  11  10   0        878.72        786.62        15.71 o                         
  12  10   0          1.14          4.69         4.01 o                         
  13  10   0        369.90        385.21         9.98 o                         
  14  10   0         22.54         15.53         5.74 o                         
  15  10   0         81.27         59.35         7.38 o                         
  16  10   0        227.20        261.60        13.27 o                         
  17  10   0         78.35         73.76         9.69 o                         
  18  10   0        390.03        316.78        15.40 o                         
  19  10   0         71.28         91.02        11.30 o                         
  20  10   0        115.10        100.28        11.92 o                         
  21  10   0          0.24         -0.69         8.08 o                         
 -15  11   0         38.80         16.41        11.48 o                         
 -14  11   0          0.75          6.54         9.95 o                         
 -13  11   0         13.85         24.22         8.59 o                         
 -12  11   0         14.32         23.75         8.11 o                         
 -11  11   0        252.30        247.41        11.32 o                         
 -10  11   0         51.44         61.26         6.77 o                         
  -9  11   0        101.82         99.82         5.36 o                         
  -8  11   0          0.22          1.95         3.02 o                         
  -7  11   0        633.56        631.96        11.19 o                         
  -6  11   0        391.40        378.04         8.07 o                         
  -5  11   0       1698.80       1636.89        17.92 o                         
  -4  11   0        333.08        306.52         6.05 o                         
  -3  11   0        762.19        737.34        11.56 o                         
  -2  11   0        390.35        406.92         9.05 o                         
  -1  11   0        191.48        177.53         6.49 o                         
   0  11   0       1164.77       1262.60        14.05 o                         
   1  11   0       3155.22       3166.26        22.56 o                         
   2  11   0        140.14        123.68         4.06 o                         
   3  11   0          1.29          7.39         2.59 o                         
   4  11   0          7.42          5.04         2.65 o                         
   5  11   0       1788.96       1717.89        18.07 o                         
   6  11   0         26.34         25.08         3.75 o                         
   7  11   0        436.70        413.06         9.84 o                         
   8  11   0          6.05         13.10         3.68 o                         
   9  11   0         13.38         14.60         4.45 o                         
  10  11   0        969.24        906.02        16.32 o                         
  11  11   0         36.63         46.82         5.30 o                         
  12  11   0          0.22         -1.60         3.93 o                         
  13  11   0        236.69        280.83        10.39 o                         
  14  11   0          6.08          2.37         3.58 o                         
  15  11   0        258.71        266.73        12.49 o                         
  16  11   0         42.62         40.22         7.32 o                         
  17  11   0        287.88        312.49        14.55 o                         
  18  11   0         59.36         57.67         8.95 o                         
  19  11   0        298.29        304.29        15.21 o                         
  20  11   0        284.29        310.18        15.42 o                         
  21  11   0         10.55         15.30        10.92 o                         
 -14  12   0         33.24         36.68         9.22 o                         
 -13  12   0          3.85          3.24         7.65 o                         
 -12  12   0          4.66         14.06         7.29 o                         
 -11  12   0         17.13         14.25         5.86 o                         
 -10  12   0        616.16        608.25        17.93 o                         
  -9  12   0          9.97          5.61         4.04 o                         
  -8  12   0         81.60        104.60         5.66 o                         
  -7  12   0         40.51         51.04         5.10 o                         
  -6  12   0        852.10        803.03        13.24 o                         
  -5  12   0        278.14        273.84         6.12 o                         
  -4  12   0       1125.55       1052.44        13.48 o                         
  -3  12   0          7.81         12.53         4.30 o                         
  -2  12   0        630.52        600.88         9.86 o                         
  -1  12   0         27.83         19.54         3.49 o                         
   0  12   0          1.54          8.11         2.57 o                         
   1  12   0        343.41        333.74         6.34 o                         
   2  12   0        133.92        159.21         5.12 o                         
   3  12   0       7023.94       6399.50        43.30 o                         
   4  12   0         12.02         15.46         3.38 o                         
   5  12   0       1150.98       1092.17        13.83 o                         
   6  12   0        859.09        867.49        13.84 o                         
   7  12   0         12.89          9.23         3.53 o                         
   8  12   0        396.27        368.34        11.01 o                         
   9  12   0       3468.17       3231.47        32.40 o                         
  10  12   0        209.93        199.03         8.63 o                         
  11  12   0         46.04         44.90         5.62 o                         
  12  12   0        185.52        217.02         9.49 o                         
  13  12   0        468.53        471.51        12.37 o                         
  14  12   0        266.04        257.67        10.91 o                         
  15  12   0         22.70         18.78         6.27 o                         
  16  12   0         21.70         34.67         7.61 o                         
  17  12   0        119.65        147.92        11.22 o                         
  18  12   0        236.79        221.09        13.20 o                         
  19  12   0        146.64        124.05        10.84 o                         
  20  12   0         42.74         49.72         9.73 o                         
  21  12   0          9.35         13.22         9.89 o                         
 -14  13   0         24.58         29.65        11.17 o                         
 -13  13   0         19.08         27.94         9.33 o                         
 -12  13   0          3.73         20.40         7.91 o                         
 -11  13   0        234.13        219.51        12.89 o                         
 -10  13   0         86.10        103.44         8.30 o                         
  -9  13   0         94.89         77.71         6.75 o                         
  -8  13   0        283.03        292.30        10.37 o                         
  -7  13   0         21.44         23.63         3.81 o                         
  -6  13   0        708.32        682.61        11.45 o                         
  -5  13   0         23.45         38.31         3.55 o                         
  -4  13   0          3.29          4.72         3.54 o                         
  -3  13   0          0.91         -0.21         3.29 o                         
  -2  13   0          5.27         14.83         3.28 o                         
  -1  13   0         25.54         33.30         3.97 o                         
   0  13   0        583.77        588.56        10.08 o                         
   1  13   0        261.52        274.92         7.63 o                         
   2  13   0       1340.14       1391.41        16.03 o                         
   3  13   0          7.56          9.63         3.98 o                         
   4  13   0       5681.92       5717.08        43.78 o                         
   5  13   0        461.88        464.23         8.99 o                         
   6  13   0          1.81          5.00         3.21 o                         
   7  13   0         11.04         15.34         4.88 o                         
   8  13   0        547.43        509.49        11.21 o                         
   9  13   0        276.83        285.68         9.85 o                         
  10  13   0        251.05        255.58         9.79 o                         
  11  13   0         21.31         13.66         4.54 o                         
  12  13   0        200.48        189.44         9.67 o                         
  13  13   0        159.40        170.85         9.08 o                         
  14  13   0          8.83         10.56         4.79 o                         
  15  13   0         15.33         19.88         5.08 o                         
  16  13   0         77.98         99.01         9.92 o                         
  17  13   0        257.35        284.14        15.08 o                         
  18  13   0        194.61        187.58        12.66 o                         
  19  13   0        279.69        313.54        16.02 o                         
  20  13   0          1.81         12.27         8.24 o                         
 -13  14   0          4.53         -9.98         9.98 o                         
 -12  14   0        211.77        245.62        15.72 o                         
 -11  14   0         12.10          6.94         7.96 o                         
 -10  14   0        238.50        224.03        14.08 o                         
  -9  14   0          0.06          1.64         6.47 o                         
  -8  14   0        102.15         92.17         7.80 o                         
  -7  14   0       1018.71       1036.79        17.08 o                         
  -6  14   0        112.02        120.18         7.03 o                         
  -5  14   0        393.32        376.13         8.06 o                         
  -4  14   0         67.42         76.63         6.07 o                         
  -3  14   0        571.14        573.14        11.03 o                         
  -2  14   0        329.93        306.57         8.29 o                         
  -1  14   0         46.07         69.90         6.82 o                         
   0  14   0        388.25        392.11         9.89 o                         
   1  14   0        977.52        882.62        14.94 o                         
   2  14   0        660.44        684.00        11.07 o                         
   3  14   0        939.66        931.82        14.70 o                         
   4  14   0        869.17        921.52        13.08 o                         
   5  14   0        785.06        756.10        12.66 o                         
   6  14   0        512.58        491.61        10.15 o                         
   7  14   0        305.02        315.28         9.49 o                         
   8  14   0         25.27         22.66         5.23 o                         
   9  14   0        423.21        420.78        10.79 o                         
  10  14   0        115.33        138.25         7.87 o                         
  11  14   0          3.06         16.00         4.74 o                         
  12  14   0        608.53        562.81        14.08 o                         
  13  14   0         44.40         58.53         6.68 o                         
  14  14   0         26.33         33.90         6.84 o                         
  15  14   0        347.88        360.53        14.43 o                         
  16  14   0         44.65         57.87         8.06 o                         
  17  14   0        101.58        100.74        11.12 o                         
  18  14   0        467.08        513.99        22.88 o                         
  19  14   0         48.36         43.27         9.21 o                         
  20  14   0          1.92         -8.54         9.31 o                         
 -12  15   0         29.36         19.72        12.08 o                         
 -11  15   0        353.57        368.82        18.75 o                         
 -10  15   0          8.92          3.09         8.07 o                         
  -9  15   0        227.08        243.66        13.26 o                         
  -8  15   0         46.28         55.48         7.57 o                         
  -7  15   0         38.47         41.37         7.93 o                         
  -6  15   0        500.67        539.10        12.54 o                         
  -5  15   0         23.92         31.16         5.00 o                         
  -4  15   0         28.94         31.64         4.09 o                         
  -3  15   0          5.86          4.26         3.86 o                         
  -2  15   0        254.19        268.84         8.55 o                         
  -1  15   0        492.13        500.10        14.29 o                         
   0  15   0        298.53        305.76        11.88 o                         
   1  15   0         29.53         51.39         4.52 o                         
   2  15   0        348.40        340.74         9.92 o                         
   3  15   0         37.30         49.93         4.44 o                         
   4  15   0        544.90        536.97        11.00 o                         
   5  15   0         47.13         53.29         4.64 o                         
   6  15   0         98.50        122.34         7.59 o                         
   7  15   0         30.36         50.36         4.76 o                         
   8  15   0        845.55        786.04        14.43 o                         
   9  15   0        819.03        759.94        16.21 o                         
  10  15   0          2.86          3.20         4.27 o                         
  11  15   0       2836.03       2848.27        33.88 o                         
  12  15   0        105.66        120.88         8.29 o                         
  13  15   0        229.07        236.21        12.77 o                         
  14  15   0          5.21          6.55         6.69 o                         
  15  15   0         28.33         60.73         8.81 o                         
  16  15   0         10.83         27.99         7.23 o                         
  17  15   0         76.62         85.44         9.83 o                         
  18  15   0         51.02         60.34         9.26 o                         
  19  15   0          0.16          1.16         7.94 o                         
  20  15   0          6.93         -4.26         9.29 o                         
 -11  16   0         71.29         74.50        16.05 o                         
 -10  16   0         81.17         86.61        14.14 o                         
  -9  16   0         82.08         64.45        10.33 o                         
  -8  16   0         47.08         40.00        12.38 o                         
  -7  16   0        190.92        165.29        12.94 o                         
  -6  16   0         90.94        116.88         9.63 o                         
  -5  16   0         44.99         40.81         5.52 o                         
  -4  16   0        586.52        596.02        13.32 o                         
  -3  16   0        269.42        296.94        10.70 o                         
  -2  16   0         72.02         81.12         7.74 o                         
  -1  16   0         15.00         32.50         4.89 o                         
   0  16   0        168.62        172.62         9.41 o                         
   1  16   0       2215.65       2096.03        26.52 o                         
   2  16   0          0.26          6.47         3.93 o                         
   3  16   0        443.82        445.21        10.54 o                         
   4  16   0         24.97         25.69         4.33 o                         
   5  16   0          0.20         -2.73         3.44 o                         
   6  16   0        222.01        227.76         9.18 o                         
   7  16   0        595.64        559.70        13.60 o                         
   8  16   0         13.55         16.35         4.50 o                         
   9  16   0          8.54         11.51         4.47 o                         
  10  16   0         51.42         46.21         6.08 o                         
  11  16   0         16.67         17.20         5.21 o                         
  12  16   0        210.61        194.32        13.45 o                         
  13  16   0          0.86          8.58         6.10 o                         
  14  16   0          4.09         24.03         6.30 o                         
  15  16   0         78.68         76.80         8.79 o                         
  16  16   0        112.40        146.01        10.74 o                         
  17  16   0         98.76        108.06        11.97 o                         
  18  16   0          2.87         -7.15         9.64 o                         
  19  16   0          4.47          6.78         8.85 o                         
  -9  17   0         73.37         75.43        13.31 o                         
  -8  17   0         48.61         36.54        10.32 o                         
  -7  17   0        154.81        137.96        12.85 o                         
  -6  17   0          0.88         11.00         7.36 o                         
  -5  17   0         64.55         62.28         8.97 o                         
  -4  17   0         62.02         61.65         6.68 o                         
  -3  17   0        292.44        278.79        11.56 o                         
  -2  17   0         19.49         17.51         5.64 o                         
  -1  17   0          1.37          9.97         4.44 o                         
   0  17   0         56.82         78.44         6.84 o                         
   1  17   0         45.52         57.67         6.26 o                         
   2  17   0       2131.07       2107.79        29.31 o                         
   3  17   0         42.56         42.18         5.63 o                         
   4  17   0        115.53        120.73         7.34 o                         
   5  17   0         17.67         30.07         4.90 o                         
   6  17   0        163.98        192.60         8.65 o                         
   7  17   0        322.33        310.97        11.12 o                         
   8  17   0        668.62        661.57        15.37 o                         
   9  17   0        132.06        146.00         9.95 o                         
  10  17   0         16.05         19.70         6.42 o                         
  11  17   0        396.56        421.49        15.65 o                         
  12  17   0        106.43        105.04        10.55 o                         
  13  17   0        494.32        493.24        28.15 o                         
  14  17   0        220.30        217.88        12.08 o                         
  15  17   0          5.49          3.87         6.83 o                         
  16  17   0        378.56        377.94        16.72 o                         
  17  17   0          8.57         20.07         8.50 o                         
  18  17   0          7.11          4.16        10.00 o                         
  -8  18   0          1.51         -7.88        11.54 o                         
  -7  18   0          0.31          8.25         9.23 o                         
  -6  18   0         80.21         88.21        13.17 o                         
  -5  18   0          4.24         -8.83         8.83 o                         
  -4  18   0        604.96        598.53        22.80 o                         
  -3  18   0        285.38        299.25        13.37 o                         
  -2  18   0        205.06        196.10        14.37 o                         
  -1  18   0          1.78          8.16         5.37 o                         
   0  18   0          0.11          9.10         5.96 o                         
   1  18   0        144.28        171.45        11.65 o                         
   2  18   0         25.74         23.32         5.87 o                         
   3  18   0        392.82        404.11        15.59 o                         
   4  18   0          2.17          1.88         5.19 o                         
   5  18   0        268.69        285.27        12.98 o                         
   6  18   0         65.19         58.21         6.36 o                         
   7  18   0        204.34        196.66         9.91 o                         
   8  18   0         44.13         43.15         6.41 o                         
   9  18   0          1.05         -0.96         6.93 o                         
  10  18   0          0.72         -5.73         5.73 o                         
  11  18   0         35.46         39.05         6.96 o                         
  12  18   0         45.59         43.68         9.65 o                         
  13  18   0          2.36         20.17         6.88 o                         
  14  18   0          0.28         -6.36         6.36 o                         
  15  18   0        198.21        206.03        14.67 o                         
  16  18   0         42.78         28.88         8.56 o                         
  17  18   0        166.54        157.43        13.43 o                         
  -6  19   0          1.71         19.01        12.68 o                         
  -5  19   0          3.33          2.52        12.20 o                         
  -4  19   0          4.60         -7.90         7.90 o                         
  -3  19   0        163.09        193.30        14.59 o                         
  -2  19   0          0.05         -6.97         6.97 o                         
  -1  19   0         14.62         14.99         6.26 o                         
   0  19   0        217.83        202.97        11.36 o                         
   1  19   0         34.43         51.72         7.04 o                         
   2  19   0        121.40        141.23        10.07 o                         
   3  19   0          1.06          2.81         8.08 o                         
   4  19   0          1.25         -5.99         5.99 o                         
   5  19   0        149.09        171.62        11.32 o                         
   6  19   0         41.92         56.95         7.93 o                         
   7  19   0        670.64        647.80        17.00 o                         
   8  19   0          5.27          2.00         5.87 o                         
   9  19   0        110.60        124.10        10.97 o                         
  10  19   0         27.66         36.93         7.92 o                         
  11  19   0        329.19        338.78        15.14 o                         
  12  19   0         69.01         67.35         8.46 o                         
  13  19   0          0.14          2.47         6.63 o                         
  14  19   0        126.59        115.71        10.41 o                         
  15  19   0        364.09        343.89        18.34 o                         
  16  19   0        317.29        281.15        16.37 o                         
  -5  20   0          8.25         17.13        15.08 o                         
  -4  20   0        292.55        283.16        22.54 o                         
  -3  20   0          3.31         11.70        12.01 o                         
  -2  20   0          2.97          2.80         9.83 o                         
  -1  20   0         63.80         63.58         9.36 o                         
   0  20   0         54.92         64.65         7.81 o                         
   1  20   0        292.86        314.41        13.84 o                         
   2  20   0        177.56        163.77        12.25 o                         
   3  20   0          6.31          4.30         6.78 o                         
   4  20   0         12.79         27.99         7.63 o                         
   5  20   0        216.60        222.36        14.06 o                         
   6  20   0        434.17        479.59        18.43 o                         
   7  20   0        207.08        218.66        13.35 o                         
   8  20   0          9.20         12.44         6.79 o                         
   9  20   0         84.17         88.12        10.63 o                         
  10  20   0          1.27         17.68         6.77 o                         
  11  20   0         51.67         52.70         7.83 o                         
  12  20   0         18.32         32.25         7.64 o                         
  13  20   0         26.41         40.23         9.87 o                         
  14  20   0        100.00         98.24        11.75 o                         
  15  20   0        252.66        265.55        18.45 o                         
  -3  21   0        103.82        102.24        16.46 o                         
  -2  21   0          4.67         -0.22        14.61 o                         
  -1  21   0         17.47         -0.05        12.54 o                         
   0  21   0        221.92        227.97        14.01 o                         
   1  21   0        122.76        127.68        12.60 o                         
   2  21   0          2.63          9.70         7.13 o                         
   3  21   0         28.63         32.42         8.21 o                         
   4  21   0         97.70        119.83        10.73 o                         
   5  21   0        320.04        356.63        16.52 o                         
   6  21   0        153.34        152.83        12.38 o                         
   7  21   0          5.39          1.26        11.88 o                         
   8  21   0        488.43        531.89        20.23 o                         
   9  21   0        519.92        506.57        19.48 o                         
  10  21   0          6.09          8.26         7.60 o                         
  11  21   0         24.32         40.35         8.78 o                         
  12  21   0          0.97          6.03         7.45 o                         
  13  21   0          1.90         -1.68         9.42 o                         
  14  21   0        114.86         96.46        14.84 o                         
   0  22   0         75.44         47.71        12.79 o                         
   1  22   0        245.11        174.44        16.79 o                         
   2  22   0         28.23         26.96        13.89 o                         
   3  22   0        110.56        110.48        12.40 o                         
   4  22   0         33.81         53.61        11.53 o                         
   5  22   0          1.02         10.83        11.57 o                         
   6  22   0          2.21         24.27         8.79 o                         
   7  22   0          4.68         19.59         8.21 o                         
   8  22   0        187.56        203.18        14.36 o                         
   9  22   0        300.86        322.01        22.45 o                         
  10  22   0         16.34         21.66        18.62 o                         
  11  22   0          0.60         -6.58         8.65 o                         
  12  22   0         42.25         42.03        10.79 o                         
   6  23   0         13.53         19.61        13.68 o                         
   7  23   0         21.86         28.92        11.49 o                         
 -11 -22   1          5.89         22.66         9.71 o                         
 -10 -22   1          9.39         16.22        12.37 o                         
  -9 -22   1        280.66        281.29        17.78 o                         
  -8 -22   1         22.29         24.61         8.88 o                         
  -7 -22   1          7.59         10.01         9.30 o                         
  -6 -22   1         50.65         49.83        10.25 o                         
  -5 -22   1         33.05         29.56         8.11 o                         
  -4 -22   1          5.15          7.28         7.89 o                         
  -3 -22   1        205.91        223.60        14.08 o                         
  -2 -22   1         39.96         69.28        10.93 o                         
  -1 -22   1        119.44        141.89        14.63 o                         
   0 -22   1        132.90        104.86        13.01 o                         
 -13 -21   1          0.24         -0.27         9.20 o                         
 -12 -21   1          3.71         14.24         7.59 o                         
 -11 -21   1         22.47          6.97         7.19 o                         
 -10 -21   1         64.35         65.34         8.96 o                         
  -9 -21   1          1.81          4.88         7.56 o                         
  -8 -21   1        632.91        659.09        30.37 o                         
  -7 -21   1         54.80         44.10         8.53 o                         
  -6 -21   1        456.57        431.86        20.44 o                         
  -5 -21   1        378.23        398.42        17.20 o                         
  -4 -21   1        122.62        134.89        11.07 o                         
  -3 -21   1          4.29          3.13         7.16 o                         
  -2 -21   1        311.53        314.52        15.90 o                         
  -1 -21   1         12.82         12.52         7.17 o                         
   0 -21   1         94.24        116.08        11.88 o                         
   1 -21   1        250.03        240.43        15.25 o                         
   2 -21   1          9.27         13.16         8.98 o                         
   3 -21   1         10.37         -0.07        12.14 o                         
 -15 -20   1         68.58         72.38        12.92 o                         
 -14 -20   1        103.02         99.56        11.42 o                         
 -13 -20   1         30.13         43.35         8.88 o                         
 -12 -20   1         51.35         66.76         9.55 o                         
 -11 -20   1         99.86        109.02        10.26 o                         
 -10 -20   1        241.18        255.26        14.14 o                         
  -9 -20   1        258.63        279.36        14.34 o                         
  -8 -20   1         46.42         64.67         8.43 o                         
  -7 -20   1        137.63        142.53        12.30 o                         
  -6 -20   1         58.75         49.53         8.55 o                         
  -5 -20   1        577.82        519.54        16.95 o                         
  -4 -20   1          0.08         -0.51         6.92 o                         
  -3 -20   1        286.00        318.86        15.43 o                         
  -2 -20   1         40.44         53.38         7.38 o                         
  -1 -20   1        207.62        228.58        12.38 o                         
   0 -20   1        658.83        627.76        17.04 o                         
   1 -20   1          6.65          7.45         6.50 o                         
   2 -20   1        245.46        271.12        15.40 o                         
   3 -20   1         37.81         36.77        10.08 o                         
   4 -20   1         19.54         18.19        13.11 o                         
   5 -20   1        147.54        117.92        17.53 o                         
 -16 -19   1          8.25         15.82        10.07 o                         
 -15 -19   1        235.52        218.73        14.90 o                         
 -14 -19   1         46.74         65.95         8.99 o                         
 -13 -19   1         66.05         76.55         8.97 o                         
 -12 -19   1         91.28         77.62         9.77 o                         
 -11 -19   1         81.45         56.44         8.22 o                         
 -10 -19   1        212.97        217.38        13.45 o                         
  -9 -19   1        209.75        194.54        10.90 o                         
  -8 -19   1          0.02          4.68         6.06 o                         
  -7 -19   1        142.66        117.90         9.79 o                         
  -6 -19   1         12.12         25.44         6.09 o                         
  -5 -19   1        436.71        436.92        17.64 o                         
  -4 -19   1          7.01         11.82         6.68 o                         
  -3 -19   1         22.63         44.97         9.16 o                         
  -2 -19   1        205.73        207.49        13.24 o                         
  -1 -19   1        671.73        613.49        21.25 o                         
   0 -19   1          1.10          9.92         5.66 o                         
   1 -19   1       1102.78       1087.77        21.29 o                         
   2 -19   1         69.02         65.08         8.16 o                         
   3 -19   1         16.71         12.55         8.44 o                         
   4 -19   1         44.29         68.43         8.79 o                         
   5 -19   1          3.67          9.63         9.31 o                         
   6 -19   1          5.02        -10.55        11.38 o                         
 -17 -18   1         19.91         -1.16        15.24 o                         
 -16 -18   1        215.50        201.31        14.63 o                         
 -15 -18   1        108.56         86.89        10.18 o                         
 -14 -18   1         28.75         18.60         7.05 o                         
 -13 -18   1         47.03         40.33         7.89 o                         
 -12 -18   1          0.22          2.05         5.80 o                         
 -11 -18   1        211.17        211.66        14.07 o                         
 -10 -18   1         48.24         46.44         8.44 o                         
  -9 -18   1        182.81        201.82        11.38 o                         
  -8 -18   1        377.24        370.96        14.74 o                         
  -7 -18   1         42.51         40.29         5.45 o                         
  -6 -18   1        622.37        619.05        14.42 o                         
  -5 -18   1         21.90         26.30         5.56 o                         
  -4 -18   1          2.67          2.69         5.45 o                         
  -3 -18   1          6.58          2.85         5.20 o                         
  -2 -18   1        351.71        345.95        16.09 o                         
  -1 -18   1          7.93          6.40         6.28 o                         
   0 -18   1          0.96         12.66         6.81 o                         
   1 -18   1        147.70        187.25        11.73 o                         
   2 -18   1         29.37         29.66         7.43 o                         
   3 -18   1        321.11        312.43        14.57 o                         
   4 -18   1        112.87        148.61        11.09 o                         
   5 -18   1         13.32          7.28         8.79 o                         
   6 -18   1         11.26         39.12        10.58 o                         
   7 -18   1          1.49          3.83        11.23 o                         
   8 -18   1        196.10        215.32        20.39 o                         
 -18 -17   1          6.44         -0.07        12.61 o                         
 -17 -17   1        433.11        391.85        16.70 o                         
 -16 -17   1        183.62        163.85        12.94 o                         
 -15 -17   1        182.40        178.56        11.97 o                         
 -14 -17   1        102.21        140.34         9.83 o                         
 -13 -17   1          1.93          3.59         6.43 o                         
 -12 -17   1        113.37        108.82        10.86 o                         
 -11 -17   1         34.52         46.60         9.42 o                         
 -10 -17   1        227.89        244.89        12.73 o                         
  -9 -17   1         88.60         98.29         8.60 o                         
  -8 -17   1        211.49        206.38        10.78 o                         
  -7 -17   1        141.81        133.46         7.99 o                         
  -6 -17   1          3.22          8.70         4.19 o                         
  -5 -17   1         31.95         44.09         5.44 o                         
  -4 -17   1        223.93        252.17        10.95 o                         
  -3 -17   1         55.86         56.82         6.16 o                         
  -2 -17   1        473.95        498.56        12.87 o                         
  -1 -17   1         21.23         16.68         5.19 o                         
   0 -17   1        124.19        149.50        10.29 o                         
   1 -17   1        229.08        265.64        12.93 o                         
   2 -17   1         39.86         65.13         6.41 o                         
   3 -17   1        556.86        580.22        14.04 o                         
   4 -17   1        463.79        509.54        12.56 o                         
   5 -17   1          2.63         19.41         8.50 o                         
   6 -17   1        464.18        424.28        27.72 o                         
   7 -17   1         46.30         43.41         9.54 o                         
   8 -17   1        227.98        193.50        14.74 o                         
   9 -17   1        195.28        206.78        18.46 o                         
 -19 -16   1          3.87         17.40         9.96 o                         
 -18 -16   1         16.92         20.32         8.30 o                         
 -17 -16   1         11.06         17.48         7.89 o                         
 -16 -16   1        220.68        231.75        14.00 o                         
 -15 -16   1        138.43        139.64        10.72 o                         
 -14 -16   1         24.03         41.84         6.87 o                         
 -13 -16   1        749.45        810.32        33.41 o                         
 -12 -16   1          3.91         20.36         5.94 o                         
 -11 -16   1        583.98        630.22        15.00 o                         
 -10 -16   1        132.64        134.54         8.22 o                         
  -9 -16   1         81.56         94.15         7.75 o                         
  -8 -16   1        213.54        214.04        10.58 o                         
  -7 -16   1         29.82         54.10         5.91 o                         
  -6 -16   1         61.99         48.26         5.37 o                         
  -5 -16   1        106.35        118.73         6.74 o                         
  -4 -16   1          3.49          4.63         3.68 o                         
  -3 -16   1        311.00        309.90         9.52 o                         
  -2 -16   1        234.50        232.14        10.66 o                         
  -1 -16   1        837.45        845.52        18.14 o                         
   0 -16   1         40.79         60.54         5.81 o                         
   1 -16   1        862.83        884.91        15.86 o                         
   2 -16   1         44.80         52.41         6.25 o                         
   3 -16   1          3.54         16.00         5.24 o                         
   4 -16   1        127.98        136.43         7.13 o                         
   5 -16   1         42.87         53.46         5.63 o                         
   6 -16   1        230.42        217.00        16.05 o                         
   7 -16   1        149.99        152.06        10.81 o                         
   8 -16   1         14.27         21.35         7.84 o                         
   9 -16   1         12.12          8.55         8.25 o                         
  10 -16   1          0.44         -9.08         9.08 o                         
  11 -16   1         77.56         53.59        14.61 o                         
 -19 -15   1         23.64         26.06         9.19 o                         
 -18 -15   1         22.17         19.02         7.97 o                         
 -17 -15   1        330.94        346.98        16.21 o                         
 -16 -15   1        160.48        173.21        11.04 o                         
 -15 -15   1        106.15        113.51         9.19 o                         
 -14 -15   1        131.64        124.91        11.44 o                         
 -13 -15   1          0.06          8.76         6.33 o                         
 -12 -15   1        781.09        790.66        16.99 o                         
 -11 -15   1         10.69         12.20         6.13 o                         
 -10 -15   1        463.43        458.12        12.59 o                         
  -9 -15   1       1420.73       1476.17        20.92 o                         
  -8 -15   1        291.06        281.88         9.96 o                         
  -7 -15   1        213.65        224.75         8.51 o                         
  -6 -15   1        429.34        340.24        11.05 o                         
  -5 -15   1        248.31        271.71         9.85 o                         
  -4 -15   1        208.78        232.12         8.31 o                         
  -3 -15   1        621.95        593.28        12.53 o                         
  -2 -15   1       1060.25       1042.98        15.68 o                         
  -1 -15   1         18.71         22.34         3.83 o                         
   0 -15   1          2.70         -0.18         3.25 o                         
   1 -15   1          0.46         12.37         3.87 o                         
   2 -15   1        140.50        165.22         7.91 o                         
   3 -15   1        317.43        328.29        10.01 o                         
   4 -15   1         37.27         39.69         5.03 o                         
   5 -15   1          7.10         12.37         4.35 o                         
   6 -15   1         18.44         23.23         5.68 o                         
   7 -15   1        241.16        266.72        12.64 o                         
   8 -15   1        104.91        118.30        15.70 o                         
   9 -15   1         31.45         29.63         9.46 o                         
  10 -15   1         59.90         57.77        10.49 o                         
  11 -15   1          2.54          8.49         8.52 o                         
  12 -15   1        278.87        257.03        17.19 o                         
 -20 -14   1         72.36         53.52        10.39 o                         
 -19 -14   1          4.28         17.67         8.41 o                         
 -18 -14   1         14.92         28.62         8.18 o                         
 -17 -14   1         30.23         40.16         9.11 o                         
 -16 -14   1        107.44        108.00         9.81 o                         
 -15 -14   1          0.24          0.67         5.26 o                         
 -14 -14   1         30.44         29.81         5.85 o                         
 -13 -14   1         34.95         30.97         5.95 o                         
 -12 -14   1        616.04        684.50        16.48 o                         
 -11 -14   1         29.12         23.07         4.69 o                         
 -10 -14   1       2646.53       2499.53        28.83 o                         
  -9 -14   1         82.50        101.95         6.63 o                         
  -8 -14   1        172.26        183.85         8.82 o                         
  -7 -14   1          0.10          1.76         3.37 o                         
  -6 -14   1          8.85         12.03         4.19 o                         
  -5 -14   1          2.20          8.61         3.62 o                         
  -4 -14   1        283.36        305.02         8.00 o                         
  -3 -14   1        303.79        280.15         9.10 o                         
  -2 -14   1         26.61         13.71         3.04 o                         
  -1 -14   1        177.59        184.29         6.76 o                         
   0 -14   1         21.42         23.39         3.71 o                         
   1 -14   1       1277.02       1246.43        18.70 o                         
   2 -14   1        622.26        599.80        13.91 o                         
   3 -14   1          4.64          6.24         3.68 o                         
   4 -14   1        331.71        335.07         9.90 o                         
   5 -14   1          7.21         18.28         3.47 o                         
   6 -14   1        655.55        656.89        14.13 o                         
   7 -14   1         67.66         91.49         7.62 o                         
   8 -14   1        228.37        249.05        12.19 o                         
   9 -14   1         45.83         39.02         7.31 o                         
  10 -14   1          4.87         15.34         7.92 o                         
  11 -14   1         31.41         30.84         8.87 o                         
  12 -14   1          0.85          4.99         9.52 o                         
  13 -14   1         58.68         50.83        12.65 o                         
 -20 -13   1          4.57          4.90        10.97 o                         
 -19 -13   1        120.53        114.26        11.27 o                         
 -18 -13   1        137.26        189.91        14.27 o                         
 -17 -13   1        283.57        331.44        19.17 o                         
 -16 -13   1         36.33         23.41         6.85 o                         
 -15 -13   1         49.84         44.21         7.25 o                         
 -14 -13   1         51.84         61.89         6.35 o                         
 -13 -13   1        127.17        117.08         8.15 o                         
 -12 -13   1        314.86        322.13        12.80 o                         
 -11 -13   1          4.21          7.58         4.11 o                         
 -10 -13   1         98.92        150.41         7.95 o                         
  -9 -13   1       1760.55       1720.31        21.94 o                         
  -8 -13   1        340.33        338.44         9.54 o                         
  -7 -13   1        361.20        313.61         9.76 o                         
  -6 -13   1         16.15         12.65         3.48 o                         
  -5 -13   1       1742.51       1592.29        18.74 o                         
  -4 -13   1        955.79        914.27        12.72 o                         
  -3 -13   1        138.27        152.91         6.50 o                         
  -2 -13   1        780.57        650.33        11.21 o                         
  -1 -13   1         43.75         43.45         4.20 o                         
   0 -13   1        528.30        483.49        11.83 o                         
   1 -13   1        453.54        482.66        10.11 o                         
   2 -13   1         40.29         41.54         4.07 o                         
   3 -13   1          8.31          8.66         3.40 o                         
   4 -13   1         20.72         16.70         3.58 o                         
   5 -13   1         28.56         45.07         4.64 o                         
   6 -13   1        127.53        136.94         6.67 o                         
   7 -13   1        160.59        152.96         8.31 o                         
   8 -13   1         96.79         99.40         5.62 o                         
   9 -13   1         68.43         56.76         7.20 o                         
  10 -13   1        405.52        380.05        14.12 o                         
  11 -13   1        211.48        180.30        17.00 o                         
  12 -13   1          4.85         21.22         9.00 o                         
  13 -13   1         94.10         75.23        11.24 o                         
  14 -13   1          0.18        -14.31        16.10 o                         
 -21 -12   1          4.87         26.51         9.84 o                         
 -20 -12   1          1.88         23.27         8.42 o                         
 -19 -12   1        251.36        294.64        15.57 o                         
 -18 -12   1          1.23          7.11         6.52 o                         
 -17 -12   1         97.27         91.73        10.99 o                         
 -16 -12   1        130.54        137.90        11.03 o                         
 -15 -12   1         56.24         66.31         6.61 o                         
 -14 -12   1         10.49          0.63         4.69 o                         
 -13 -12   1         32.87         26.69         5.12 o                         
 -12 -12   1          3.82          9.75         4.76 o                         
 -11 -12   1         27.32         26.72         4.99 o                         
 -10 -12   1       1628.34       1675.40        22.53 o                         
  -9 -12   1         66.61         81.05         5.95 o                         
  -8 -12   1         22.87         13.12         4.85 o                         
  -7 -12   1        287.71        283.39         8.99 o                         
  -6 -12   1         35.53         40.66         4.28 o                         
  -5 -12   1       2921.56       2912.31        28.02 o                         
  -4 -12   1        574.93        499.53         9.55 o                         
  -3 -12   1       8054.33       7507.99        51.23 o                         
  -2 -12   1        121.44        151.51         4.56 o                         
  -1 -12   1         26.01         34.06         2.91 o                         
   0 -12   1          5.36          7.83         2.43 o                         
   1 -12   1        336.79        341.76         7.77 o                         
   2 -12   1        398.50        371.25         8.09 o                         
   3 -12   1         19.98         18.26         3.82 o                         
   4 -12   1        273.32        279.80         7.89 o                         
   5 -12   1          4.63          6.36         2.23 o                         
   6 -12   1        574.60        542.71        10.08 o                         
   7 -12   1          7.57         11.63         3.72 o                         
   8 -12   1        111.83        119.20         6.92 o                         
   9 -12   1         33.17         31.36         4.67 o                         
  10 -12   1         19.50         37.14         8.02 o                         
  11 -12   1        226.90        213.35        16.53 o                         
  12 -12   1        779.21        741.33        20.67 o                         
  13 -12   1         73.68         63.32         9.06 o                         
  14 -12   1         81.26         65.64        10.64 o                         
 -21 -11   1         10.52         14.39         9.46 o                         
 -20 -11   1        429.22        446.46        18.90 o                         
 -19 -11   1         42.59         41.37        10.08 o                         
 -18 -11   1        117.62        141.55        10.64 o                         
 -17 -11   1         31.85         41.59         8.06 o                         
 -16 -11   1        109.16         97.51         8.76 o                         
 -15 -11   1        196.26        192.14        11.06 o                         
 -14 -11   1        163.27        131.34         7.33 o                         
 -13 -11   1        289.63        287.18        10.24 o                         
 -12 -11   1        146.03        181.48         8.94 o                         
 -11 -11   1        518.47        450.35        11.38 o                         
 -10 -11   1        205.40        194.57         9.10 o                         
  -9 -11   1       2021.87       2032.66        24.87 o                         
  -8 -11   1         18.80         23.82         4.34 o                         
  -7 -11   1         83.00         94.70         5.88 o                         
  -6 -11   1       2747.93       2562.00        25.64 o                         
  -5 -11   1       5948.73       5984.46        45.91 o                         
  -4 -11   1       3964.32       3558.49        28.68 o                         
  -3 -11   1        106.69        136.90         5.00 o                         
  -2 -11   1        374.61        281.98         5.23 o                         
  -1 -11   1       1549.91       1539.84        13.59 o                         
   0 -11   1        731.49        627.93         8.79 o                         
   1 -11   1       2899.32       2907.38        28.78 o                         
   2 -11   1          6.00          7.96         2.47 o                         
   3 -11   1         26.42         38.42         3.14 o                         
   4 -11   1        873.67        806.18        10.46 o                         
   5 -11   1         96.31        114.44         4.44 o                         
   6 -11   1        993.22        921.03        11.38 o                         
   7 -11   1          7.50          7.17         3.21 o                         
   8 -11   1        374.84        373.08         8.77 o                         
   9 -11   1         59.27         76.25         4.85 o                         
  10 -11   1        251.40        226.10         8.97 o                         
  11 -11   1         28.39         22.98         5.12 o                         
  12 -11   1        189.14        181.24        11.95 o                         
  13 -11   1        470.85        476.15        19.17 o                         
  14 -11   1        397.05        344.87        20.17 o                         
  15 -11   1        130.73        126.82        13.51 o                         
 -21 -10   1          1.43          8.22         9.60 o                         
 -20 -10   1         18.90         20.75         8.67 o                         
 -19 -10   1        377.89        353.14        20.62 o                         
 -18 -10   1        227.13        302.78        14.89 o                         
 -17 -10   1         47.52         61.94         8.01 o                         
 -16 -10   1        124.67        132.98        11.66 o                         
 -15 -10   1        733.02        702.29        16.84 o                         
 -14 -10   1        989.27        900.61        15.14 o                         
 -13 -10   1        121.93        135.76         6.63 o                         
 -12 -10   1        573.35        501.08        11.59 o                         
 -11 -10   1          3.01          5.27         3.68 o                         
 -10 -10   1       1178.09       1099.45        17.85 o                         
  -9 -10   1        196.21        190.70         7.81 o                         
  -8 -10   1         88.85         93.90         5.88 o                         
  -7 -10   1        340.44        341.42         9.63 o                         
  -6 -10   1       1345.81       1351.40        18.23 o                         
  -5 -10   1        403.87        430.23         7.97 o                         
  -4 -10   1        591.99        659.97         9.14 o                         
  -3 -10   1        967.31       1016.16        11.37 o                         
  -2 -10   1        262.74        321.72         6.98 o                         
  -1 -10   1         20.77         14.23         2.36 o                         
   0 -10   1       2696.63       2541.56        19.30 o                         
   1 -10   1         72.19         83.35         3.90 o                         
   2 -10   1         60.02         56.04         3.40 o                         
   3 -10   1        380.97        401.82         5.70 o                         
   4 -10   1       3698.01       3581.35        29.04 o                         
   5 -10   1       2578.75       2407.80        19.24 o                         
   6 -10   1        798.81        783.52         9.22 o                         
   7 -10   1       1396.13       1267.24        16.79 o                         
   8 -10   1        122.42        135.59         6.15 o                         
   9 -10   1        250.22        249.20         7.20 o                         
  10 -10   1        577.06        549.70        10.37 o                         
  11 -10   1          0.30          4.05         3.90 o                         
  12 -10   1         23.43         37.81         5.82 o                         
  13 -10   1        330.61        346.19        17.06 o                         
  14 -10   1         55.32         61.50         9.81 o                         
  15 -10   1          7.90         23.62         8.54 o                         
  16 -10   1          2.01         -5.42         9.00 o                         
 -21  -9   1         42.28         52.87        10.97 o                         
 -20  -9   1        429.88        428.56        18.16 o                         
 -19  -9   1          4.36          8.30         6.88 o                         
 -18  -9   1        729.59        713.23        19.34 o                         
 -17  -9   1         39.09         39.21         7.97 o                         
 -16  -9   1        742.64        724.49        17.44 o                         
 -15  -9   1        222.00        213.15        14.89 o                         
 -14  -9   1         74.79         80.44         6.38 o                         
 -13  -9   1          0.01          1.79         3.22 o                         
 -12  -9   1        199.88        209.16         9.27 o                         
 -11  -9   1          6.84         -0.63         3.45 o                         
 -10  -9   1        228.20        283.74         7.51 o                         
  -9  -9   1       2550.15       2333.31        22.93 o                         
  -8  -9   1          0.10          3.77         2.85 o                         
  -7  -9   1        364.65        360.09         7.52 o                         
  -6  -9   1        110.56        116.77         5.54 o                         
  -5  -9   1         34.16         27.05         2.97 o                         
  -4  -9   1       1596.51       1682.93        15.98 o                         
  -3  -9   1       1920.58       1851.47        16.06 o                         
  -2  -9   1       1511.22       1413.15        12.47 o                         
  -1  -9   1        144.48        128.40         3.56 o                         
   0  -9   1       2874.19       2789.20        19.81 o                         
   1  -9   1        147.71        166.40         4.44 o                         
   2  -9   1          2.27          3.31         2.05 o                         
   3  -9   1       2327.86       2201.60        17.48 o                         
   4  -9   1       1486.38       1479.92        12.87 o                         
   5  -9   1          5.59          5.91         1.89 o                         
   6  -9   1        166.85        184.02         4.66 o                         
   7  -9   1        314.83        282.49         6.55 o                         
   8  -9   1        912.65        911.56        12.14 o                         
   9  -9   1        300.80        308.04        10.32 o                         
  10  -9   1        250.04        235.13         7.16 o                         
  11  -9   1        231.82        214.42         8.80 o                         
  12  -9   1         16.51         25.98         4.60 o                         
  13  -9   1        160.21        168.56        10.97 o                         
  14  -9   1          0.22         -7.61         7.61 o                         
  15  -9   1          7.02         24.08        10.52 o                         
  16  -9   1          1.52         10.31        10.25 o                         
  17  -9   1          0.06          5.49        16.24 o                         
 -21  -8   1        182.69        205.82        16.20 o                         
 -20  -8   1         61.61         48.94        10.35 o                         
 -19  -8   1        103.90         92.53         9.22 o                         
 -18  -8   1         65.61         58.61         8.37 o                         
 -17  -8   1         48.29         50.98         9.63 o                         
 -16  -8   1        805.56        874.44        18.90 o                         
 -15  -8   1        405.43        483.45        12.92 o                         
 -14  -8   1        172.88        175.42        10.37 o                         
 -13  -8   1        217.59        215.20         7.13 o                         
 -12  -8   1         29.43         35.09         3.96 o                         
 -11  -8   1        679.54        585.37        11.65 o                         
 -10  -8   1       2638.71       2544.96        23.25 o                         
  -9  -8   1        234.85        245.48         5.66 o                         
  -8  -8   1         88.76         79.07         4.12 o                         
  -7  -8   1        839.26        842.56        10.84 o                         
  -6  -8   1        167.48        171.16         5.72 o                         
  -5  -8   1         33.52         65.86         3.54 o                         
  -4  -8   1        855.28       1013.86        10.40 o                         
  -3  -8   1       1458.68       1650.04        13.88 o                         
  -2  -8   1        387.07        399.96         5.64 o                         
  -1  -8   1        751.05        819.80         7.87 o                         
   0  -8   1       3948.33       4110.54        24.98 o                         
   1  -8   1        278.22        333.55         5.98 o                         
   2  -8   1        554.77        475.01         5.72 o                         
   3  -8   1        592.24        580.99         6.04 o                         
   4  -8   1        150.96        121.52         3.60 o                         
   5  -8   1        537.75        538.34         6.88 o                         
   6  -8   1         30.21         36.43         2.59 o                         
   7  -8   1        207.57        195.43         6.72 o                         
   8  -8   1        401.01        377.88         7.07 o                         
   9  -8   1       1379.36       1331.35        15.40 o                         
  10  -8   1         22.41         22.38         3.22 o                         
  11  -8   1        216.83        202.81         7.14 o                         
  12  -8   1        146.89        145.37         8.75 o                         
  13  -8   1         32.10         33.53         5.75 o                         
  14  -8   1        138.73        159.29        10.93 o                         
  15  -8   1          4.53         10.13         7.22 o                         
  16  -8   1          0.02         -4.89         8.12 o                         
  17  -8   1        114.47        136.31        13.93 o                         
 -21  -7   1         10.82          9.05         9.55 o                         
 -20  -7   1        248.66        253.92        16.92 o                         
 -19  -7   1         17.87         28.41         7.72 o                         
 -18  -7   1          7.12         10.87         8.49 o                         
 -17  -7   1        110.10        140.80        10.75 o                         
 -16  -7   1        589.24        610.86        14.77 o                         
 -15  -7   1        952.83        941.37        20.07 o                         
 -14  -7   1         10.83         18.28         3.82 o                         
 -13  -7   1        103.30        107.91         5.51 o                         
 -12  -7   1       1845.00       1604.43        16.09 o                         
 -11  -7   1       2841.29       2896.57        24.56 o                         
 -10  -7   1        125.75        100.13         4.68 o                         
  -9  -7   1       3342.03       3273.22        24.82 o                         
  -8  -7   1          7.79         13.05         2.16 o                         
  -7  -7   1        141.03        202.64         4.93 o                         
  -6  -7   1       1380.35       1177.56        11.86 o                         
  -5  -7   1        604.12        619.46         8.42 o                         
  -4  -7   1         21.35         16.64         2.43 o                         
  -3  -7   1       1074.78       1070.76         9.49 o                         
  -2  -7   1        174.41        310.10         4.54 o                         
  -1  -7   1        173.52        151.83         3.37 o                         
   0  -7   1       2059.24       2349.93        15.45 o                         
   1  -7   1         70.78         86.85         3.00 o                         
   2  -7   1       1817.93       1738.11        11.64 o                         
   3  -7   1          1.09          4.95         1.25 o                         
   4  -7   1       4401.72       4405.39        27.85 o                         
   5  -7   1          1.47          4.33         1.57 o                         
   6  -7   1       1067.68       1027.03         9.65 o                         
   7  -7   1        396.26        332.59         5.89 o                         
   8  -7   1        118.08        132.18         3.67 o                         
   9  -7   1         33.12         40.47         3.41 o                         
  10  -7   1       1136.27       1087.88        12.72 o                         
  11  -7   1         51.84         61.74         5.58 o                         
  12  -7   1         74.15         64.25         5.72 o                         
  13  -7   1        546.25        526.56        13.38 o                         
  14  -7   1          2.07         -3.59         5.08 o                         
  15  -7   1         10.95          3.79         6.97 o                         
  16  -7   1         84.44         84.05         9.70 o                         
  17  -7   1          0.03         -3.54        11.03 o                         
  18  -7   1         78.05         73.28        20.92 o                         
 -21  -6   1        234.81        235.12        18.53 o                         
 -20  -6   1         69.08         59.52        10.63 o                         
 -19  -6   1         66.65         77.09        11.65 o                         
 -18  -6   1         39.94         66.85        10.63 o                         
 -17  -6   1        130.31        130.62         8.37 o                         
 -16  -6   1       2132.79       2061.90        29.12 o                         
 -15  -6   1         64.35         71.14         6.39 o                         
 -14  -6   1          7.44         12.18         3.69 o                         
 -13  -6   1        537.19        487.32        10.22 o                         
 -12  -6   1       1566.53       1535.60        16.04 o                         
 -11  -6   1        307.48        319.99         7.39 o                         
 -10  -6   1       1868.24       2012.63        21.80 o                         
  -9  -6   1         90.33        159.12         6.53 o                         
  -8  -6   1        881.19        919.93        10.51 o                         
  -7  -6   1       2063.33       2117.41        17.60 o                         
  -6  -6   1        154.18        224.48         4.54 o                         
  -5  -6   1          1.24          0.66         1.62 o                         
  -4  -6   1         52.31         86.93         2.76 o                         
  -3  -6   1       8596.89       8076.04        39.56 o                         
  -2  -6   1        253.42        207.10         3.22 o                         
  -1  -6   1       8980.53       9293.14        44.41 o                         
   0  -6   1       5190.03       5167.09        25.12 o                         
   1  -6   1         12.40         54.85         2.03 o                         
   2  -6   1         20.49         30.36         1.85 o                         
   3  -6   1       2874.40       2898.06        16.46 o                         
   4  -6   1       1192.59       1421.01        10.88 o                         
   5  -6   1          5.06          0.29         1.55 o                         
   6  -6   1        687.17        628.92         6.76 o                         
   7  -6   1       4535.90       4308.62        28.01 o                         
   8  -6   1        163.07        164.54         4.12 o                         
   9  -6   1        239.01        239.54         6.81 o                         
  10  -6   1        136.66        145.54         4.45 o                         
  11  -6   1        175.59        192.12         4.69 o                         
  12  -6   1        647.74        654.22        11.68 o                         
  13  -6   1         43.50         60.21         6.52 o                         
  14  -6   1          3.36         -3.75         3.75 o                         
  15  -6   1         31.72         47.87         6.90 o                         
  16  -6   1          0.08         -8.76        10.78 o                         
  17  -6   1        418.10        358.95        19.32 o                         
  18  -6   1         21.74         13.46        10.19 o                         
 -21  -5   1         35.00         27.44         9.18 o                         
 -20  -5   1        163.85        157.96        13.88 o                         
 -19  -5   1          1.37          9.20         8.29 o                         
 -18  -5   1        348.86        296.69        19.71 o                         
 -17  -5   1        239.06        235.44        11.83 o                         
 -16  -5   1         25.47         21.88         5.38 o                         
 -15  -5   1        581.15        549.58        12.15 o                         
 -14  -5   1        359.55        355.44         9.19 o                         
 -13  -5   1        630.41        591.43        10.81 o                         
 -12  -5   1       1262.52       1258.96        14.78 o                         
 -11  -5   1          4.41          9.09         2.51 o                         
 -10  -5   1         10.74         16.55         2.85 o                         
  -9  -5   1        851.46        926.89        12.79 o                         
  -8  -5   1         35.76         30.49         2.80 o                         
  -7  -5   1        651.95        636.07         9.05 o                         
  -6  -5   1       5462.19       5750.80        34.52 o                         
  -5  -5   1        242.22        298.34         4.97 o                         
  -4  -5   1        323.30        449.10         4.61 o                         
  -3  -5   1       1054.01       1053.29         7.69 o                         
  -2  -5   1        948.20        937.68         6.61 o                         
  -1  -5   1       7376.07       7797.75        36.67 o                         
   0  -5   1         49.37         59.85         1.78 o                         
   1  -5   1        107.40         88.23         1.81 o                         
   2  -5   1       1087.58       1092.21         7.47 o                         
   3  -5   1         31.16         66.39         2.10 o                         
   4  -5   1        427.03        443.29         4.87 o                         
   5  -5   1        865.60        697.93         6.86 o                         
   6  -5   1        339.91        388.51         5.34 o                         
   7  -5   1        597.30        635.42         7.05 o                         
   8  -5   1         17.53         12.54         1.97 o                         
   9  -5   1         32.96         57.25         3.43 o                         
  10  -5   1        170.16        199.97         8.74 o                         
  11  -5   1        606.85        551.39         8.04 o                         
  12  -5   1         61.46         60.99         5.25 o                         
  13  -5   1        556.00        481.54        10.02 o                         
  14  -5   1         21.20         24.17         4.50 o                         
  15  -5   1        185.10        207.71        11.00 o                         
  16  -5   1        311.45        284.46        12.03 o                         
  17  -5   1         71.03         71.00         7.96 o                         
  18  -5   1         18.07         35.48        12.97 o                         
  19  -5   1         21.57         24.18        12.60 o                         
 -21  -4   1         40.54         33.59        10.72 o                         
 -20  -4   1        100.80         83.13        10.53 o                         
 -19  -4   1         29.05         50.21        10.13 o                         
 -18  -4   1        144.28        152.40        13.57 o                         
 -17  -4   1        220.60        239.37        13.52 o                         
 -16  -4   1        839.80        754.55        18.63 o                         
 -15  -4   1          4.68          8.93         4.12 o                         
 -14  -4   1         45.10         47.63         3.98 o                         
 -13  -4   1       1587.79       1469.12        19.47 o                         
 -12  -4   1        482.91        413.60         8.85 o                         
 -11  -4   1        307.22        316.91         6.18 o                         
 -10  -4   1        370.68        392.58         6.53 o                         
  -9  -4   1       1999.96       1896.72        17.54 o                         
  -8  -4   1       1824.28       1643.99        14.57 o                         
  -7  -4   1       1524.23       1683.32        13.52 o                         
  -6  -4   1       5726.81       6255.72        35.88 o                         
  -5  -4   1         32.75         68.10         2.40 o                         
  -4  -4   1       3065.69       3022.48        16.73 o                         
  -3  -4   1       3040.49       3325.99        17.05 o                         
  -2  -4   1        961.24        913.87         6.28 o                         
  -1  -4   1        857.89        950.63         5.84 o                         
   0  -4   1          0.11          3.51         0.95 o                         
   1  -4   1       1531.02       1486.60         7.86 o                         
   2  -4   1       1048.24       1022.55         6.60 o                         
   3  -4   1        365.20        296.50         3.01 o                         
   4  -4   1        495.54        351.10         3.92 o                         
   5  -4   1         85.38         73.01         2.31 o                         
   6  -4   1         93.88        107.37         2.79 o                         
   7  -4   1          5.40          6.27         1.63 o                         
   8  -4   1        751.77        716.55         7.91 o                         
   9  -4   1       1662.59       1737.22        16.48 o                         
  10  -4   1        815.03        788.29         9.65 o                         
  11  -4   1          7.45          9.39         3.25 o                         
  12  -4   1        671.79        697.12        11.79 o                         
  13  -4   1          2.12          4.08         3.40 o                         
  14  -4   1          2.91          0.69         3.84 o                         
  15  -4   1        173.69        202.20        12.92 o                         
  16  -4   1         49.34         62.84         7.62 o                         
  17  -4   1        103.41        111.03        10.95 o                         
  18  -4   1         43.17         58.75        10.35 o                         
  19  -4   1         51.24         62.17        10.46 o                         
 -21  -3   1         95.34         75.16        12.66 o                         
 -20  -3   1        102.88        117.02        11.11 o                         
 -19  -3   1        195.08        196.14        13.93 o                         
 -18  -3   1          2.44          7.73         7.95 o                         
 -17  -3   1         75.68         83.42         9.49 o                         
 -16  -3   1        124.21        147.52         9.12 o                         
 -15  -3   1          0.12          5.69         2.75 o                         
 -14  -3   1        776.81        720.84        10.42 o                         
 -13  -3   1        126.58        117.80         5.53 o                         
 -12  -3   1         43.59         38.48         3.37 o                         
 -11  -3   1        809.84        814.57        10.12 o                         
 -10  -3   1        523.89        554.37         7.47 o                         
  -9  -3   1       4700.50       4651.41        30.49 o                         
  -8  -3   1       2110.49       2101.58        16.04 o                         
  -7  -3   1       2890.37       2914.29        19.34 o                         
  -6  -3   1       2098.94       1992.53        14.88 o                         
  -5  -3   1       2234.27       2527.53        14.69 o                         
  -4  -3   1       3269.63       3428.57        19.11 o                         
  -3  -3   1          7.37         20.30         1.25 o                         
  -2  -3   1        995.27       1068.32         6.56 o                         
  -1  -3   1       7532.98       7989.79        37.17 o                         
   0  -3   1        952.21        958.56         5.60 o                         
   1  -3   1      26168.98      26053.44       104.18 o                         
   2  -3   1      12415.06      12120.64        50.65 o                         
   3  -3   1       1030.08        913.52         5.77 o                         
   4  -3   1       2349.46       2545.52        13.70 o                         
   5  -3   1          0.68         23.78         1.44 o                         
   6  -3   1        426.52        412.54         4.41 o                         
   7  -3   1       1049.81       1050.42         9.12 o                         
   8  -3   1        742.01        723.27         7.66 o                         
   9  -3   1        670.64        673.22         8.34 o                         
  10  -3   1         81.10         94.87         3.59 o                         
  11  -3   1       2440.93       2345.68        24.65 o                         
  12  -3   1         78.86         80.49         4.76 o                         
  13  -3   1        257.45        261.68         8.00 o                         
  14  -3   1        735.15        726.57        16.89 o                         
  15  -3   1          4.78          5.49         5.05 o                         
  16  -3   1         49.30         40.91         6.55 o                         
  17  -3   1         98.44        126.75        10.97 o                         
  18  -3   1        128.31        138.99        11.73 o                         
  19  -3   1         58.33         46.31        10.54 o                         
  20  -3   1        170.31        171.98        14.76 o                         
 -21  -2   1        129.28        109.94        13.22 o                         
 -20  -2   1        204.12        231.57        16.31 o                         
 -19  -2   1         73.83         82.30         9.92 o                         
 -18  -2   1        214.60        224.85        16.55 o                         
 -17  -2   1        235.01        238.29        13.53 o                         
 -16  -2   1          3.29         13.38         5.11 o                         
 -15  -2   1         13.53         16.95         4.14 o                         
 -14  -2   1        532.51        530.98         8.91 o                         
 -13  -2   1        712.11        664.38        10.18 o                         
 -12  -2   1         15.45         21.75         2.54 o                         
 -11  -2   1        251.16        194.42         4.94 o                         
 -10  -2   1        320.80        303.98         5.25 o                         
  -9  -2   1       1284.19       1280.02        11.75 o                         
  -8  -2   1       1423.69       1268.61        10.31 o                         
  -7  -2   1       1523.03       1545.54        11.47 o                         
  -6  -2   1        269.84        349.76         3.99 o                         
  -5  -2   1       1661.26       1445.73         9.16 o                         
  -4  -2   1       2106.07       2132.87        11.88 o                         
  -3  -2   1         15.39         38.60         1.47 o                         
  -2  -2   1         65.58         68.50         1.46 o                         
  -1  -2   1        135.50        118.75         1.69 o                         
   0  -2   1       1891.32       1803.69         9.16 o                         
   1  -2   1        126.58         70.70         1.17 o                         
   2  -2   1        950.08       1201.91         6.56 o                         
   3  -2   1        341.49        679.93         4.55 o                         
   4  -2   1          2.84         51.15         1.46 o                         
   5  -2   1       4256.98       4517.14        22.13 o                         
   6  -2   1        482.79        474.78         4.79 o                         
   7  -2   1         39.29         39.19         2.06 o                         
   8  -2   1       2175.95       2351.30        17.67 o                         
   9  -2   1         14.46         17.63         2.23 o                         
  10  -2   1       1080.60       1053.90        11.55 o                         
  11  -2   1        141.78        156.08         6.47 o                         
  12  -2   1          2.95          9.08         3.10 o                         
  13  -2   1         11.95         21.45         4.39 o                         
  14  -2   1         68.84        100.57         6.95 o                         
  15  -2   1        166.35        189.29         9.71 o                         
  16  -2   1          0.88         -0.97         5.59 o                         
  17  -2   1         39.90         50.25         7.36 o                         
  18  -2   1        246.35        259.68        12.89 o                         
  19  -2   1          1.17         -4.01         7.27 o                         
  20  -2   1        299.81        326.96        17.93 o                         
 -21  -1   1          4.29         26.40         9.80 o                         
 -20  -1   1          0.57         13.09         8.13 o                         
 -19  -1   1        139.04        144.86        11.77 o                         
 -18  -1   1        233.81        257.53        14.78 o                         
 -17  -1   1         46.18         52.82         8.94 o                         
 -16  -1   1        143.56        133.66         9.17 o                         
 -15  -1   1        120.38        143.40         8.89 o                         
 -14  -1   1        622.91        557.00        13.02 o                         
 -13  -1   1        286.30        256.94         8.24 o                         
 -12  -1   1        201.23        239.37         5.15 o                         
 -11  -1   1        244.06        219.19         4.29 o                         
 -10  -1   1        822.19        744.45         7.96 o                         
  -9  -1   1         39.00         37.27         2.32 o                         
  -8  -1   1       2292.07       2297.99        15.23 o                         
  -7  -1   1       1106.70       1264.94         9.76 o                         
  -6  -1   1        423.12        355.15         3.90 o                         
  -5  -1   1       7729.32       8256.09        37.83 o                         
  -4  -1   1        171.26        143.29         2.10 o                         
  -3  -1   1       2510.28       2791.26        14.13 o                         
  -2  -1   1      12288.47      12460.45        57.71 o                         
  -1  -1   1       1219.14       1083.28         5.91 o                         
   0  -1   1         74.73         57.53         0.79 o                         
   1  -1   1        131.07         67.57         0.90 o                         
   2  -1   1       1974.27       1667.62         7.73 o                         
   3  -1   1      32586.78      31601.51       188.20 o                         
   4  -1   1       9636.16       9195.74        38.26 o                         
   5  -1   1        118.20         87.90         1.81 o                         
   6  -1   1        885.09        916.04         7.21 o                         
   7  -1   1        211.15        251.06         3.81 o                         
   8  -1   1        116.04        181.25         3.94 o                         
   9  -1   1       1268.43       1307.78        11.90 o                         
  10  -1   1        642.36        540.77         6.75 o                         
  11  -1   1         69.71         57.80         3.73 o                         
  12  -1   1         29.69         40.81         4.40 o                         
  13  -1   1          1.09          5.98         3.55 o                         
  14  -1   1        647.87        659.37        13.32 o                         
  15  -1   1          2.80          6.93         4.69 o                         
  16  -1   1         50.63         50.21         6.30 o                         
  17  -1   1          5.72          5.65         6.01 o                         
  18  -1   1         34.04         54.86         8.04 o                         
  19  -1   1        209.31        218.69        13.66 o                         
  20  -1   1         55.26         54.08        10.40 o                         
 -21   0   1         13.94         17.73        10.69 o                         
 -20   0   1        228.11        239.43        14.98 o                         
 -19   0   1        149.36        166.73        13.34 o                         
 -18   0   1          8.72         19.66         7.65 o                         
 -17   0   1          4.28          8.77         5.99 o                         
 -16   0   1         13.96         15.75         5.95 o                         
 -15   0   1         84.60         89.41         7.80 o                         
 -14   0   1         91.53         86.30         5.46 o                         
 -13   0   1       1210.47       1188.11        15.59 o                         
 -12   0   1        664.27        607.42        14.13 o                         
 -11   0   1       1540.60       1538.50        15.18 o                         
 -10   0   1        179.38        132.96         4.96 o                         
  -9   0   1       3959.56       4008.87        26.54 o                         
  -8   0   1        196.44        250.77         3.64 o                         
  -7   0   1         49.28         61.37         2.22 o                         
  -6   0   1        734.18        683.18         5.52 o                         
  -5   0   1       1457.13       1539.62         8.73 o                         
  -4   0   1        554.39        624.67         4.10 o                         
  -3   0   1         20.52         55.36         1.20 o                         
  -2   0   1       2711.63       3014.76        13.60 o                         
  -1   0   1       1861.54       1729.56         8.16 o                         
   1   0   1        608.81        560.94         3.62 o                         
   2   0   1       6081.48       6840.49        32.97 o                         
   3   0   1        239.46        437.09         3.44 o                         
   4   0   1        369.73        394.94         3.17 o                         
   5   0   1        136.46        131.31         2.07 o                         
   6   0   1      16072.43      16717.63        72.76 o                         
   7   0   1       1342.00       1458.89        10.13 o                         
   8   0   1       5708.13       5852.63        34.62 o                         
   9   0   1        179.93        199.16         3.58 o                         
  10   0   1        156.65        168.83         4.47 o                         
  11   0   1        232.12        201.92         4.75 o                         
  12   0   1          1.21          3.90         2.22 o                         
  13   0   1         30.45         25.15         4.64 o                         
  14   0   1         91.34         94.50         6.67 o                         
  15   0   1        833.34        745.61        15.66 o                         
  16   0   1        245.96        217.67        11.53 o                         
  17   0   1         38.41         53.48         7.25 o                         
  18   0   1          1.90          5.50         5.98 o                         
  19   0   1          0.02          5.03         7.18 o                         
  20   0   1         88.75        100.66        11.34 o                         
  21   0   1         22.76         39.33        17.00 o                         
 -20   1   1         21.51         18.83         9.79 o                         
 -19   1   1        214.49        233.10        13.92 o                         
 -18   1   1        153.27        178.29        11.54 o                         
 -17   1   1        254.14        254.18        12.41 o                         
 -16   1   1        134.84        195.81        13.29 o                         
 -15   1   1        201.99        231.33        10.86 o                         
 -14   1   1         14.17          7.53         3.37 o                         
 -13   1   1        196.39        190.00         8.76 o                         
 -12   1   1        291.60        270.78         7.70 o                         
 -11   1   1       1057.27        989.92        12.84 o                         
 -10   1   1         53.95         46.11         3.52 o                         
  -9   1   1         92.57         98.10         4.20 o                         
  -8   1   1        329.03        284.76         5.21 o                         
  -7   1   1        559.07        690.33         6.78 o                         
  -6   1   1       2095.47       2159.16        12.96 o                         
  -5   1   1       1792.98       1761.68        10.40 o                         
  -4   1   1        242.89        271.92         2.95 o                         
  -3   1   1       8736.75       8842.50        39.42 o                         
  -2   1   1          0.70         82.00         1.34 o                         
  -1   1   1       6717.60       7570.34        39.04 o                         
   0   1   1       5707.22       6343.01        27.48 o                         
   1   1   1        573.41        813.71         4.89 o                         
   2   1   1        705.45        918.79         6.06 o                         
   3   1   1      10575.50      10350.31        48.69 o                         
   4   1   1       2323.54       2088.81        11.39 o                         
   5   1   1      11635.61      11448.67        53.51 o                         
   6   1   1       2947.53       3223.57        17.19 o                         
   7   1   1        137.46        158.26         3.13 o                         
   8   1   1          8.27          9.38         1.55 o                         
   9   1   1       1418.47       1477.72        11.77 o                         
  10   1   1       1002.14       1068.16         9.91 o                         
  11   1   1         10.79         11.92         2.16 o                         
  12   1   1       1663.35       1450.27        13.23 o                         
  13   1   1        321.78        303.69         5.79 o                         
  14   1   1         22.15         24.46         3.85 o                         
  15   1   1         17.77         25.90         5.07 o                         
  16   1   1        697.66        709.73        15.73 o                         
  17   1   1        118.93        137.53         9.97 o                         
  18   1   1        255.14        235.71        19.48 o                         
  19   1   1         71.82         96.55        10.49 o                         
  20   1   1        142.25        108.71        15.55 o                         
  21   1   1         73.14         95.83        11.33 o                         
 -20   2   1        368.57        349.56        19.16 o                         
 -19   2   1         60.28         72.17        15.31 o                         
 -18   2   1        116.05        136.71        10.75 o                         
 -17   2   1         54.13         48.86         6.96 o                         
 -16   2   1        270.30        292.31        12.33 o                         
 -15   2   1         45.66         57.88         6.81 o                         
 -14   2   1         17.29         17.30         3.67 o                         
 -13   2   1          9.66          5.12         3.92 o                         
 -12   2   1          1.14         24.75         4.90 o                         
 -11   2   1        356.38        360.54         7.87 o                         
 -10   2   1        980.10       1030.08        11.92 o                         
  -9   2   1         73.42         77.35         3.73 o                         
  -8   2   1        616.36        632.44         7.13 o                         
  -7   2   1        929.48        875.12         7.80 o                         
  -6   2   1        348.51        361.20         5.43 o                         
  -5   2   1       2336.55       2066.25        12.03 o                         
  -4   2   1        756.90        763.88         5.28 o                         
  -3   2   1       3264.01       3386.44        18.55 o                         
  -2   2   1       7170.72       6263.82        33.65 o                         
  -1   2   1        697.01        982.27         6.53 o                         
   0   2   1       1280.18       1155.04         5.90 o                         
   1   2   1       7906.40       7796.54        35.69 o                         
   2   2   1      12863.08      13722.22        63.60 o                         
   3   2   1      33212.14      33309.04       226.33 o                         
   4   2   1        822.90        823.38         6.09 o                         
   5   2   1       2180.03       2383.14        13.75 o                         
   6   2   1       3522.43       3152.59        17.86 o                         
   7   2   1       2060.37       2376.40        15.91 o                         
   8   2   1       1195.26       1315.77        13.17 o                         
   9   2   1        723.04        796.06         8.29 o                         
  10   2   1        541.66        637.09         7.52 o                         
  11   2   1         82.14         92.62         4.40 o                         
  12   2   1        334.52        280.49         6.32 o                         
  13   2   1        544.67        520.15         9.98 o                         
  14   2   1        791.53        670.31         9.75 o                         
  15   2   1        412.79        359.61         9.72 o                         
  16   2   1         15.80         20.69         5.82 o                         
  17   2   1        612.62        630.52        16.96 o                         
  18   2   1        938.90        865.80        21.65 o                         
  19   2   1         42.10         30.78         8.12 o                         
  20   2   1         92.42         91.62        10.97 o                         
  21   2   1         76.94         95.70        10.95 o                         
 -20   3   1          0.89         -7.54         9.52 o                         
 -19   3   1         71.38         56.22         9.71 o                         
 -18   3   1          1.75         15.87         7.87 o                         
 -17   3   1          3.36         13.96         6.90 o                         
 -16   3   1        287.63        294.90        11.65 o                         
 -15   3   1        171.77        208.23         9.79 o                         
 -14   3   1        301.76        304.36        15.67 o                         
 -13   3   1        264.61        236.08         7.43 o                         
 -12   3   1         13.10         15.39         3.17 o                         
 -11   3   1        776.13        767.37        12.98 o                         
 -10   3   1         46.47         52.21         4.10 o                         
  -9   3   1       1789.31       1729.73        15.80 o                         
  -8   3   1       1898.47       1729.49        15.17 o                         
  -7   3   1         96.39        106.54         3.81 o                         
  -6   3   1       9324.53       9293.58        50.85 o                         
  -5   3   1       2137.99       2166.86        14.67 o                         
  -4   3   1       1346.67       1491.31         9.76 o                         
  -3   3   1          2.22         20.74         1.64 o                         
  -2   3   1        775.12        948.85         7.30 o                         
  -1   3   1      10210.83       9673.11        43.76 o                         
   0   3   1      28754.26      29012.38       155.49 o                         
   1   3   1       2423.60       2471.89        11.98 o                         
   2   3   1       7681.95       7786.67        36.41 o                         
   3   3   1        934.60        862.55         6.29 o                         
   4   3   1       4747.63       4817.91        25.06 o                         
   5   3   1       2100.36       2305.83        13.24 o                         
   6   3   1         24.59        105.25         2.86 o                         
   7   3   1        704.24        796.28         8.26 o                         
   8   3   1       1199.94       1242.37        11.70 o                         
   9   3   1         56.24        112.67         4.16 o                         
  10   3   1        159.28        156.16         5.01 o                         
  11   3   1         25.05         27.12         2.99 o                         
  12   3   1       3257.25       3132.09        25.79 o                         
  13   3   1        517.09        522.17         9.16 o                         
  14   3   1          5.53         18.59         3.93 o                         
  15   3   1        115.93        121.71         5.59 o                         
  16   3   1        186.80        189.40         9.01 o                         
  17   3   1        601.54        609.20        17.33 o                         
  18   3   1         31.16         31.01         8.91 o                         
  19   3   1         60.65         55.07         9.84 o                         
  20   3   1          5.73          6.56         8.27 o                         
  21   3   1          0.69         -6.39         9.55 o                         
 -19   4   1          1.13          5.79        10.04 o                         
 -18   4   1         90.07        100.39        10.47 o                         
 -17   4   1         10.33         12.59         7.23 o                         
 -16   4   1        345.85        336.42        12.58 o                         
 -15   4   1        245.53        241.01        10.20 o                         
 -14   4   1        102.53         86.10         6.05 o                         
 -13   4   1         62.41         64.21         4.92 o                         
 -12   4   1        532.77        541.15        11.31 o                         
 -11   4   1         93.27        108.01         5.04 o                         
 -10   4   1        184.34        190.26         5.87 o                         
  -9   4   1        733.85        693.71         8.62 o                         
  -8   4   1         34.94         68.40         3.15 o                         
  -7   4   1         76.30         79.86         2.74 o                         
  -6   4   1       3625.13       3617.84        23.85 o                         
  -5   4   1        611.95        748.26         8.26 o                         
  -4   4   1        238.58        239.90         4.29 o                         
  -3   4   1         28.35         31.59         1.93 o                         
  -2   4   1        523.08        529.68         4.82 o                         
  -1   4   1         55.69         38.12         1.23 o                         
   0   4   1      19500.14      20871.16        83.99 o                         
   1   4   1       8779.94       9316.62        40.58 o                         
   2   4   1      10605.25      10799.98        49.04 o                         
   3   4   1        198.72        185.17         2.73 o                         
   4   4   1       2051.14       2262.24        14.28 o                         
   5   4   1        917.02        906.52         7.08 o                         
   6   4   1      11194.14      11473.78        61.87 o                         
   7   4   1       4659.34       5119.34        31.30 o                         
   8   4   1       1330.89       1467.13        13.41 o                         
   9   4   1        626.69        606.07        11.22 o                         
  10   4   1         15.97         26.78         3.08 o                         
  11   4   1         10.24          6.92         3.24 o                         
  12   4   1       2064.17       2086.44        22.86 o                         
  13   4   1       2920.04       2852.15        30.46 o                         
  14   4   1        139.81        122.15         6.70 o                         
  15   4   1         69.19        114.80         6.96 o                         
  16   4   1         33.10         35.23         5.36 o                         
  17   4   1        130.46        110.95         8.21 o                         
  18   4   1        624.46        647.31        24.44 o                         
  19   4   1          2.60          3.97         8.15 o                         
  20   4   1          0.64          9.04         7.44 o                         
  21   4   1         50.31         46.64        10.27 o                         
  22   4   1         18.82         44.15        11.77 o                         
 -19   5   1         87.78         79.29        18.19 o                         
 -18   5   1         35.52         13.53        12.29 o                         
 -17   5   1         10.12         10.06         8.39 o                         
 -16   5   1        175.14        181.47        10.08 o                         
 -15   5   1          0.09          9.85         4.98 o                         
 -14   5   1          8.76         10.84         4.31 o                         
 -13   5   1         87.55         97.45         4.83 o                         
 -12   5   1        270.42        264.03         7.17 o                         
 -11   5   1         50.82         60.26         4.50 o                         
 -10   5   1        936.78        847.25        10.99 o                         
  -9   5   1         64.40         58.36         3.17 o                         
  -8   5   1        994.45       1021.31         9.64 o                         
  -7   5   1         20.03         31.66         2.31 o                         
  -6   5   1       3988.35       4065.40        29.34 o                         
  -5   5   1       1385.37       1368.21        13.34 o                         
  -4   5   1         72.91         71.82         3.34 o                         
  -3   5   1       5068.81       4777.75        28.55 o                         
  -2   5   1       1008.88       1099.22         8.33 o                         
  -1   5   1         98.05        130.72         2.25 o                         
   0   5   1       2720.41       2684.10        12.93 o                         
   1   5   1       2024.71       1920.69        10.49 o                         
   2   5   1        915.61        909.43         6.40 o                         
   3   5   1       1558.61       1369.88         8.88 o                         
   4   5   1          8.59          3.64         1.20 o                         
   5   5   1       1198.89       1239.91         9.42 o                         
   6   5   1        275.66        327.26         6.54 o                         
   7   5   1        182.22        193.15         6.63 o                         
   8   5   1        217.18        205.69         5.30 o                         
   9   5   1          8.91          8.70         2.79 o                         
  10   5   1        647.68        675.28        11.86 o                         
  11   5   1         16.31         53.57         4.99 o                         
  12   5   1        397.11        340.70         9.69 o                         
  13   5   1       1036.02       1088.89        18.07 o                         
  14   5   1        415.95        381.79         9.93 o                         
  15   5   1        269.94        288.55        10.26 o                         
  16   5   1         32.41         34.63         4.92 o                         
  17   5   1        151.91        161.02        11.28 o                         
  18   5   1        698.00        678.46        53.48 o                         
  19   5   1        106.34        127.04        11.31 o                         
  20   5   1          0.74         15.99         7.74 o                         
  21   5   1          8.11         23.95         9.25 o                         
  22   5   1         75.52         81.54        17.76 o                         
 -18   6   1          5.04         25.39        12.26 o                         
 -17   6   1          0.96          0.42         8.59 o                         
 -16   6   1         99.14        117.35        12.91 o                         
 -15   6   1         21.82         40.43         7.09 o                         
 -14   6   1         56.53         47.74         6.06 o                         
 -13   6   1        252.43        272.06         9.29 o                         
 -12   6   1         73.54         72.90         5.18 o                         
 -11   6   1        573.99        531.10        14.23 o                         
 -10   6   1         52.43         57.70         5.00 o                         
  -9   6   1        952.12        980.18        11.03 o                         
  -8   6   1         11.33         21.01         2.72 o                         
  -7   6   1       4386.06       4188.15        31.35 o                         
  -6   6   1        157.86        175.30         5.62 o                         
  -5   6   1       2132.66       2069.09        17.17 o                         
  -4   6   1       2535.02       2312.86        19.47 o                         
  -3   6   1       3711.62       4003.11        26.64 o                         
  -2   6   1        275.41        302.37         3.62 o                         
  -1   6   1        391.26        419.68         4.48 o                         
   0   6   1       7908.75       9149.42        42.59 o                         
   1   6   1       5538.53       5664.65        25.54 o                         
   2   6   1       5789.84       6476.35        30.63 o                         
   3   6   1       1931.53       2222.36        13.89 o                         
   4   6   1         12.27          9.15         1.70 o                         
   5   6   1          2.60         -0.84         1.57 o                         
   6   6   1       1160.84       1189.95        12.47 o                         
   7   6   1       2637.37       2754.16        24.29 o                         
   8   6   1       6018.82       6052.08        44.49 o                         
   9   6   1       1155.28       1316.92        14.58 o                         
  10   6   1       1343.67       1301.09        16.57 o                         
  11   6   1       1599.97       1783.94        21.89 o                         
  12   6   1       1520.06       1520.60        21.72 o                         
  13   6   1        217.01        212.95         9.67 o                         
  14   6   1          0.03          2.28         5.38 o                         
  15   6   1       1622.02       1642.05        22.73 o                         
  16   6   1        495.57        509.98        13.16 o                         
  17   6   1        277.79        351.67        13.05 o                         
  18   6   1        441.91        436.00        18.28 o                         
  19   6   1          2.34         14.60         8.84 o                         
  20   6   1         96.92        106.88        11.05 o                         
  21   6   1         60.10         73.77        10.86 o                         
  22   6   1          5.47          7.42        10.91 o                         
 -18   7   1        142.64        151.76        17.37 o                         
 -17   7   1        236.14        243.72        17.72 o                         
 -16   7   1          6.44         -4.03         9.39 o                         
 -15   7   1         88.99        130.24        11.56 o                         
 -14   7   1         49.07         51.92         7.03 o                         
 -13   7   1        137.48        115.72         6.75 o                         
 -12   7   1          6.48         16.82         4.54 o                         
 -11   7   1        202.96        210.92         7.50 o                         
 -10   7   1        159.66        156.14         6.30 o                         
  -9   7   1        232.20        238.86         5.97 o                         
  -8   7   1       1483.53       1370.92        12.64 o                         
  -7   7   1        915.05        872.55        10.68 o                         
  -6   7   1          1.46          5.40         2.39 o                         
  -5   7   1       1308.68       1198.60        12.73 o                         
  -4   7   1       1494.01       1674.36        16.13 o                         
  -3   7   1       2193.65       2095.72        14.57 o                         
  -2   7   1       8139.76       8574.44        43.76 o                         
  -1   7   1        529.36        558.33         5.69 o                         
   0   7   1       3601.04       3827.70        20.55 o                         
   1   7   1       3463.97       3877.06        19.94 o                         
   2   7   1       1337.98       1594.52        10.87 o                         
   3   7   1       8524.06       9047.90        51.30 o                         
   4   7   1       1525.82       1617.89        12.97 o                         
   5   7   1       4434.70       4474.65        30.20 o                         
   6   7   1        468.30        389.14         6.00 o                         
   7   7   1        308.22        346.50         6.19 o                         
   8   7   1        442.60        487.57         7.94 o                         
   9   7   1        415.64        444.69         8.43 o                         
  10   7   1         95.57        104.46         5.55 o                         
  11   7   1       1628.86       1314.86        18.63 o                         
  12   7   1         52.81         43.45         5.87 o                         
  13   7   1         30.32         56.41         6.39 o                         
  14   7   1        480.51        497.66        13.26 o                         
  15   7   1        461.62        441.73        11.59 o                         
  16   7   1          3.95          2.82         4.43 o                         
  17   7   1          0.50         14.49         6.49 o                         
  18   7   1        338.50        363.12        16.16 o                         
  19   7   1        116.02        106.59        10.31 o                         
  20   7   1        370.81        368.82        18.28 o                         
  21   7   1        220.39        242.03        24.78 o                         
  22   7   1        119.73        128.26        13.47 o                         
 -17   8   1          6.59          8.77        11.39 o                         
 -16   8   1         33.38         23.24         9.04 o                         
 -15   8   1         18.06         28.18         7.55 o                         
 -14   8   1        289.29        277.42        12.70 o                         
 -13   8   1        203.07        197.41        11.12 o                         
 -12   8   1        283.35        239.47         8.26 o                         
 -11   8   1         41.92         56.33         5.23 o                         
 -10   8   1        591.08        595.21        10.13 o                         
  -9   8   1       1281.16       1157.68        13.07 o                         
  -8   8   1         33.92         32.32         3.97 o                         
  -7   8   1        128.63        161.45         6.50 o                         
  -6   8   1        303.65        298.23         7.15 o                         
  -5   8   1       2996.48       2793.18        23.34 o                         
  -4   8   1       1294.57       1274.09        10.86 o                         
  -3   8   1         83.94         70.78         3.74 o                         
  -2   8   1       2187.14       2137.07        14.21 o                         
  -1   8   1        487.02        521.65         5.51 o                         
   0   8   1        621.23        637.87         6.40 o                         
   1   8   1        493.51        483.57         4.86 o                         
   2   8   1       1435.78       1539.75        12.31 o                         
   3   8   1       4588.50       5050.87        32.75 o                         
   4   8   1          7.44         21.68         2.27 o                         
   5   8   1        476.37        500.77         7.76 o                         
   6   8   1          0.39          2.52         2.89 o                         
   7   8   1         14.10         19.53         3.10 o                         
   8   8   1        405.30        455.67         7.85 o                         
   9   8   1       3037.50       3042.81        27.12 o                         
  10   8   1         92.43         80.14         4.94 o                         
  11   8   1        431.87        368.13         9.17 o                         
  12   8   1         43.64         34.90         5.56 o                         
  13   8   1          9.50          4.93         4.36 o                         
  14   8   1         75.80         70.85         6.90 o                         
  15   8   1        800.73        804.65        18.79 o                         
  16   8   1          9.78          7.42         5.01 o                         
  17   8   1        315.22        325.80        15.36 o                         
  18   8   1        273.16        306.46        14.77 o                         
  19   8   1        359.63        379.44        15.58 o                         
  20   8   1         53.24         79.13        11.26 o                         
  21   8   1        495.90        511.67        21.33 o                         
  22   8   1         88.87        103.64        13.05 o                         
 -17   9   1         41.22         12.95        11.12 o                         
 -16   9   1         93.69         92.43        13.19 o                         
 -15   9   1         21.30         14.44         8.25 o                         
 -14   9   1          0.53          8.34         6.44 o                         
 -13   9   1        384.82        380.32        13.97 o                         
 -12   9   1        147.63        159.54         8.51 o                         
 -11   9   1        187.82        167.90         7.20 o                         
 -10   9   1        175.07        168.52         6.46 o                         
  -9   9   1         52.17         56.81         3.84 o                         
  -8   9   1        801.57        789.74        12.04 o                         
  -7   9   1        333.20        328.72         8.05 o                         
  -6   9   1        310.83        323.14         6.01 o                         
  -5   9   1       1284.21       1263.78        13.41 o                         
  -4   9   1        291.02        252.40         6.15 o                         
  -3   9   1       2181.89       2143.01        15.81 o                         
  -2   9   1         11.44         22.74         1.83 o                         
  -1   9   1        442.09        392.85         5.04 o                         
   0   9   1        190.02        208.25         4.94 o                         
   1   9   1       4601.72       4463.88        28.60 o                         
   2   9   1        908.11       1008.56        10.99 o                         
   3   9   1       2681.38       2991.74        20.92 o                         
   4   9   1        506.58        436.96         6.67 o                         
   5   9   1        234.72        253.63         6.00 o                         
   6   9   1        905.74        833.48        11.76 o                         
   7   9   1         61.77         76.73         4.72 o                         
   8   9   1          4.31          9.95         3.09 o                         
   9   9   1        752.27        668.25        10.79 o                         
  10   9   1       1685.03       1479.99        19.39 o                         
  11   9   1        906.60        879.27        20.54 o                         
  12   9   1        315.02        284.66         8.66 o                         
  13   9   1         24.08         27.22         5.84 o                         
  14   9   1         27.24         32.72         5.78 o                         
  15   9   1        410.58        426.87        13.47 o                         
  16   9   1        893.69        854.15        18.75 o                         
  17   9   1        195.04        229.37        13.32 o                         
  18   9   1        151.32        184.34        12.10 o                         
  19   9   1        106.60        106.59         9.59 o                         
  20   9   1        808.01        857.34        21.69 o                         
  21   9   1         24.80         19.21        12.03 o                         
 -16  10   1         44.51         67.33        12.69 o                         
 -15  10   1         73.68         73.49        10.09 o                         
 -14  10   1        121.08        119.72        10.82 o                         
 -13  10   1        259.43        280.72        13.20 o                         
 -12  10   1          0.66          3.49         4.63 o                         
 -11  10   1        114.22        129.08         7.54 o                         
 -10  10   1        106.41        106.96         5.97 o                         
  -9  10   1        247.72        224.54         6.53 o                         
  -8  10   1        263.63        243.09         7.76 o                         
  -7  10   1         96.43         90.76         4.13 o                         
  -6  10   1         23.78         25.31         3.01 o                         
  -5  10   1        288.76        319.26         7.01 o                         
  -4  10   1       4616.64       4445.12        30.43 o                         
  -3  10   1        361.40        334.01         5.63 o                         
  -2  10   1       1136.08       1059.23         9.90 o                         
  -1  10   1        699.05        735.29         9.62 o                         
   0  10   1       1197.83       1306.39        12.84 o                         
   1  10   1       1207.06       1103.20        10.62 o                         
   2  10   1       1629.98       1654.55        14.29 o                         
   3  10   1          4.94         35.44         2.29 o                         
   4  10   1       1340.79       1408.83        14.40 o                         
   5  10   1       3660.95       3579.44        31.31 o                         
   6  10   1       1021.81        965.73        14.10 o                         
   7  10   1        720.88        725.48        11.74 o                         
   8  10   1        766.23        734.64        12.60 o                         
   9  10   1        155.97        223.12         8.44 o                         
  10  10   1        904.68        918.94        16.98 o                         
  11  10   1        400.19        336.58         8.83 o                         
  12  10   1       1058.11        988.01        16.37 o                         
  13  10   1        348.97        322.71         9.35 o                         
  14  10   1         18.59         15.42         5.14 o                         
  15  10   1        387.62        407.15        13.44 o                         
  16  10   1          7.18         16.76         5.94 o                         
  17  10   1         17.43         39.77         9.12 o                         
  18  10   1          4.94          5.20         6.65 o                         
  19  10   1        432.61        468.18        20.41 o                         
  20  10   1          6.44          8.41        11.26 o                         
  21  10   1        124.47        104.41        10.58 o                         
 -15  11   1          2.40         14.24         8.50 o                         
 -14  11   1         50.24         45.92         9.47 o                         
 -13  11   1        237.39        205.92        14.63 o                         
 -12  11   1        374.84        412.74        13.80 o                         
 -11  11   1          9.51         18.15         5.08 o                         
 -10  11   1         17.12         20.00         4.60 o                         
  -9  11   1        688.02        662.61        12.43 o                         
  -8  11   1        317.33        332.89         8.63 o                         
  -7  11   1        650.44        587.18        10.20 o                         
  -6  11   1         15.49         16.71         3.99 o                         
  -5  11   1        103.78        116.33         7.89 o                         
  -4  11   1        160.19        157.41         5.22 o                         
  -3  11   1        200.35        184.85         4.86 o                         
  -2  11   1        400.64        398.96         7.44 o                         
  -1  11   1        155.84        154.19         5.34 o                         
   0  11   1       1411.80       1309.05        13.87 o                         
   1  11   1         34.69         18.53         1.94 o                         
   2  11   1       1539.41       1421.17        14.34 o                         
   3  11   1        942.18        844.62        10.05 o                         
   4  11   1       1245.26       1116.97        14.16 o                         
   5  11   1       2102.87       2041.11        21.36 o                         
   6  11   1         39.36         26.89         3.42 o                         
   7  11   1       1099.23       1038.22        14.76 o                         
   8  11   1        821.89        867.83        13.78 o                         
   9  11   1       4182.33       3983.69        39.48 o                         
  10  11   1        347.96        285.42        10.72 o                         
  11  11   1          3.72         -0.24         4.08 o                         
  12  11   1        438.22        396.26        12.78 o                         
  13  11   1        120.89        124.63         6.86 o                         
  14  11   1        347.18        363.55        14.07 o                         
  15  11   1          0.18          4.15         5.19 o                         
  16  11   1        716.59        790.82        21.77 o                         
  17  11   1         13.54         20.91         7.18 o                         
  18  11   1        134.77        139.42        11.62 o                         
  19  11   1        270.86        254.04        14.83 o                         
  20  11   1        119.73        107.54        13.00 o                         
  21  11   1          0.01         12.12        13.50 o                         
 -14  12   1        156.40        159.52        13.66 o                         
 -13  12   1          0.10         16.29         7.78 o                         
 -12  12   1        227.11        212.61        12.75 o                         
 -11  12   1        191.94        179.29         9.89 o                         
 -10  12   1        439.50        417.56        11.86 o                         
  -9  12   1        181.48        194.17         8.72 o                         
  -8  12   1         37.39         50.89         4.63 o                         
  -7  12   1        579.61        586.53        10.20 o                         
  -6  12   1          1.40          2.07         2.96 o                         
  -5  12   1         42.04         44.00         3.81 o                         
  -4  12   1        232.45        251.04         5.52 o                         
  -3  12   1        363.70        383.48         8.24 o                         
  -2  12   1         85.18         95.17         4.63 o                         
  -1  12   1        133.41        129.89         5.83 o                         
   0  12   1        438.85        425.43         8.02 o                         
   1  12   1         21.00         34.25         3.63 o                         
   2  12   1       1450.65       1398.45        14.11 o                         
   3  12   1       1504.44       1476.68        14.59 o                         
   4  12   1         16.23         20.86         2.86 o                         
   5  12   1         13.70         43.28         4.14 o                         
   6  12   1        705.71        646.82        10.60 o                         
   7  12   1        119.96        142.49         6.98 o                         
   8  12   1        258.73        272.26         9.57 o                         
   9  12   1       1082.01       1093.28        17.31 o                         
  10  12   1          9.57          7.53         4.23 o                         
  11  12   1        127.25        122.78         7.47 o                         
  12  12   1         20.68         21.76         4.45 o                         
  13  12   1       1712.57       1706.85        23.78 o                         
  14  12   1         13.42         13.22         4.03 o                         
  15  12   1        447.11        422.81        15.02 o                         
  16  12   1        132.80        133.60        10.56 o                         
  17  12   1        147.45        160.14        11.67 o                         
  18  12   1        515.10        493.69        17.34 o                         
  19  12   1         72.57         79.15         9.04 o                         
  20  12   1         57.13         61.55         9.34 o                         
  21  12   1         82.05        104.43        12.85 o                         
 -13  13   1          7.91         -9.22        10.12 o                         
 -12  13   1         15.64          8.51         8.05 o                         
 -11  13   1         18.97          6.24        10.46 o                         
 -10  13   1        271.12        258.48        15.56 o                         
  -9  13   1        169.70        204.83         9.52 o                         
  -8  13   1        365.35        338.59        10.02 o                         
  -7  13   1        125.81        117.35         6.02 o                         
  -6  13   1         44.74         55.45         4.84 o                         
  -5  13   1       1557.27       1515.93        17.12 o                         
  -4  13   1        298.41        307.33         7.65 o                         
  -3  13   1        137.25        147.40         6.95 o                         
  -2  13   1        509.29        539.12        11.04 o                         
  -1  13   1        943.46        909.71        17.64 o                         
   0  13   1       1133.90       1053.13        13.76 o                         
   1  13   1        137.87        116.65         5.45 o                         
   2  13   1          2.56          6.62         2.97 o                         
   3  13   1          4.89          7.86         2.83 o                         
   4  13   1        352.60        367.53         8.29 o                         
   5  13   1       1415.09       1175.46        16.68 o                         
   6  13   1          2.85          5.81         3.07 o                         
   7  13   1        374.71        378.61         9.83 o                         
   8  13   1         23.74         33.64         4.64 o                         
   9  13   1        135.35        138.50         7.50 o                         
  10  13   1          1.81          6.12         4.23 o                         
  11  13   1         12.55         15.12         4.75 o                         
  12  13   1       1171.42       1117.13        19.20 o                         
  13  13   1         66.14         69.24         6.72 o                         
  14  13   1        632.07        637.67        13.91 o                         
  15  13   1          2.94          4.13         5.85 o                         
  16  13   1          3.68          1.98         8.32 o                         
  17  13   1         16.95          9.94         6.35 o                         
  18  13   1        175.53        200.42        13.43 o                         
  19  13   1        147.57        159.85        12.21 o                         
  20  13   1          8.86         19.87         8.63 o                         
  21  13   1          3.67         19.33         9.23 o                         
 -13  14   1         15.23          9.07        10.70 o                         
 -12  14   1         36.93         50.72        10.70 o                         
 -11  14   1        244.23        241.88        14.81 o                         
 -10  14   1         16.18          7.59         7.54 o                         
  -9  14   1         32.98         33.75         6.79 o                         
  -8  14   1         32.27         54.04         6.54 o                         
  -7  14   1          0.08         -1.62         4.98 o                         
  -6  14   1        513.41        455.03        11.31 o                         
  -5  14   1          8.37         12.26         4.02 o                         
  -4  14   1        111.26        148.93         8.80 o                         
  -3  14   1        296.23        283.75         8.40 o                         
  -2  14   1        412.94        395.22        10.09 o                         
  -1  14   1        504.07        512.27        13.51 o                         
   0  14   1        189.71        230.11         7.55 o                         
   1  14   1        891.81        822.84        12.52 o                         
   2  14   1       1024.54        958.72        14.33 o                         
   3  14   1        309.13        309.77         6.98 o                         
   4  14   1        425.47        396.82         8.62 o                         
   5  14   1         15.64         21.54         3.73 o                         
   6  14   1        216.73        214.60         7.37 o                         
   7  14   1         10.78         14.24         4.75 o                         
   8  14   1         82.34         67.15         5.61 o                         
   9  14   1        202.56        189.87         8.50 o                         
  10  14   1       1177.83       1134.45        18.74 o                         
  11  14   1          2.62          4.76         4.17 o                         
  12  14   1          0.46          2.96         4.47 o                         
  13  14   1        900.32        873.25        17.85 o                         
  14  14   1         51.49         60.65         7.72 o                         
  15  14   1        117.54        121.77        12.32 o                         
  16  14   1        120.75        146.93        10.67 o                         
  17  14   1          0.04          0.18         6.76 o                         
  18  14   1        766.73        776.26        20.73 o                         
  19  14   1         63.62         65.23         9.81 o                         
  20  14   1          8.36         20.54        10.90 o                         
 -12  15   1         88.41        114.02        13.49 o                         
 -11  15   1         98.52        117.68        16.04 o                         
 -10  15   1         55.72         74.22        10.46 o                         
  -9  15   1         72.87         96.94         8.90 o                         
  -8  15   1          0.13          5.80         5.83 o                         
  -7  15   1         70.31         92.59         8.71 o                         
  -6  15   1        136.47        133.60         8.70 o                         
  -5  15   1        587.07        582.71        13.18 o                         
  -4  15   1        274.83        269.47         8.21 o                         
  -3  15   1        193.14        196.13         7.61 o                         
  -2  15   1        719.74        747.65        13.32 o                         
  -1  15   1        297.09        314.35         8.90 o                         
   0  15   1         21.28         18.78         3.92 o                         
   1  15   1        112.01        129.41         6.70 o                         
   2  15   1        870.62        777.82        13.26 o                         
   3  15   1       1318.04       1219.13        16.22 o                         
   4  15   1          0.32          1.31         2.94 o                         
   5  15   1        187.83        184.63         7.65 o                         
   6  15   1          3.96          8.49         3.69 o                         
   7  15   1        264.46        272.99         9.02 o                         
   8  15   1         73.35         64.91         8.47 o                         
   9  15   1        425.81        412.36        11.02 o                         
  10  15   1         45.81         44.21         5.65 o                         
  11  15   1       1374.81       1417.05        22.03 o                         
  12  15   1         50.59         47.25         6.90 o                         
  13  15   1       1019.41        956.03        29.28 o                         
  14  15   1         98.38        141.78        17.00 o                         
  15  15   1          4.25         -4.69         5.58 o                         
  16  15   1         29.84         22.69         6.76 o                         
  17  15   1        284.00        290.39        15.96 o                         
  18  15   1          0.20         19.31         7.72 o                         
  19  15   1         43.50         49.92         9.44 o                         
  20  15   1         96.34        147.14        13.01 o                         
 -10  16   1          4.08         21.95         9.34 o                         
  -9  16   1          2.47          7.76         8.21 o                         
  -8  16   1        253.60        249.40        15.15 o                         
  -7  16   1        359.26        357.49        16.89 o                         
  -6  16   1        221.43        195.62        15.05 o                         
  -5  16   1         22.44         12.84         5.19 o                         
  -4  16   1          2.68          7.94         4.31 o                         
  -3  16   1        102.96        119.53         7.02 o                         
  -2  16   1         10.42         13.24         4.28 o                         
  -1  16   1          1.20         -2.26         4.32 o                         
   0  16   1          7.66         18.96         4.51 o                         
   1  16   1        369.96        393.76        11.48 o                         
   2  16   1        133.62        160.63         8.62 o                         
   3  16   1        111.36        119.30         7.77 o                         
   4  16   1        402.03        364.59         9.69 o                         
   5  16   1         90.09         85.75         6.27 o                         
   6  16   1        173.94        204.61         8.50 o                         
   7  16   1         17.21         30.11         5.43 o                         
   8  16   1        185.79        204.54        10.35 o                         
   9  16   1        280.19        233.55        13.13 o                         
  10  16   1        925.41        942.85        17.60 o                         
  11  16   1        136.94        157.41         9.36 o                         
  12  16   1          0.08         -4.68         5.11 o                         
  13  16   1        468.28        482.55        14.58 o                         
  14  16   1         39.20         10.64         6.69 o                         
  15  16   1         29.66         58.35         8.41 o                         
  16  16   1        560.07        492.99        17.27 o                         
  17  16   1        105.07        131.83        17.09 o                         
  18  16   1        126.82        118.45        11.17 o                         
  19  16   1         39.10         39.54        10.84 o                         
  -9  17   1        602.08        553.71        26.75 o                         
  -8  17   1         75.18         80.30        11.66 o                         
  -7  17   1        328.13        296.92        19.90 o                         
  -6  17   1         37.99         40.23        10.49 o                         
  -5  17   1         93.00         95.96        10.24 o                         
  -4  17   1        495.51        491.69        17.66 o                         
  -3  17   1          2.17         12.86         5.20 o                         
  -2  17   1         15.42         28.35         5.93 o                         
  -1  17   1         29.10         25.55         5.02 o                         
   0  17   1        178.65        192.35         9.68 o                         
   1  17   1        409.24        393.09        14.19 o                         
   2  17   1          1.05         -1.55         4.24 o                         
   3  17   1       1263.03       1159.43        20.73 o                         
   4  17   1         47.45         49.55         5.74 o                         
   5  17   1        208.83        229.78         9.35 o                         
   6  17   1         64.21         61.91         6.45 o                         
   7  17   1        277.05        282.79        11.35 o                         
   8  17   1         45.60         56.62         6.26 o                         
   9  17   1          9.98         12.88         5.57 o                         
  10  17   1        258.84        313.22        14.92 o                         
  11  17   1         63.20         77.56         8.30 o                         
  12  17   1        133.86        164.29        11.47 o                         
  13  17   1        262.74        234.94        11.85 o                         
  14  17   1        305.24        286.32        13.51 o                         
  15  17   1         67.24         63.05         8.63 o                         
  16  17   1          8.12          1.33         7.47 o                         
  17  17   1        518.79        547.59        21.23 o                         
  18  17   1         54.53         60.79         9.89 o                         
  -8  18   1        375.56        392.73        25.51 o                         
  -7  18   1          1.61         -7.76         7.76 o                         
  -6  18   1          1.49         -1.43         9.26 o                         
  -5  18   1         39.11         30.19        10.98 o                         
  -4  18   1        595.46        600.53        21.68 o                         
  -3  18   1        258.14        229.24        11.37 o                         
  -2  18   1          1.40         13.02         5.40 o                         
  -1  18   1         61.50         67.40         8.32 o                         
   0  18   1        397.68        391.62        13.01 o                         
   1  18   1        219.61        223.81        11.30 o                         
   2  18   1       1699.74       1655.55        28.38 o                         
   3  18   1        374.95        354.28        13.32 o                         
   4  18   1         19.58         40.77         6.58 o                         
   5  18   1        244.61        276.85        14.71 o                         
   6  18   1        306.01        326.08        13.78 o                         
   7  18   1        135.65        146.49         8.61 o                         
   8  18   1        122.18        129.28         8.56 o                         
   9  18   1         10.34         22.97         6.97 o                         
  10  18   1        208.67        200.31        15.71 o                         
  11  18   1        660.09        654.56        19.32 o                         
  12  18   1         16.78         12.15         9.19 o                         
  13  18   1         68.91         50.82         8.55 o                         
  14  18   1          1.94          5.66         7.04 o                         
  15  18   1         55.12         52.20         9.41 o                         
  16  18   1        378.26        379.58        20.22 o                         
  17  18   1         14.83         -2.84         8.20 o                         
  18  18   1         22.36         25.57         9.19 o                         
  -6  19   1         20.41         14.50        12.16 o                         
  -5  19   1          2.77          9.16         9.61 o                         
  -4  19   1        470.45        496.17        27.21 o                         
  -3  19   1          6.03         10.42         7.12 o                         
  -2  19   1        238.73        289.88        18.02 o                         
  -1  19   1        711.03        689.93        18.23 o                         
   0  19   1        326.62        338.12        14.53 o                         
   1  19   1        669.25        638.42        16.32 o                         
   2  19   1         24.01         27.89         6.10 o                         
   3  19   1         63.37         48.77         6.99 o                         
   4  19   1          8.67         10.97         6.10 o                         
   5  19   1          2.43          8.05         5.50 o                         
   6  19   1        287.63        285.92        13.20 o                         
   7  19   1          3.46         12.65         7.10 o                         
   8  19   1         17.65         14.31         5.89 o                         
   9  19   1          7.47          3.74         6.32 o                         
  10  19   1         46.02         39.12         7.66 o                         
  11  19   1         42.57         41.51         7.90 o                         
  12  19   1         23.40         22.64         7.16 o                         
  13  19   1         23.25         26.40         7.67 o                         
  14  19   1         54.87         41.37         8.42 o                         
  15  19   1        250.68        245.91        20.25 o                         
  16  19   1          5.07          8.86         8.33 o                         
  17  19   1        104.64         89.42        13.73 o                         
  -5  20   1          1.00         16.81        10.96 o                         
  -4  20   1         37.55         48.70        14.46 o                         
  -3  20   1          7.31         -4.26         8.97 o                         
  -2  20   1         85.26         80.71        13.95 o                         
  -1  20   1         27.45         40.15         8.40 o                         
   0  20   1        192.44        184.42        15.06 o                         
   1  20   1        156.74        157.50        10.90 o                         
   2  20   1        169.49        160.02        11.00 o                         
   3  20   1        219.25        236.29        14.59 o                         
   4  20   1        104.10        112.64         9.80 o                         
   5  20   1        600.84        564.28        21.80 o                         
   6  20   1          6.45         19.71         7.90 o                         
   7  20   1        314.23        318.08        17.00 o                         
   8  20   1        503.55        472.29        18.21 o                         
   9  20   1          3.66          9.76         6.77 o                         
  10  20   1         47.39         38.04         6.91 o                         
  11  20   1         52.53         57.51         8.15 o                         
  12  20   1        185.31        152.49        11.55 o                         
  13  20   1          2.13         12.32         7.59 o                         
  14  20   1        251.36        261.40        16.12 o                         
  15  20   1          0.97         13.59         9.67 o                         
  -3  21   1         57.00         39.41        14.86 o                         
  -2  21   1         29.50         10.98        15.14 o                         
  -1  21   1         64.75         60.83        10.21 o                         
   0  21   1         77.30         51.39         9.98 o                         
   1  21   1          4.03          7.87         8.79 o                         
   2  21   1        211.11        239.66        17.79 o                         
   3  21   1         71.26         71.76         9.66 o                         
   4  21   1        401.04        386.64        18.59 o                         
   5  21   1         67.65        106.95        10.89 o                         
   6  21   1        268.95        245.75        15.12 o                         
   7  21   1        131.56        143.69        12.18 o                         
   8  21   1        166.88        200.96        14.25 o                         
   9  21   1        170.40        171.07        13.15 o                         
  10  21   1        220.77        191.60        16.07 o                         
  11  21   1        287.33        302.95        15.95 o                         
  12  21   1          7.59          5.48         7.62 o                         
  13  21   1         21.62         19.05         8.93 o                         
  14  21   1         63.86         41.49        10.36 o                         
   0  22   1         23.34         29.66        22.70 o                         
   1  22   1         63.95         84.44        25.51 o                         
   2  22   1         58.01         53.46        10.83 o                         
   3  22   1        523.10        577.82        22.25 o                         
   4  22   1         13.17         26.96         9.44 o                         
   5  22   1         12.60         27.20         8.86 o                         
   6  22   1          0.27         -0.93         8.63 o                         
   7  22   1         12.15         13.76         8.46 o                         
   8  22   1        363.15        396.95        19.16 o                         
   9  22   1        741.22        725.05        23.32 o                         
  10  22   1        178.39        194.81        17.07 o                         
  11  22   1         11.60          8.69         8.82 o                         
  12  22   1         28.85         23.94         9.38 o                         
   5  23   1         51.16         85.67        15.98 o                         
   6  23   1          0.69          5.80        13.42 o                         
   7  23   1         11.67         15.15        10.49 o                         
 -11 -22   2         43.68         61.93        10.48 o                         
 -10 -22   2         80.24         68.10        11.23 o                         
  -9 -22   2        189.42        201.33        17.52 o                         
  -8 -22   2         39.58         41.95        11.25 o                         
  -7 -22   2         11.63         -4.11         7.86 o                         
  -6 -22   2         75.57         87.95        12.26 o                         
  -5 -22   2          9.90          9.54         8.61 o                         
  -4 -22   2         96.00        106.32        11.01 o                         
  -3 -22   2        523.43        558.74        19.42 o                         
  -2 -22   2         28.39         38.31        10.06 o                         
  -1 -22   2         19.83         12.32         9.81 o                         
   0 -22   2          0.68         -6.07         8.50 o                         
 -13 -21   2         40.33         25.40        10.59 o                         
 -12 -21   2         15.76         11.93         8.14 o                         
 -11 -21   2         48.53         55.82        10.22 o                         
 -10 -21   2         89.16        103.94         9.81 o                         
  -9 -21   2        251.51        283.32        19.58 o                         
  -8 -21   2          3.63         -1.93         7.56 o                         
  -7 -21   2          2.51          1.31         7.02 o                         
  -6 -21   2        755.24        754.37        20.99 o                         
  -5 -21   2         20.70         38.12         9.50 o                         
  -4 -21   2         16.62         32.12         9.47 o                         
  -3 -21   2          6.79         -0.31         7.83 o                         
  -2 -21   2        165.39        170.22        15.16 o                         
  -1 -21   2         77.80        105.73        10.37 o                         
   0 -21   2        465.88        499.04        19.58 o                         
   1 -21   2         20.39         15.08         9.21 o                         
   2 -21   2         24.33         22.06         9.63 o                         
   3 -21   2         48.55         32.62         9.75 o                         
 -15 -20   2        347.15        315.16        22.59 o                         
 -14 -20   2        165.34        147.46        13.40 o                         
 -13 -20   2         26.36         31.80        11.72 o                         
 -12 -20   2         12.48          5.41         7.74 o                         
 -11 -20   2         79.43         89.11        10.26 o                         
 -10 -20   2        247.30        214.09        12.64 o                         
  -9 -20   2          3.34          1.17         6.34 o                         
  -8 -20   2         41.64         66.35         8.14 o                         
  -7 -20   2         26.10         33.28         7.11 o                         
  -6 -20   2        340.52        378.63        17.34 o                         
  -5 -20   2        672.43        715.00        22.35 o                         
  -4 -20   2         12.25          9.67         6.46 o                         
  -3 -20   2         32.11         18.79         7.65 o                         
  -2 -20   2         18.52         25.06         7.10 o                         
  -1 -20   2        103.01        119.53         9.65 o                         
   0 -20   2         29.86         52.91         7.58 o                         
   1 -20   2        116.07        120.16        10.25 o                         
   2 -20   2          0.05         11.05         7.20 o                         
   3 -20   2         65.84         74.54         9.95 o                         
   4 -20   2        114.56        100.56        14.51 o                         
   5 -20   2        100.94        117.94        21.54 o                         
 -16 -19   2        197.27        207.70        19.55 o                         
 -15 -19   2        177.10        151.49        12.84 o                         
 -14 -19   2        189.34        189.58        12.57 o                         
 -13 -19   2         13.77          8.86         8.87 o                         
 -12 -19   2         16.35         20.35         7.82 o                         
 -11 -19   2        156.66        170.38        12.25 o                         
 -10 -19   2         49.86         59.58         8.20 o                         
  -9 -19   2         14.47         15.69         6.97 o                         
  -8 -19   2         60.54         79.14         7.86 o                         
  -7 -19   2        317.84        325.44        16.11 o                         
  -6 -19   2        281.98        282.96        14.31 o                         
  -5 -19   2          0.28          3.38         6.63 o                         
  -4 -19   2         83.41         85.24         8.63 o                         
  -3 -19   2         11.02         15.13         6.05 o                         
  -2 -19   2          4.11         10.94         6.06 o                         
  -1 -19   2        180.88        204.37        12.51 o                         
   0 -19   2       1286.22       1209.43        24.85 o                         
   1 -19   2         11.48         10.00         7.50 o                         
   2 -19   2         35.21         49.33         7.92 o                         
   3 -19   2        464.48        517.18        19.41 o                         
   4 -19   2         58.67         81.52        11.62 o                         
   5 -19   2         31.01         14.22        11.00 o                         
   6 -19   2          6.21         11.75        11.71 o                         
 -17 -18   2         15.76         29.82        11.17 o                         
 -16 -18   2          2.43          2.00         8.92 o                         
 -15 -18   2        165.38        195.75        14.71 o                         
 -14 -18   2         47.86         59.51         8.47 o                         
 -13 -18   2        163.55        173.46        12.00 o                         
 -12 -18   2        237.17        221.91        12.56 o                         
 -11 -18   2         51.27         65.21         8.57 o                         
 -10 -18   2        117.80        104.30        10.16 o                         
  -9 -18   2        224.47        219.21        11.68 o                         
  -8 -18   2         33.81         39.10         6.54 o                         
  -7 -18   2        519.06        530.93        14.53 o                         
  -6 -18   2          8.07          5.74         5.13 o                         
  -5 -18   2       1267.94       1252.37        22.46 o                         
  -4 -18   2          2.64          8.81         5.68 o                         
  -3 -18   2        452.25        438.30        16.23 o                         
  -2 -18   2        168.48        183.01        11.79 o                         
  -1 -18   2        324.48        321.49        15.37 o                         
   0 -18   2         16.78         22.44         7.76 o                         
   1 -18   2         49.56         58.57         7.66 o                         
   2 -18   2         82.82         68.13         8.45 o                         
   3 -18   2         49.26         55.56         7.78 o                         
   4 -18   2        380.22        345.64        18.23 o                         
   5 -18   2          8.53         33.51        10.36 o                         
   6 -18   2         26.20         32.72        10.26 o                         
   7 -18   2        156.45        132.39        13.55 o                         
   8 -18   2         12.50         19.26        16.16 o                         
 -18 -17   2         13.85         23.33         9.59 o                         
 -17 -17   2          5.73          0.92         9.61 o                         
 -16 -17   2        212.41        209.62        13.76 o                         
 -15 -17   2        296.57        299.82        14.95 o                         
 -14 -17   2         33.23         48.59        12.06 o                         
 -13 -17   2         70.72         61.78         8.51 o                         
 -12 -17   2        194.82        183.30        13.33 o                         
 -11 -17   2          7.42         21.42         6.87 o                         
 -10 -17   2         77.66        111.64         8.64 o                         
  -9 -17   2        368.94        391.89        14.23 o                         
  -8 -17   2       1140.76       1104.23        20.28 o                         
  -7 -17   2         21.07         25.12         5.00 o                         
  -6 -17   2        298.52        260.96         9.71 o                         
  -5 -17   2         28.18         26.08         5.14 o                         
  -4 -17   2         75.21         97.19         6.88 o                         
  -3 -17   2        253.59        301.73        12.13 o                         
  -2 -17   2        215.30        222.45        10.58 o                         
  -1 -17   2        153.17        180.76        16.62 o                         
   0 -17   2          2.46          6.16         6.85 o                         
   1 -17   2          1.17         11.96         4.90 o                         
   2 -17   2         57.20         82.38         7.59 o                         
   3 -17   2          0.89          8.95         5.53 o                         
   4 -17   2         84.40        100.47         8.14 o                         
   5 -17   2         21.39         18.82         5.74 o                         
   6 -17   2        243.98        265.39        14.77 o                         
   7 -17   2        284.31        302.67        18.08 o                         
   8 -17   2        464.70        420.40        21.57 o                         
   9 -17   2          6.93          6.99        10.96 o                         
 -19 -16   2         29.89         46.62        10.50 o                         
 -18 -16   2        118.30        115.95        11.10 o                         
 -17 -16   2         30.50         30.11         7.87 o                         
 -16 -16   2        480.36        422.94        18.11 o                         
 -15 -16   2          7.21         16.04         7.24 o                         
 -14 -16   2          0.08         -0.85         6.25 o                         
 -13 -16   2         41.28         37.84         7.42 o                         
 -12 -16   2        132.01        128.16         9.55 o                         
 -11 -16   2        138.22        164.71         9.63 o                         
 -10 -16   2         21.76         26.76         5.13 o                         
  -9 -16   2         16.07         18.39         5.44 o                         
  -8 -16   2        150.23        159.83         9.39 o                         
  -7 -16   2       1233.30       1187.66        20.11 o                         
  -6 -16   2         19.44         17.51         4.67 o                         
  -5 -16   2         50.18         49.62         5.05 o                         
  -4 -16   2        168.41        160.77         7.71 o                         
  -3 -16   2        210.38        231.34         8.26 o                         
  -2 -16   2        612.23        592.30        12.91 o                         
  -1 -16   2        372.11        348.20        10.52 o                         
   0 -16   2        248.83        282.16        10.76 o                         
   1 -16   2         54.37         42.48         5.37 o                         
   2 -16   2         21.99         20.31         5.74 o                         
   3 -16   2        109.66        132.13         9.36 o                         
   4 -16   2         95.10         78.74         6.91 o                         
   5 -16   2         17.21         29.02         5.33 o                         
   6 -16   2         14.27         16.87         6.68 o                         
   7 -16   2        330.83        317.70        16.05 o                         
   8 -16   2          0.61         -1.23         6.91 o                         
   9 -16   2          5.22         -7.77         7.77 o                         
  10 -16   2          8.39          5.61        10.11 o                         
  11 -16   2          8.04        -10.06        10.06 o                         
 -19 -15   2         17.74         22.98        10.79 o                         
 -18 -15   2          0.09         -3.64         7.39 o                         
 -17 -15   2         97.52         67.68         9.73 o                         
 -16 -15   2         19.21         29.85         7.72 o                         
 -15 -15   2         50.91         46.39         7.01 o                         
 -14 -15   2          4.96         12.57         5.81 o                         
 -13 -15   2       1381.84       1301.69        22.53 o                         
 -12 -15   2        289.24        268.43        12.99 o                         
 -11 -15   2        766.64        714.80        16.04 o                         
 -10 -15   2         82.99        107.40         7.51 o                         
  -9 -15   2          1.62          8.89         4.21 o                         
  -8 -15   2        326.47        366.18        10.24 o                         
  -7 -15   2        376.23        373.27        10.62 o                         
  -6 -15   2         68.71         65.05         6.74 o                         
  -5 -15   2         33.82         35.82         4.47 o                         
  -4 -15   2        321.57        263.25         8.36 o                         
  -3 -15   2       1041.51       1089.80        15.24 o                         
  -2 -15   2        386.15        413.05         8.14 o                         
  -1 -15   2          0.52          3.70         2.99 o                         
   0 -15   2        110.18        109.49         5.99 o                         
   1 -15   2        414.87        405.46        10.12 o                         
   2 -15   2        106.44        124.34         6.91 o                         
   3 -15   2        297.40        305.98        10.14 o                         
   4 -15   2          0.90          2.10         3.99 o                         
   5 -15   2          0.47          7.40         3.59 o                         
   6 -15   2         27.99         18.85         4.82 o                         
   7 -15   2         21.93         34.13         7.12 o                         
   8 -15   2          9.21          1.39         6.74 o                         
   9 -15   2          0.83          2.94         6.29 o                         
  10 -15   2         11.08          0.08         7.68 o                         
  11 -15   2        284.37        251.15        17.55 o                         
  12 -15   2         43.61         47.52        12.60 o                         
 -20 -14   2        136.65        154.45        12.78 o                         
 -19 -14   2         24.35         34.70        12.65 o                         
 -18 -14   2        127.53        158.57        11.67 o                         
 -17 -14   2        126.19        129.33        11.15 o                         
 -16 -14   2        118.31        134.85        10.55 o                         
 -15 -14   2        684.83        621.45        15.68 o                         
 -14 -14   2        536.19        509.97        14.02 o                         
 -13 -14   2         50.62         59.86         6.62 o                         
 -12 -14   2         64.60         86.75         8.02 o                         
 -11 -14   2         61.95         95.91         6.92 o                         
 -10 -14   2       1305.56       1406.79        20.39 o                         
  -9 -14   2          7.64          9.30         4.02 o                         
  -8 -14   2          1.07          5.67         3.90 o                         
  -7 -14   2        925.22        896.70        14.87 o                         
  -6 -14   2          0.10          1.98         3.16 o                         
  -5 -14   2         46.32         50.66         5.12 o                         
  -4 -14   2       1121.01       1135.83        15.86 o                         
  -3 -14   2         48.32         46.01         4.34 o                         
  -2 -14   2        231.13        221.56         8.86 o                         
  -1 -14   2        673.86        596.68        10.14 o                         
   0 -14   2          3.10          5.14         3.33 o                         
   1 -14   2        410.01        359.98         8.67 o                         
   2 -14   2          6.05          4.49         3.21 o                         
   3 -14   2        127.44        152.29         7.35 o                         
   4 -14   2         67.05         95.92         6.17 o                         
   5 -14   2        648.94        655.17        10.93 o                         
   6 -14   2          1.03          3.76         3.35 o                         
   7 -14   2       1133.73       1096.75        19.71 o                         
   8 -14   2         30.42         37.74         7.31 o                         
   9 -14   2          1.09         12.19         8.46 o                         
  10 -14   2         14.78          8.05         7.81 o                         
  11 -14   2         33.86         58.30        11.51 o                         
  12 -14   2        274.28        306.05        17.24 o                         
  13 -14   2          2.53          7.26        10.55 o                         
 -20 -13   2         46.43         52.31        13.43 o                         
 -19 -13   2          2.69         20.61         8.22 o                         
 -18 -13   2         32.68         41.59         9.58 o                         
 -17 -13   2        448.74        391.78        20.49 o                         
 -16 -13   2         22.54         19.98         7.26 o                         
 -15 -13   2          4.84          9.44         5.07 o                         
 -14 -13   2         12.55         22.01         5.32 o                         
 -13 -13   2        172.01        201.92        10.27 o                         
 -12 -13   2         76.36         54.54         6.91 o                         
 -11 -13   2        839.57        869.50        15.58 o                         
 -10 -13   2        679.14        619.96        13.05 o                         
  -9 -13   2         32.26         44.39         5.62 o                         
  -8 -13   2          0.70          3.27         3.87 o                         
  -7 -13   2        165.65        191.43         8.11 o                         
  -6 -13   2        545.84        495.37        10.39 o                         
  -5 -13   2        500.34        488.14        11.07 o                         
  -4 -13   2        633.32        616.26        11.51 o                         
  -3 -13   2        358.22        339.64         8.14 o                         
  -2 -13   2        562.81        601.91         9.77 o                         
  -1 -13   2         18.09         21.19         3.82 o                         
   0 -13   2        924.90        865.05        13.40 o                         
   1 -13   2        199.84        184.76         7.34 o                         
   2 -13   2        969.70        921.61        13.49 o                         
   3 -13   2        280.39        308.30         7.29 o                         
   4 -13   2         24.69         23.10         3.51 o                         
   5 -13   2          6.77         10.43         2.97 o                         
   6 -13   2        375.95        334.25         8.48 o                         
   7 -13   2         25.64         19.56         6.16 o                         
   8 -13   2          5.56          6.41         4.27 o                         
   9 -13   2          3.89          7.09         5.60 o                         
  10 -13   2        218.65        223.23        19.58 o                         
  11 -13   2         71.66        105.90        14.69 o                         
  12 -13   2          2.39          6.27         9.05 o                         
  13 -13   2         56.68         35.47        10.75 o                         
  14 -13   2         61.34         70.55        13.28 o                         
 -20 -12   2          7.51         14.06         9.46 o                         
 -19 -12   2         64.98         67.63        10.00 o                         
 -18 -12   2        572.71        507.23        18.33 o                         
 -17 -12   2          0.95          5.15         7.41 o                         
 -16 -12   2        248.04        251.50        13.74 o                         
 -15 -12   2          0.87          1.94         5.55 o                         
 -14 -12   2        112.15        135.19         8.25 o                         
 -13 -12   2          0.75         -0.78         4.05 o                         
 -12 -12   2        115.78        114.20         8.02 o                         
 -11 -12   2         18.54         22.10         4.56 o                         
 -10 -12   2        574.20        524.32        11.78 o                         
  -9 -12   2        500.68        424.38        10.84 o                         
  -8 -12   2          1.40         -0.01         5.25 o                         
  -7 -12   2         42.42         31.75         4.48 o                         
  -6 -12   2        379.88        417.09         9.57 o                         
  -5 -12   2        521.88        539.84        10.28 o                         
  -4 -12   2        228.08        246.19         8.72 o                         
  -3 -12   2        545.57        557.68         9.81 o                         
  -2 -12   2       2190.66       2229.85        17.84 o                         
  -1 -12   2          2.70          6.64         2.41 o                         
   0 -12   2        130.29        177.85         5.91 o                         
   1 -12   2          5.36          4.84         2.89 o                         
   2 -12   2        230.17        195.87         6.57 o                         
   3 -12   2         43.31         37.67         3.42 o                         
   4 -12   2         86.02        110.07         5.43 o                         
   5 -12   2         21.15         22.01         2.96 o                         
   6 -12   2          3.79         13.85         2.75 o                         
   7 -12   2        193.71        206.76         6.88 o                         
   8 -12   2        107.07        112.19         6.48 o                         
   9 -12   2         77.75         87.70         7.52 o                         
  10 -12   2        125.43        126.79        10.74 o                         
  11 -12   2          3.72          7.02         6.17 o                         
  12 -12   2         34.75         52.78         8.53 o                         
  13 -12   2         10.20         34.52         8.46 o                         
  14 -12   2         38.73         47.94        10.38 o                         
  15 -12   2         62.06         44.42        12.35 o                         
 -21 -11   2          0.86          0.96        11.06 o                         
 -20 -11   2         43.78         53.35        10.02 o                         
 -19 -11   2        136.40        117.59        11.22 o                         
 -18 -11   2          1.56         10.81         7.93 o                         
 -17 -11   2         59.78         73.84         8.50 o                         
 -16 -11   2         56.58         49.88         7.59 o                         
 -15 -11   2        226.09        250.11        13.96 o                         
 -14 -11   2        158.84        176.85         8.98 o                         
 -13 -11   2         77.94         75.01         6.43 o                         
 -12 -11   2          1.95          2.32         3.97 o                         
 -11 -11   2         31.59         43.00         4.80 o                         
 -10 -11   2       1593.59       1571.76        25.89 o                         
  -9 -11   2       3550.82       3456.08        35.65 o                         
  -8 -11   2         31.68         27.50         4.59 o                         
  -7 -11   2        358.65        343.83         8.72 o                         
  -6 -11   2          4.86         19.72         3.81 o                         
  -5 -11   2        115.62        135.27         5.70 o                         
  -4 -11   2        413.89        489.15         8.80 o                         
  -3 -11   2       3675.97       3651.50        32.33 o                         
  -2 -11   2        222.53        243.16         5.32 o                         
  -1 -11   2         38.49         36.46         2.92 o                         
   0 -11   2        968.72        850.19         9.13 o                         
   1 -11   2       3091.28       3110.46        25.99 o                         
   2 -11   2          0.24          0.83         3.15 o                         
   3 -11   2         38.96         56.84         4.82 o                         
   4 -11   2        138.78        124.91         5.64 o                         
   5 -11   2         65.13         58.74         3.67 o                         
   6 -11   2        645.56        615.78        11.31 o                         
   7 -11   2        220.77        231.62         6.69 o                         
   8 -11   2        359.99        351.26         8.64 o                         
   9 -11   2         61.02         76.80         5.02 o                         
  10 -11   2        123.39        130.97         6.44 o                         
  11 -11   2         10.99          7.22         7.28 o                         
  12 -11   2          8.67         15.93         7.73 o                         
  13 -11   2          0.63          2.45         6.82 o                         
  14 -11   2        171.02        178.90        12.88 o                         
  15 -11   2          9.42          9.12         9.36 o                         
 -21 -10   2         13.83         25.97        12.65 o                         
 -20 -10   2        259.29        233.11        13.98 o                         
 -19 -10   2         83.74         95.19        11.07 o                         
 -18 -10   2        178.04        207.26        12.29 o                         
 -17 -10   2        142.50        130.33        10.85 o                         
 -16 -10   2         73.44         67.00         8.01 o                         
 -15 -10   2        417.86        405.83        16.59 o                         
 -14 -10   2         68.92         88.09         6.28 o                         
 -13 -10   2        183.15        166.61         7.36 o                         
 -12 -10   2          1.13          2.64         3.52 o                         
 -11 -10   2        366.63        257.22         8.09 o                         
 -10 -10   2       1335.00       1173.85        15.59 o                         
  -9 -10   2       1410.02       1450.25        23.31 o                         
  -8 -10   2          2.66         -2.93         2.93 o                         
  -7 -10   2         30.02         40.19         4.18 o                         
  -6 -10   2       1316.97       1413.04        17.21 o                         
  -5 -10   2       1067.61        937.74        12.34 o                         
  -4 -10   2        769.88        733.23        10.19 o                         
  -3 -10   2        218.81        192.93         5.96 o                         
  -2 -10   2        395.10        438.06         6.28 o                         
  -1 -10   2         40.79         22.35         2.37 o                         
   0 -10   2       2051.72       2019.17        15.50 o                         
   1 -10   2       6127.45       6167.74        45.77 o                         
   2 -10   2         47.41         61.04         4.27 o                         
   3 -10   2       5184.18       5050.55        38.26 o                         
   4 -10   2        220.32        212.49         5.45 o                         
   5 -10   2        397.01        431.42         6.84 o                         
   6 -10   2        860.76        788.37        10.26 o                         
   7 -10   2          0.51          6.13         2.39 o                         
   8 -10   2        337.71        335.55         8.72 o                         
   9 -10   2        110.18         94.72         5.31 o                         
  10 -10   2        420.53        436.25         9.62 o                         
  11 -10   2         43.48         46.90         5.67 o                         
  12 -10   2         44.98         82.33         8.98 o                         
  13 -10   2        456.47        468.23        25.43 o                         
  14 -10   2         10.77         20.54         8.95 o                         
  15 -10   2        267.82        195.95        14.11 o                         
  16 -10   2         48.69         46.40         9.96 o                         
 -21  -9   2          7.38          0.93        10.84 o                         
 -20  -9   2         30.96         18.65         8.56 o                         
 -19  -9   2        289.71        338.11        16.82 o                         
 -18  -9   2         13.59         14.48         6.66 o                         
 -17  -9   2        501.56        608.56        20.30 o                         
 -16  -9   2        869.71        886.35        19.96 o                         
 -15  -9   2        377.91        358.18        12.67 o                         
 -14  -9   2        163.25        153.63         6.24 o                         
 -13  -9   2        109.11         86.59         5.04 o                         
 -12  -9   2         14.95         23.27         3.83 o                         
 -11  -9   2         57.84         87.84         5.08 o                         
 -10  -9   2        314.42        280.32         7.69 o                         
  -9  -9   2       1203.32       1180.04        13.88 o                         
  -8  -9   2       2885.56       2779.64        23.30 o                         
  -7  -9   2       1576.73       1514.30        14.94 o                         
  -6  -9   2       1185.14       1135.08        13.87 o                         
  -5  -9   2       1530.68       1497.29        15.89 o                         
  -4  -9   2        181.33        203.21         6.07 o                         
  -3  -9   2        339.24        298.45         5.54 o                         
  -2  -9   2       2181.26       2170.00        16.66 o                         
  -1  -9   2        995.51       1043.98         9.69 o                         
   0  -9   2        247.44        246.88         4.59 o                         
   1  -9   2         41.81         39.77         2.86 o                         
   2  -9   2         23.22         46.53         3.19 o                         
   3  -9   2          5.15          8.35         2.00 o                         
   4  -9   2        880.88        968.99        10.07 o                         
   5  -9   2        635.73        636.88         8.19 o                         
   6  -9   2          5.33         23.38         2.65 o                         
   7  -9   2        631.25        633.74         8.89 o                         
   8  -9   2         74.60         80.94         4.34 o                         
   9  -9   2       1231.82       1224.49        15.59 o                         
  10  -9   2          0.84         13.68         3.41 o                         
  11  -9   2        487.75        486.54        10.92 o                         
  12  -9   2        589.63        568.93        14.09 o                         
  13  -9   2         15.37         34.58         6.47 o                         
  14  -9   2        429.94        446.06        20.23 o                         
  15  -9   2          8.54         15.05         9.30 o                         
  16  -9   2          3.62         -2.12         9.16 o                         
  17  -9   2         10.52         -2.95        11.69 o                         
 -21  -8   2          9.59         19.74        10.13 o                         
 -20  -8   2        393.97        396.19        20.72 o                         
 -19  -8   2          3.22          9.50         6.90 o                         
 -18  -8   2        104.71        102.31         9.89 o                         
 -17  -8   2        263.90        272.14        14.21 o                         
 -16  -8   2        123.53        147.50         9.16 o                         
 -15  -8   2        324.85        296.78        11.95 o                         
 -14  -8   2        185.71        203.98         9.33 o                         
 -13  -8   2        111.59         82.95         3.71 o                         
 -12  -8   2        158.16        135.12         6.24 o                         
 -11  -8   2        931.72        861.23        12.45 o                         
 -10  -8   2       1603.75       1607.80        16.48 o                         
  -9  -8   2         80.87        110.17         4.99 o                         
  -8  -8   2        111.81        112.75         4.51 o                         
  -7  -8   2        163.34        173.44         5.47 o                         
  -6  -8   2         44.90         25.50         2.46 o                         
  -5  -8   2        297.07        239.24         5.29 o                         
  -4  -8   2         96.04         50.80         3.21 o                         
  -3  -8   2       1724.29       1822.25        15.02 o                         
  -2  -8   2        514.41        618.83         7.63 o                         
  -1  -8   2        763.63       1024.89         9.59 o                         
   0  -8   2        198.26        271.87         4.53 o                         
   1  -8   2        847.32       1091.09         9.63 o                         
   2  -8   2       1551.72       1582.50        13.34 o                         
   3  -8   2       5864.09       5947.81        36.79 o                         
   4  -8   2       2189.01       1991.76        14.81 o                         
   5  -8   2         13.60         33.33         2.38 o                         
   6  -8   2          3.26          4.90         2.00 o                         
   7  -8   2         35.55         40.79         3.14 o                         
   8  -8   2       3469.64       3349.95        25.53 o                         
   9  -8   2        339.45        312.73         7.01 o                         
  10  -8   2         24.90         27.54         3.25 o                         
  11  -8   2        129.28        144.18         7.35 o                         
  12  -8   2          2.33         16.70         4.55 o                         
  13  -8   2        607.27        538.21        14.26 o                         
  14  -8   2         44.07         36.94         7.22 o                         
  15  -8   2         18.94         18.43         7.22 o                         
  16  -8   2         11.18         28.13         8.81 o                         
  17  -8   2         91.71         82.30        12.86 o                         
 -21  -7   2        219.45        263.40        17.66 o                         
 -20  -7   2         41.04         59.95        10.68 o                         
 -19  -7   2        198.25        199.87        16.20 o                         
 -18  -7   2         50.56         27.42         6.92 o                         
 -17  -7   2          3.14          6.50         5.73 o                         
 -16  -7   2        438.13        449.91        13.24 o                         
 -15  -7   2        133.71        154.73         8.51 o                         
 -14  -7   2          1.05         12.18         4.37 o                         
 -13  -7   2        189.97        154.51         7.35 o                         
 -12  -7   2        142.92        118.41         5.06 o                         
 -11  -7   2        280.75        255.62         7.28 o                         
 -10  -7   2        380.80        394.06         8.06 o                         
  -9  -7   2         21.90         30.44         3.64 o                         
  -8  -7   2        234.31        217.03         6.35 o                         
  -7  -7   2         62.41         52.13         3.23 o                         
  -6  -7   2        170.74        182.21         4.94 o                         
  -5  -7   2       2909.34       3029.79        22.81 o                         
  -4  -7   2          8.95          6.06         1.68 o                         
  -3  -7   2          8.77          4.09         1.70 o                         
  -2  -7   2        232.66        189.52         3.48 o                         
  -1  -7   2       4292.20       4782.45        28.10 o                         
   0  -7   2       6629.51       7233.00        40.28 o                         
   1  -7   2        183.02        203.63         3.42 o                         
   2  -7   2       3114.38       3506.41        21.16 o                         
   3  -7   2       3833.80       3727.34        21.35 o                         
   4  -7   2       1631.31       1510.19        11.78 o                         
   5  -7   2         76.36         84.92         3.18 o                         
   6  -7   2        791.29        796.15         8.98 o                         
   7  -7   2       2038.48       2007.84        15.51 o                         
   8  -7   2       1277.79       1212.85        11.99 o                         
   9  -7   2          5.06         17.29         2.60 o                         
  10  -7   2        386.79        405.69         8.98 o                         
  11  -7   2        306.16        273.74         8.52 o                         
  12  -7   2        942.83        952.57        14.75 o                         
  13  -7   2         21.52         36.88         4.87 o                         
  14  -7   2        118.45        137.17         9.23 o                         
  15  -7   2          1.28         -2.67         6.51 o                         
  16  -7   2          0.08         11.20         8.66 o                         
  17  -7   2        190.94        207.29        15.66 o                         
  18  -7   2         10.15          5.28        16.85 o                         
 -21  -6   2          3.68         10.97         9.60 o                         
 -20  -6   2        182.89        204.65        14.96 o                         
 -19  -6   2         96.69        117.89        11.48 o                         
 -18  -6   2        228.49        292.94        14.17 o                         
 -17  -6   2        155.40        157.60        10.86 o                         
 -16  -6   2         17.46         22.21         6.47 o                         
 -15  -6   2        143.78        179.49         8.71 o                         
 -14  -6   2         76.69         59.68         4.87 o                         
 -13  -6   2        253.93        244.46         7.36 o                         
 -12  -6   2        323.52        277.78         6.79 o                         
 -11  -6   2         14.43         26.44         3.21 o                         
 -10  -6   2        457.40        461.85         8.51 o                         
  -9  -6   2        217.94        202.84         5.72 o                         
  -8  -6   2       3128.85       3025.29        23.62 o                         
  -7  -6   2       1009.32        905.83         9.98 o                         
  -6  -6   2       1390.10       1361.53        13.83 o                         
  -5  -6   2         17.44          4.08         1.89 o                         
  -4  -6   2       3571.03       3566.54        22.17 o                         
  -3  -6   2          1.73         28.08         2.05 o                         
  -2  -6   2        828.88        596.14         5.68 o                         
  -1  -6   2         95.72         44.50         1.92 o                         
   0  -6   2       1140.42       1372.75         9.32 o                         
   1  -6   2       1327.42       1370.27         9.36 o                         
   2  -6   2       3846.65       3897.66        21.55 o                         
   3  -6   2       1776.49       1997.10        13.32 o                         
   4  -6   2       1373.60       1356.89        10.14 o                         
   5  -6   2        650.43        625.18         6.57 o                         
   6  -6   2       1566.74       1489.81        11.93 o                         
   7  -6   2        192.09        190.58         5.42 o                         
   8  -6   2        669.18        668.25         8.00 o                         
   9  -6   2        374.05        411.65         6.72 o                         
  10  -6   2        372.48        355.50         6.65 o                         
  11  -6   2       1299.08       1348.78        15.47 o                         
  12  -6   2        860.54        805.77        12.75 o                         
  13  -6   2       1002.90        988.54        14.94 o                         
  14  -6   2        186.44        180.77         7.78 o                         
  15  -6   2         10.83         12.22         6.84 o                         
  16  -6   2         28.87         47.56         7.04 o                         
  17  -6   2         33.84         26.65        13.54 o                         
  18  -6   2        148.53        151.84        15.00 o                         
  19  -6   2          8.96         16.43        19.40 o                         
 -21  -5   2        194.26        212.34        17.06 o                         
 -20  -5   2        617.97        638.72        21.86 o                         
 -19  -5   2          0.49          8.19         9.02 o                         
 -18  -5   2         96.09        101.14        12.55 o                         
 -17  -5   2          1.53         18.58         6.31 o                         
 -16  -5   2        768.86        733.86        14.63 o                         
 -15  -5   2          1.06          5.26         3.49 o                         
 -14  -5   2          7.83         10.05         3.43 o                         
 -13  -5   2        835.79        838.92        11.90 o                         
 -12  -5   2        372.22        401.51         8.54 o                         
 -11  -5   2         58.62         77.03         4.13 o                         
 -10  -5   2        221.86        257.07         6.19 o                         
  -9  -5   2       1366.15       1253.94        15.41 o                         
  -8  -5   2         16.42         44.88         2.85 o                         
  -7  -5   2       2804.55       2896.37        21.35 o                         
  -6  -5   2       2947.36       2843.82        19.94 o                         
  -5  -5   2        598.02        678.28         7.51 o                         
  -4  -5   2        692.31        564.16         6.10 o                         
  -3  -5   2       7928.91       8205.57        38.87 o                         
  -2  -5   2       2209.84       2259.65        12.98 o                         
  -1  -5   2       2938.43       3010.83        16.16 o                         
   0  -5   2       2023.17       1991.56        11.25 o                         
   1  -5   2          4.34          8.00         0.99 o                         
   2  -5   2        576.89        630.89         5.54 o                         
   3  -5   2       1717.17       1544.39        10.20 o                         
   4  -5   2        789.94        773.72         6.08 o                         
   5  -5   2         89.93         79.66         2.34 o                         
   6  -5   2       1937.08       1994.02        14.31 o                         
   7  -5   2          0.20         12.08         1.80 o                         
   8  -5   2        123.79        120.46         3.56 o                         
   9  -5   2         34.91         43.52         2.79 o                         
  10  -5   2       4609.24       4470.47        37.34 o                         
  11  -5   2       1106.58        994.81        13.14 o                         
  12  -5   2        418.61        446.45         9.03 o                         
  13  -5   2        746.51        734.08        13.11 o                         
  14  -5   2          1.90          6.97         3.91 o                         
  15  -5   2        222.17        217.11         9.90 o                         
  16  -5   2        108.21        118.39         8.54 o                         
  17  -5   2        504.94        529.06        17.10 o                         
  18  -5   2         41.94         29.28        15.36 o                         
  19  -5   2          8.17         -0.05        11.66 o                         
 -21  -4   2        131.81        132.16        13.70 o                         
 -20  -4   2          0.64          8.71         8.04 o                         
 -19  -4   2        245.45        258.72        15.25 o                         
 -18  -4   2         64.83         69.79        10.68 o                         
 -17  -4   2        260.89        281.80        16.11 o                         
 -16  -4   2         74.87        124.38        10.91 o                         
 -15  -4   2         17.55         15.89         3.88 o                         
 -14  -4   2         48.58         59.39         3.68 o                         
 -13  -4   2         26.64         26.27         3.13 o                         
 -12  -4   2        881.13        888.65        11.59 o                         
 -11  -4   2         12.72         15.95         2.60 o                         
 -10  -4   2       1722.95       1671.58        15.49 o                         
  -9  -4   2         46.17         74.38         3.44 o                         
  -8  -4   2        614.21        623.76         8.01 o                         
  -7  -4   2        284.61        368.44         5.44 o                         
  -6  -4   2       2926.20       3133.35        19.04 o                         
  -5  -4   2       3474.91       3905.81        21.99 o                         
  -4  -4   2       2803.02       2903.48        16.74 o                         
  -3  -4   2       4121.10       3858.49        20.46 o                         
  -2  -4   2        176.47        175.00         2.89 o                         
  -1  -4   2       1395.32       1344.79         8.50 o                         
   0  -4   2       1565.21       1493.57         8.52 o                         
   1  -4   2        413.53        508.63         3.69 o                         
   2  -4   2       4923.91       4893.65        22.44 o                         
   3  -4   2       1149.52       1057.16         6.63 o                         
   4  -4   2         91.27        129.32         2.47 o                         
   5  -4   2        128.06        111.03         2.55 o                         
   6  -4   2        103.95         95.66         2.97 o                         
   7  -4   2        202.17        223.70         4.23 o                         
   8  -4   2        134.83        172.49         3.74 o                         
   9  -4   2       2163.72       2075.20        16.47 o                         
  10  -4   2        448.09        410.57         7.89 o                         
  11  -4   2        658.23        675.96        11.18 o                         
  12  -4   2       1780.05       1667.99        18.50 o                         
  13  -4   2         20.75         26.95         4.51 o                         
  14  -4   2          1.09          7.04         4.51 o                         
  15  -4   2         13.53         18.25         5.51 o                         
  16  -4   2        415.67        393.69        19.86 o                         
  17  -4   2        102.15        102.68         9.18 o                         
  18  -4   2         44.96         48.17         8.94 o                         
  19  -4   2         23.57         21.79         8.79 o                         
 -21  -3   2         22.87         44.30        11.78 o                         
 -20  -3   2         55.90         64.38        10.10 o                         
 -19  -3   2         20.70         21.10         7.74 o                         
 -18  -3   2        381.68        439.59        18.14 o                         
 -17  -3   2        150.93        159.51        11.51 o                         
 -16  -3   2        274.44        264.39        11.58 o                         
 -15  -3   2          1.06          6.99         3.57 o                         
 -14  -3   2        189.79        192.14         5.70 o                         
 -13  -3   2        182.77        167.83         5.44 o                         
 -12  -3   2         25.44         22.51         2.74 o                         
 -11  -3   2         17.68         36.87         2.84 o                         
 -10  -3   2        513.01        497.85         6.92 o                         
  -9  -3   2        812.10        847.91         8.74 o                         
  -8  -3   2       1460.66       1490.04        11.55 o                         
  -7  -3   2       2037.35       2128.51        14.79 o                         
  -6  -3   2        608.43        500.42         5.64 o                         
  -5  -3   2        827.53        776.33         7.28 o                         
  -4  -3   2       5272.99       5077.98        24.36 o                         
  -3  -3   2      13398.18      13491.92        66.74 o                         
  -2  -3   2         42.55         64.55         1.89 o                         
  -1  -3   2      21715.98      22411.63       108.51 o                         
   0  -3   2       1292.63       1354.16         7.69 o                         
   1  -3   2      25462.24      25249.02       101.10 o                         
   2  -3   2        898.60        754.69         4.57 o                         
   3  -3   2         36.38         45.38         1.46 o                         
   4  -3   2        526.21        578.25         4.81 o                         
   5  -3   2        381.21        349.80         3.81 o                         
   6  -3   2       5728.78       5321.45        29.33 o                         
   7  -3   2         65.26         92.22         3.13 o                         
   8  -3   2        513.31        479.96         6.06 o                         
   9  -3   2       1183.03       1118.51        11.87 o                         
  10  -3   2        382.72        387.92         6.90 o                         
  11  -3   2        148.77        168.25         5.70 o                         
  12  -3   2         14.95         23.90         3.07 o                         
  13  -3   2        111.74        110.55         6.68 o                         
  14  -3   2        243.52        234.81         9.00 o                         
  15  -3   2        453.36        429.33        13.93 o                         
  16  -3   2         31.12         30.22         6.59 o                         
  17  -3   2         68.96         49.09         7.39 o                         
  18  -3   2         68.50         61.75         8.41 o                         
  19  -3   2         60.76         56.35         9.36 o                         
  20  -3   2         28.11         16.46        11.69 o                         
 -21  -2   2        219.47        251.55        20.27 o                         
 -20  -2   2          4.32          5.46         8.53 o                         
 -19  -2   2        226.41        197.14        13.27 o                         
 -18  -2   2         58.22         48.27         8.77 o                         
 -17  -2   2         34.24         27.96         8.50 o                         
 -16  -2   2         50.41         29.85         5.10 o                         
 -15  -2   2         18.31         25.75         4.67 o                         
 -14  -2   2        367.56        375.49         9.98 o                         
 -13  -2   2         73.90         69.21         4.11 o                         
 -12  -2   2         10.80          4.74         2.21 o                         
 -11  -2   2        226.16        247.04         5.37 o                         
 -10  -2   2        218.78        252.10         4.86 o                         
  -9  -2   2       4894.44       4680.54        31.64 o                         
  -8  -2   2        875.96        884.19         9.23 o                         
  -7  -2   2       1190.11       1217.22         9.76 o                         
  -6  -2   2         64.07        123.97         2.73 o                         
  -5  -2   2        310.11        489.18         4.30 o                         
  -4  -2   2       3944.57       3974.99        20.32 o                         
  -3  -2   2       3340.10       3132.48        16.08 o                         
  -2  -2   2       6842.72       7269.43        33.25 o                         
  -1  -2   2       5427.89       5083.47        25.88 o                         
   0  -2   2        366.84        406.01         3.13 o                         
   1  -2   2          2.32         18.51         0.97 o                         
   2  -2   2      40261.08      43185.52       653.59 o                         
   3  -2   2       6604.62       7343.77        30.33 o                         
   4  -2   2       7133.68       7079.13        31.40 o                         
   5  -2   2       1553.73       1316.64         8.17 o                         
   6  -2   2       4362.81       4318.96        23.08 o                         
   7  -2   2       1882.37       1835.13        13.31 o                         
   8  -2   2       2128.85       2336.48        18.23 o                         
   9  -2   2        142.48        148.16         4.98 o                         
  10  -2   2       1872.16       1845.31        17.96 o                         
  11  -2   2         31.59         35.65         3.47 o                         
  12  -2   2          1.73          1.56         2.82 o                         
  13  -2   2         34.05         30.89         4.06 o                         
  14  -2   2         54.76         77.27         6.60 o                         
  15  -2   2         43.85         56.22         6.65 o                         
  16  -2   2        264.62        318.66        14.36 o                         
  17  -2   2         18.85         36.34         6.82 o                         
  18  -2   2          1.33         -8.02         8.02 o                         
  19  -2   2        160.99        148.98        10.89 o                         
  20  -2   2         49.07         39.64         9.44 o                         
 -21  -1   2         10.00         -0.26        10.02 o                         
 -20  -1   2          0.15         13.43         8.75 o                         
 -19  -1   2        404.16        402.26        17.06 o                         
 -18  -1   2        514.40        542.24        19.69 o                         
 -17  -1   2        193.36        186.15        14.85 o                         
 -16  -1   2         90.38        110.17         7.11 o                         
 -15  -1   2         23.08         18.74         4.41 o                         
 -14  -1   2        177.79        181.26         6.78 o                         
 -13  -1   2         21.92         14.08         3.98 o                         
 -12  -1   2         91.65         76.51         4.52 o                         
 -11  -1   2       2990.05       2581.70        20.11 o                         
 -10  -1   2         43.67         60.90         3.41 o                         
  -9  -1   2       4644.41       4406.88        27.95 o                         
  -8  -1   2        662.21        753.40         7.81 o                         
  -7  -1   2        628.37        553.10         5.79 o                         
  -6  -1   2       4661.65       5234.60        25.45 o                         
  -5  -1   2         12.77         27.23         1.34 o                         
  -4  -1   2       1657.10       1711.03         9.53 o                         
  -3  -1   2      23467.69      23740.79       102.51 o                         
  -2  -1   2      16981.48      17483.04        78.87 o                         
  -1  -1   2      11846.68      11544.59        54.74 o                         
   0  -1   2       1422.52       1620.49         8.21 o                         
   1  -1   2      28061.48      30289.30       316.81 o                         
   2  -1   2      25089.10      24121.96       115.96 o                         
   3  -1   2       4272.35       4176.82        19.21 o                         
   4  -1   2       5556.46       4709.98        21.61 o                         
   5  -1   2       9390.38       9884.93        44.05 o                         
   6  -1   2       4656.53       4672.24        25.14 o                         
   7  -1   2        105.20        183.14         3.21 o                         
   8  -1   2          3.22          5.97         1.46 o                         
   9  -1   2       3727.96       3652.70        28.87 o                         
  10  -1   2         47.19         31.06         3.09 o                         
  11  -1   2        360.57        379.99         7.05 o                         
  12  -1   2        126.62        123.95         5.23 o                         
  13  -1   2        606.60        561.52         8.79 o                         
  14  -1   2         11.01          6.21         3.85 o                         
  15  -1   2        209.48        260.31        11.63 o                         
  16  -1   2         44.89         57.52         6.84 o                         
  17  -1   2         93.06        100.19         9.43 o                         
  18  -1   2          6.02         16.85         6.65 o                         
  19  -1   2          4.24         10.44         7.21 o                         
  20  -1   2         27.30         26.84        10.36 o                         
  21  -1   2          4.12         13.94        10.10 o                         
 -20   0   2        196.61        147.08        14.20 o                         
 -19   0   2        329.04        330.30        15.80 o                         
 -18   0   2        229.12        195.71        15.42 o                         
 -17   0   2        214.18        229.11        14.12 o                         
 -16   0   2        160.04        168.90        10.83 o                         
 -15   0   2         51.82         61.49         5.66 o                         
 -14   0   2        622.54        539.30        11.28 o                         
 -13   0   2        428.09        413.70         9.48 o                         
 -12   0   2        751.96        675.08        10.44 o                         
 -11   0   2         30.91         30.46         3.49 o                         
 -10   0   2       1144.87       1118.13        12.12 o                         
  -9   0   2       1051.38       1140.36        11.31 o                         
  -8   0   2        969.91        982.03         8.79 o                         
  -7   0   2       5621.64       5793.03        33.12 o                         
  -6   0   2        396.98        496.48         5.03 o                         
  -5   0   2        531.93        443.13         3.94 o                         
  -4   0   2        538.27        696.09         4.84 o                         
  -3   0   2       4545.05       4589.82        19.63 o                         
  -2   0   2          0.09          5.30         0.66 o                         
  -1   0   2       3455.91       3738.25        18.02 o                         
   0   0   2      21927.26      23232.78       269.27 o                         
   1   0   2       1132.43       1065.24         6.63 o                         
   2   0   2      19979.08      19562.41       108.85 o                         
   3   0   2        860.71        705.90         5.09 o                         
   4   0   2       3729.94       3887.05        19.61 o                         
   5   0   2          1.89          9.62         1.08 o                         
   6   0   2       2316.61       2230.94        13.40 o                         
   7   0   2       2115.42       2317.98        14.45 o                         
   8   0   2        766.38        817.78        11.66 o                         
   9   0   2       1644.27       1733.61        13.92 o                         
  10   0   2        652.99        617.07         7.70 o                         
  11   0   2       1779.04       1601.90        15.15 o                         
  12   0   2         27.60         26.33         3.20 o                         
  13   0   2        373.46        363.02         7.61 o                         
  14   0   2        390.62        420.28        10.13 o                         
  15   0   2         19.43         23.27         5.54 o                         
  16   0   2          1.28         -3.73         5.35 o                         
  17   0   2         49.82         52.90         7.28 o                         
  18   0   2          6.75          6.66         8.14 o                         
  19   0   2         56.27         40.55         8.50 o                         
  20   0   2        113.66        127.81        11.74 o                         
  21   0   2          2.11        -12.26        12.77 o                         
 -20   1   2        388.86        355.05        18.36 o                         
 -19   1   2         77.71         70.75         9.30 o                         
 -18   1   2        879.00        789.36        19.82 o                         
 -17   1   2         78.58         84.23         9.31 o                         
 -16   1   2         23.03         33.21         5.61 o                         
 -15   1   2         12.94         21.34         4.22 o                         
 -14   1   2        105.06        154.72         9.55 o                         
 -13   1   2          1.07          5.40         4.16 o                         
 -12   1   2        406.64        360.39        10.97 o                         
 -11   1   2         11.06          8.23         3.23 o                         
 -10   1   2        221.62        232.63         6.38 o                         
  -9   1   2        112.93        117.21         4.14 o                         
  -8   1   2        611.17        556.28         7.13 o                         
  -7   1   2         81.55        117.83         3.09 o                         
  -6   1   2          5.55          1.16         1.29 o                         
  -5   1   2        683.97        700.27         5.61 o                         
  -4   1   2       1690.18       1697.61         9.67 o                         
  -3   1   2      42157.09      41725.95       365.79 o                         
  -2   1   2       2318.17       2052.79        10.65 o                         
  -1   1   2       1081.36        893.69         5.53 o                         
   0   1   2        261.14        181.06         1.58 o                         
   1   1   2       7588.08       7871.92        38.50 o                         
   2   1   2          8.45         48.17         1.43 o                         
   3   1   2      12052.03      11573.57        58.55 o                         
   4   1   2      17462.79      17751.24        84.79 o                         
   5   1   2       2832.78       2799.56        15.55 o                         
   6   1   2          4.67          4.00         1.34 o                         
   7   1   2        814.61        709.48         7.45 o                         
   8   1   2          0.01          2.96         1.64 o                         
   9   1   2       1071.54       1199.26        11.34 o                         
  10   1   2        466.63        535.43         8.59 o                         
  11   1   2        843.38        788.53         9.91 o                         
  12   1   2          4.16          8.71         2.31 o                         
  13   1   2         61.23         67.86         4.26 o                         
  14   1   2          1.93          5.69         3.18 o                         
  15   1   2         93.46        106.06         7.76 o                         
  16   1   2         12.25         13.18         5.28 o                         
  17   1   2         83.63         89.27         9.05 o                         
  18   1   2          9.47          7.70         6.29 o                         
  19   1   2        173.99        185.20        13.04 o                         
  20   1   2          1.89         19.39         7.91 o                         
  21   1   2         89.49         64.71        10.66 o                         
 -20   2   2         22.98         24.86        10.37 o                         
 -19   2   2        118.41        128.02        12.18 o                         
 -18   2   2          6.01          0.59         6.68 o                         
 -17   2   2        470.29        469.39        17.03 o                         
 -16   2   2        156.97        165.92        10.12 o                         
 -15   2   2         34.36         40.89         5.13 o                         
 -14   2   2        123.59        123.71         6.45 o                         
 -13   2   2        200.30        172.38         7.15 o                         
 -12   2   2         14.25         12.97         3.16 o                         
 -11   2   2        411.08        373.52         7.76 o                         
 -10   2   2        167.38        201.92         5.90 o                         
  -9   2   2        487.68        452.86         7.15 o                         
  -8   2   2        685.66        720.95         7.93 o                         
  -7   2   2       2781.54       2765.59        17.77 o                         
  -6   2   2       3792.65       3828.74        21.34 o                         
  -5   2   2        717.14        637.47         5.61 o                         
  -4   2   2       1368.22       1367.29         8.47 o                         
  -3   2   2       9909.15      10436.08        50.98 o                         
  -2   2   2      12228.65      12076.99        59.45 o                         
  -1   2   2       2035.92       2590.46        13.19 o                         
   0   2   2       1376.66       1293.89         6.30 o                         
   1   2   2       1252.71       1464.78         7.87 o                         
   2   2   2       6717.82       7195.04        36.88 o                         
   3   2   2        249.53        245.00         3.05 o                         
   4   2   2        198.10        297.34         3.53 o                         
   5   2   2       4831.41       4402.14        24.37 o                         
   6   2   2      16341.65      16144.21        78.98 o                         
   7   2   2         52.23         64.09         3.11 o                         
   8   2   2      10990.90      10782.21        69.90 o                         
   9   2   2        959.25        927.44        10.27 o                         
  10   2   2          0.64          9.24         2.76 o                         
  11   2   2       1610.31       1591.60        16.09 o                         
  12   2   2        267.40        216.11         5.97 o                         
  13   2   2         93.82        122.63         5.22 o                         
  14   2   2         77.72         76.09         4.09 o                         
  15   2   2        187.34        179.29         8.40 o                         
  16   2   2          1.65         10.51         5.50 o                         
  17   2   2          1.67          6.80         6.04 o                         
  18   2   2        505.67        497.89        16.32 o                         
  19   2   2         51.03         49.58         8.79 o                         
  20   2   2        345.03        336.19        18.76 o                         
  21   2   2          2.42          3.21         7.74 o                         
 -19   3   2         23.09         35.47         8.82 o                         
 -18   3   2          0.71          1.03         7.89 o                         
 -17   3   2        500.16        523.62        15.27 o                         
 -16   3   2        229.68        239.16        11.13 o                         
 -15   3   2        438.17        435.54        12.90 o                         
 -14   3   2          5.82         17.91         3.74 o                         
 -13   3   2         10.89          5.61         3.82 o                         
 -12   3   2        109.68         91.50         5.94 o                         
 -11   3   2         86.06         95.92         5.27 o                         
 -10   3   2        116.20        133.82         5.33 o                         
  -9   3   2        175.85        170.66         5.17 o                         
  -8   3   2         85.16        102.84         3.82 o                         
  -7   3   2         40.66         53.78         2.52 o                         
  -6   3   2         66.47         76.78         2.70 o                         
  -5   3   2       3135.95       3075.28        19.23 o                         
  -4   3   2         16.73         16.48         1.47 o                         
  -3   3   2        201.70        223.05         3.56 o                         
  -2   3   2      11410.27      10831.95        55.60 o                         
  -1   3   2         61.90         48.48         1.39 o                         
   0   3   2      38225.54      39831.29       854.74 o                         
   1   3   2         52.68         52.54         1.39 o                         
   2   3   2         80.35        113.03         2.10 o                         
   3   3   2       5884.09       5855.12        30.36 o                         
   4   3   2      20172.15      20482.61        97.77 o                         
   5   3   2       1650.48       1439.36         9.66 o                         
   6   3   2         79.04         45.03         2.33 o                         
   7   3   2        628.22        652.11         7.49 o                         
   8   3   2       1726.31       1643.31        18.33 o                         
   9   3   2         53.69         43.57         3.24 o                         
  10   3   2         84.81         88.15         4.78 o                         
  11   3   2        332.74        313.95         7.43 o                         
  12   3   2        166.30        173.39         6.73 o                         
  13   3   2         70.03         75.84         5.25 o                         
  14   3   2        509.60        487.65        10.23 o                         
  15   3   2        260.46        258.75         9.02 o                         
  16   3   2        494.55        453.67        11.64 o                         
  17   3   2        830.61        890.25        21.23 o                         
  18   3   2        163.63        149.25        11.70 o                         
  19   3   2        279.24        290.68        15.70 o                         
  20   3   2         30.34         17.88         8.19 o                         
  21   3   2          1.04         -6.78        10.52 o                         
 -19   4   2          1.44         -5.24        11.61 o                         
 -18   4   2         30.95         23.01         8.77 o                         
 -17   4   2         40.91         67.70         7.96 o                         
 -16   4   2         25.74         24.89         5.89 o                         
 -15   4   2        204.26        219.28         9.91 o                         
 -14   4   2        207.26        202.96         7.25 o                         
 -13   4   2          2.63          5.71         3.49 o                         
 -12   4   2         92.46         87.73         5.49 o                         
 -11   4   2       1523.28       1480.59        18.41 o                         
 -10   4   2        138.19        168.73         5.85 o                         
  -9   4   2       1049.47       1066.72        11.45 o                         
  -8   4   2         36.60         44.90         3.02 o                         
  -7   4   2       2225.63       2275.75        17.12 o                         
  -6   4   2       1107.98       1237.34        10.58 o                         
  -5   4   2       1252.04       1283.65        11.67 o                         
  -4   4   2        465.87        544.55         6.46 o                         
  -3   4   2       2154.72       2120.82        14.38 o                         
  -2   4   2        743.55        650.66         5.40 o                         
  -1   4   2       2412.64       2577.85        13.25 o                         
   0   4   2          0.49          8.18         0.87 o                         
   1   4   2        106.36         58.63         1.58 o                         
   2   4   2       2679.38       2862.36        15.41 o                         
   3   4   2      13221.82      14012.00        66.23 o                         
   4   4   2          2.85          0.70         1.19 o                         
   5   4   2       5644.13       5602.56        28.98 o                         
   6   4   2       1297.96       1465.88        12.07 o                         
   7   4   2        730.10        678.37        10.41 o                         
   8   4   2       1211.11       1091.48        12.30 o                         
   9   4   2         11.35         33.19         3.00 o                         
  10   4   2        196.23        227.29         6.78 o                         
  11   4   2         17.90         14.17         3.45 o                         
  12   4   2        470.89        478.23        10.04 o                         
  13   4   2         88.09         73.86         6.06 o                         
  14   4   2        221.56        206.89         8.68 o                         
  15   4   2          7.95         13.76         4.44 o                         
  16   4   2        346.37        308.41        10.85 o                         
  17   4   2        143.14        175.60         9.75 o                         
  18   4   2        517.36        492.92        19.48 o                         
  19   4   2        103.76        110.39        15.17 o                         
  20   4   2         83.85         89.09        12.11 o                         
  21   4   2         22.92         25.43         9.10 o                         
  22   4   2        479.68        474.74        25.84 o                         
 -19   5   2         91.64        117.98        20.46 o                         
 -18   5   2        122.85        117.63        15.69 o                         
 -17   5   2         95.40         75.42        10.12 o                         
 -16   5   2        217.96        200.25        12.93 o                         
 -15   5   2         94.06         94.13         6.87 o                         
 -14   5   2        211.70        237.59         7.28 o                         
 -13   5   2          7.80         11.86         4.85 o                         
 -12   5   2        485.29        475.90        11.07 o                         
 -11   5   2         27.16         29.49         4.52 o                         
 -10   5   2         12.17         -1.63         2.20 o                         
  -9   5   2        224.36        239.88         6.73 o                         
  -8   5   2         11.55         16.85         2.52 o                         
  -7   5   2       1052.27       1091.88        11.92 o                         
  -6   5   2         30.38         21.11         2.31 o                         
  -5   5   2          3.92          4.48         1.74 o                         
  -4   5   2        158.24        151.41         5.08 o                         
  -3   5   2        134.11        167.96         3.87 o                         
  -2   5   2        351.06        342.38         4.06 o                         
  -1   5   2       1525.19       1593.17         9.00 o                         
   0   5   2      17215.16      18337.07        82.03 o                         
   1   5   2        275.39        319.50         3.27 o                         
   2   5   2       6339.42       6400.36        30.37 o                         
   3   5   2        430.41        454.70         4.53 o                         
   4   5   2         91.02         83.08         2.29 o                         
   5   5   2       3563.10       3736.23        20.99 o                         
   6   5   2        738.54        855.74         9.74 o                         
   7   5   2       3445.03       3920.79        30.22 o                         
   8   5   2         40.24         61.60         3.79 o                         
   9   5   2        577.67        516.99        10.43 o                         
  10   5   2        421.31        348.55         9.10 o                         
  11   5   2         73.70        110.82         6.81 o                         
  12   5   2       2418.25       2349.45        28.24 o                         
  13   5   2         26.19         43.23         6.22 o                         
  14   5   2          6.13          5.72         4.21 o                         
  15   5   2        345.85        318.28        10.54 o                         
  16   5   2        317.72        287.19        11.37 o                         
  17   5   2         52.79         56.48         6.98 o                         
  18   5   2          0.71         -5.38         8.28 o                         
  19   5   2         73.78         71.37         9.72 o                         
  20   5   2         48.48         40.47         9.15 o                         
  21   5   2         37.41         43.93         9.63 o                         
  22   5   2          3.45         11.86        11.30 o                         
 -18   6   2         99.14         60.07        14.66 o                         
 -17   6   2          1.30         -1.31        10.74 o                         
 -16   6   2         17.55         12.64         7.21 o                         
 -15   6   2          1.92          3.62         6.52 o                         
 -14   6   2         39.51         44.62         6.61 o                         
 -13   6   2        395.20        364.32        12.15 o                         
 -12   6   2         39.65         45.27         4.61 o                         
 -11   6   2         21.19         27.32         4.50 o                         
 -10   6   2         87.97         88.32         5.06 o                         
  -9   6   2        156.12        130.01         4.79 o                         
  -8   6   2         13.43         21.61         2.87 o                         
  -7   6   2         82.69         80.00         3.72 o                         
  -6   6   2         19.74         24.69         2.57 o                         
  -5   6   2        497.59        452.19         6.69 o                         
  -4   6   2       1853.22       1975.68        17.48 o                         
  -3   6   2      11301.83      12161.02        74.54 o                         
  -2   6   2          6.75         15.58         1.46 o                         
  -1   6   2       2133.24       2344.39        13.47 o                         
   0   6   2        126.31        204.38         2.97 o                         
   1   6   2       1116.08       1011.85         6.19 o                         
   2   6   2      10691.50      10184.15        47.22 o                         
   3   6   2         47.06         98.85         2.90 o                         
   4   6   2      18966.28      20660.95       104.81 o                         
   5   6   2          9.80         25.32         2.20 o                         
   6   6   2       7287.46       7543.12        52.65 o                         
   7   6   2        103.39        134.15         7.19 o                         
   8   6   2       1388.54       1435.34        19.05 o                         
   9   6   2       3008.29       3277.45        29.67 o                         
  10   6   2       2247.58       2212.94        25.74 o                         
  11   6   2         70.05         43.43         5.30 o                         
  12   6   2         11.10         14.56         4.66 o                         
  13   6   2        870.27        894.98        17.20 o                         
  14   6   2         14.05         21.49         5.80 o                         
  15   6   2         69.87        115.05         7.49 o                         
  16   6   2         74.92         75.47         6.67 o                         
  17   6   2         76.22         61.98         6.08 o                         
  18   6   2        600.73        551.42        29.95 o                         
  19   6   2         69.29         98.25        11.03 o                         
  20   6   2         59.72         59.06         9.54 o                         
  21   6   2          4.75         -3.63         8.52 o                         
  22   6   2        105.06         98.53        15.01 o                         
 -18   7   2         34.83         37.54        18.30 o                         
 -17   7   2          6.96         -6.15        10.06 o                         
 -16   7   2        112.13        101.68        10.42 o                         
 -15   7   2          1.47          8.32         6.83 o                         
 -14   7   2        299.83        297.72        12.96 o                         
 -13   7   2         78.21         70.80         7.10 o                         
 -12   7   2        109.19        137.57         6.79 o                         
 -11   7   2        181.32        166.57         6.62 o                         
 -10   7   2          3.32          9.81         3.23 o                         
  -9   7   2         75.73         94.72         4.25 o                         
  -8   7   2        108.77        135.94         5.78 o                         
  -7   7   2        407.84        429.19         7.50 o                         
  -6   7   2        577.16        522.46         7.81 o                         
  -5   7   2        260.66        230.74         5.23 o                         
  -4   7   2       6809.92       6421.09        45.04 o                         
  -3   7   2        187.42        253.49         4.87 o                         
  -2   7   2       1368.45       1424.41        10.90 o                         
  -1   7   2        186.55        185.38         3.02 o                         
   0   7   2        156.02        158.68         3.16 o                         
   1   7   2       4530.36       4620.90        24.10 o                         
   2   7   2        514.28        474.84         4.87 o                         
   3   7   2         44.00         54.12         2.62 o                         
   4   7   2       1175.03       1522.22        12.04 o                         
   5   7   2       1119.24       1179.24        11.53 o                         
   6   7   2          5.96          6.67         2.00 o                         
   7   7   2       2593.47       2602.21        24.17 o                         
   8   7   2       1043.17       1002.48        12.66 o                         
   9   7   2         64.72         81.77         5.56 o                         
  10   7   2        261.98        270.98         6.85 o                         
  11   7   2          0.67          5.67         4.12 o                         
  12   7   2       4092.85       4024.65        44.72 o                         
  13   7   2        394.28        348.01        11.78 o                         
  14   7   2         14.91         15.36         5.32 o                         
  15   7   2        552.62        606.55        15.02 o                         
  16   7   2         25.98         31.05         5.69 o                         
  17   7   2        125.58        170.95        11.19 o                         
  18   7   2         15.24         15.97        10.18 o                         
  19   7   2        279.81        284.12        15.11 o                         
  20   7   2        442.62        461.69        19.89 o                         
  21   7   2          2.52         -4.91         8.33 o                         
  22   7   2          2.70          4.91         9.84 o                         
 -17   8   2          0.51        -10.95        10.95 o                         
 -16   8   2          3.83          6.28         7.59 o                         
 -15   8   2         27.54         25.68         8.30 o                         
 -14   8   2         63.65         67.44         7.42 o                         
 -13   8   2        290.60        276.91        10.10 o                         
 -12   8   2        121.40        138.62         6.64 o                         
 -11   8   2          7.57         10.98         3.46 o                         
 -10   8   2          5.27          9.23         2.81 o                         
  -9   8   2         10.27          0.41         3.44 o                         
  -8   8   2        253.38        262.69         7.10 o                         
  -7   8   2       1303.56       1306.53        14.52 o                         
  -6   8   2        107.25        148.65         5.59 o                         
  -5   8   2       1264.86       1329.75        14.76 o                         
  -4   8   2         51.93         76.61         5.30 o                         
  -3   8   2       2656.25       2783.79        19.06 o                         
  -2   8   2         21.62         43.72         2.27 o                         
  -1   8   2         81.96        152.99         3.14 o                         
   0   8   2        914.43        935.95         8.99 o                         
   1   8   2        722.17        680.86         6.01 o                         
   2   8   2       4619.24       5002.27        27.82 o                         
   3   8   2         31.60         93.90         3.26 o                         
   4   8   2        977.23       1213.35        11.25 o                         
   5   8   2       3724.04       4037.78        30.15 o                         
   6   8   2       1353.77       1296.39        14.50 o                         
   7   8   2       1003.42        970.65        11.59 o                         
   8   8   2        137.81        107.60         4.86 o                         
   9   8   2        776.32        830.45        12.28 o                         
  10   8   2         33.24         24.28         3.48 o                         
  11   8   2         84.51         66.90         6.15 o                         
  12   8   2        296.54        205.07         9.89 o                         
  13   8   2        662.00        663.03        14.72 o                         
  14   8   2         17.46         31.94         5.54 o                         
  15   8   2        241.20        253.90        11.96 o                         
  16   8   2         40.04         41.93         6.96 o                         
  17   8   2          9.26         17.41         5.89 o                         
  18   8   2         89.72        107.76         9.64 o                         
  19   8   2        119.52        150.15        10.64 o                         
  20   8   2        107.09         92.82        10.11 o                         
  21   8   2        110.67        128.92        12.96 o                         
  22   8   2          3.54          0.43        10.18 o                         
 -16   9   2          0.39         -9.73         9.73 o                         
 -15   9   2          1.28         -3.80         7.27 o                         
 -14   9   2        226.61        222.39        12.41 o                         
 -13   9   2         47.44         66.63         7.65 o                         
 -12   9   2        186.65        243.84        10.33 o                         
 -11   9   2          1.81          5.04         4.06 o                         
 -10   9   2        216.32        196.24         8.60 o                         
  -9   9   2        962.67        921.03        13.54 o                         
  -8   9   2        272.86        299.05         8.77 o                         
  -7   9   2        171.65        178.63         6.65 o                         
  -6   9   2          6.21          9.63         2.93 o                         
  -5   9   2        495.76        491.23         8.87 o                         
  -4   9   2        169.01        169.81         4.58 o                         
  -3   9   2       1728.85       1773.58        14.16 o                         
  -2   9   2         88.09        107.98         4.76 o                         
  -1   9   2       1696.44       1738.77        13.42 o                         
   0   9   2       1035.77       1046.46         9.99 o                         
   1   9   2          3.11         30.53         1.93 o                         
   2   9   2        860.49        934.84         8.64 o                         
   3   9   2        575.63        536.28         6.56 o                         
   4   9   2       6278.94       6797.67        43.68 o                         
   5   9   2          5.16          6.89         2.10 o                         
   6   9   2        720.10        758.25        10.43 o                         
   7   9   2        647.19        638.31         9.92 o                         
   8   9   2        836.33        823.98        12.32 o                         
   9   9   2         91.17         82.72         4.80 o                         
  10   9   2        713.95        675.88        11.68 o                         
  11   9   2        848.05        782.52        17.27 o                         
  12   9   2        631.04        557.23        12.81 o                         
  13   9   2         99.19        130.65         8.69 o                         
  14   9   2          2.31          3.11         5.31 o                         
  15   9   2        201.14        236.24        11.73 o                         
  16   9   2        158.65        198.41        11.20 o                         
  17   9   2         72.84         60.02         8.42 o                         
  18   9   2         12.77         31.08         7.56 o                         
  19   9   2        469.35        478.21        18.73 o                         
  20   9   2         63.23         55.19         8.70 o                         
  21   9   2          0.17         -7.80         7.80 o                         
  22   9   2         20.24         32.79        11.03 o                         
 -16  10   2         13.29          4.52        12.48 o                         
 -15  10   2         38.03         46.50         9.42 o                         
 -14  10   2         11.35         11.00        11.55 o                         
 -13  10   2        207.50        202.51        16.38 o                         
 -12  10   2         59.27         64.63         6.43 o                         
 -11  10   2         34.88         23.84         4.74 o                         
 -10  10   2        218.92        258.21         9.46 o                         
  -9  10   2        318.88        344.18        10.19 o                         
  -8  10   2        303.07        307.11         9.37 o                         
  -7  10   2        341.37        323.00         8.17 o                         
  -6  10   2        169.15        180.93         6.11 o                         
  -5  10   2        160.28        164.24         5.00 o                         
  -4  10   2        416.31        420.85         7.90 o                         
  -3  10   2         17.21         22.97         2.22 o                         
  -2  10   2       2230.99       2169.76        16.98 o                         
  -1  10   2        689.94        652.15         7.28 o                         
   0  10   2        133.68        105.19         3.38 o                         
   1  10   2        244.20        289.52         5.36 o                         
   2  10   2        269.93        263.84         4.72 o                         
   3  10   2          7.36         21.08         1.99 o                         
   4  10   2        127.96        106.83         3.98 o                         
   5  10   2       4364.33       4424.43        33.35 o                         
   6  10   2       4568.39       4159.74        32.45 o                         
   7  10   2        878.60        845.90        11.98 o                         
   8  10   2        312.31        274.54         8.25 o                         
   9  10   2       2969.20       3013.15        31.02 o                         
  10  10   2        181.19        167.80         7.70 o                         
  11  10   2        450.70        442.51         9.66 o                         
  12  10   2          0.76          0.11         3.47 o                         
  13  10   2        899.34        875.96        18.16 o                         
  14  10   2         17.60         23.50         5.45 o                         
  15  10   2         25.39         32.85         7.57 o                         
  16  10   2          3.34          4.41         5.42 o                         
  17  10   2        154.66        158.82        12.12 o                         
  18  10   2          7.02          9.88         6.87 o                         
  19  10   2        185.18        165.64        12.51 o                         
  20  10   2         22.32         24.69         7.45 o                         
  21  10   2          0.17         -3.05         7.97 o                         
 -15  11   2         30.49         35.96        15.97 o                         
 -14  11   2         33.12         22.49         9.59 o                         
 -13  11   2          9.89          3.00         9.90 o                         
 -12  11   2          7.17         12.93         5.54 o                         
 -11  11   2         40.16         52.18         5.81 o                         
 -10  11   2        291.26        303.34        10.60 o                         
  -9  11   2        210.78        226.50         8.51 o                         
  -8  11   2          5.28          8.40         3.82 o                         
  -7  11   2        106.50        124.67         6.16 o                         
  -6  11   2        117.49        120.51         4.84 o                         
  -5  11   2         16.31         11.15         2.82 o                         
  -4  11   2        502.44        516.36         7.12 o                         
  -3  11   2          2.72         12.21         2.38 o                         
  -2  11   2        410.44        361.65         6.63 o                         
  -1  11   2       2176.50       2042.34        20.53 o                         
   0  11   2        136.92        164.40         5.15 o                         
   1  11   2         36.94         45.99         3.28 o                         
   2  11   2        161.67        175.87         4.93 o                         
   3  11   2        222.94        269.71         5.52 o                         
   4  11   2        308.25        302.41         6.01 o                         
   5  11   2        358.93        388.77         7.22 o                         
   6  11   2        831.33        810.78        11.52 o                         
   7  11   2        392.37        508.46         9.46 o                         
   8  11   2       3060.33       3011.45        30.94 o                         
   9  11   2        404.02        404.36        14.32 o                         
  10  11   2       2206.79       2254.77        32.02 o                         
  11  11   2         39.62         23.01         4.65 o                         
  12  11   2        587.35        576.43        12.60 o                         
  13  11   2         38.05         38.46         5.08 o                         
  14  11   2       1018.20       1019.96        21.05 o                         
  15  11   2        412.24        442.88        13.74 o                         
  16  11   2        369.73        324.75        17.60 o                         
  17  11   2          0.92         14.58         6.75 o                         
  18  11   2         93.29         94.71        11.61 o                         
  19  11   2          5.90         13.68         7.27 o                         
  20  11   2        314.34        285.36        15.17 o                         
  21  11   2          3.40          5.58         8.18 o                         
 -14  12   2         86.42        101.12        12.13 o                         
 -13  12   2         85.41        100.10        10.43 o                         
 -12  12   2         46.72         41.31         9.56 o                         
 -11  12   2        304.95        309.51        12.97 o                         
 -10  12   2        288.54        282.06        13.48 o                         
  -9  12   2        362.88        409.55        12.24 o                         
  -8  12   2        782.31        723.29        15.02 o                         
  -7  12   2        857.12        805.01        11.56 o                         
  -6  12   2          0.17          8.11         3.50 o                         
  -5  12   2        204.04        211.26         7.13 o                         
  -4  12   2        665.93        605.67         8.79 o                         
  -3  12   2         49.96         40.11         3.05 o                         
  -2  12   2         44.29         52.55         4.15 o                         
  -1  12   2        251.40        235.37         6.18 o                         
   0  12   2        498.67        424.87         8.85 o                         
   1  12   2         51.96         40.98         3.18 o                         
   2  12   2       2767.25       2747.86        23.22 o                         
   3  12   2        550.23        492.19         9.04 o                         
   4  12   2          8.41          8.75         3.83 o                         
   5  12   2         16.00         24.15         3.19 o                         
   6  12   2         18.69         26.07         3.23 o                         
   7  12   2        158.46        143.30         6.39 o                         
   8  12   2        186.60        225.73         8.91 o                         
   9  12   2       3257.86       2982.96        33.51 o                         
  10  12   2        265.81        306.35         9.93 o                         
  11  12   2        150.05        149.51         8.11 o                         
  12  12   2        885.65        771.77        15.78 o                         
  13  12   2        581.16        585.32        13.82 o                         
  14  12   2       1571.27       1406.34        19.95 o                         
  15  12   2        385.06        409.11        17.09 o                         
  16  12   2        119.95        112.16        11.57 o                         
  17  12   2        137.57        140.36        11.46 o                         
  18  12   2         80.82        118.57        10.58 o                         
  19  12   2        799.46        728.02        20.17 o                         
  20  12   2          2.38          2.10         7.53 o                         
  21  12   2         75.09         49.25         9.93 o                         
 -13  13   2          0.03         -8.59         8.91 o                         
 -12  13   2        120.91        126.73        11.60 o                         
 -11  13   2        377.27        378.41        16.07 o                         
 -10  13   2        104.30        117.91         8.44 o                         
  -9  13   2        321.08        363.82        11.31 o                         
  -8  13   2        229.28        233.65         9.25 o                         
  -7  13   2          2.18          1.20         3.73 o                         
  -6  13   2        358.15        343.91         8.44 o                         
  -5  13   2        161.11        157.28         6.66 o                         
  -4  13   2        556.53        516.80         7.77 o                         
  -3  13   2        864.31        832.38        12.15 o                         
  -2  13   2         45.58         53.89         4.78 o                         
  -1  13   2        771.21        736.92        10.90 o                         
   0  13   2        551.82        558.51        12.61 o                         
   1  13   2        637.35        590.10        10.43 o                         
   2  13   2       1233.12       1104.12        13.97 o                         
   3  13   2         14.56         22.22         3.27 o                         
   4  13   2       1292.13       1354.02        16.71 o                         
   5  13   2        409.41        433.24         8.78 o                         
   6  13   2        183.05        252.23         8.39 o                         
   7  13   2          1.48          9.38         3.33 o                         
   8  13   2         88.64        110.48         7.97 o                         
   9  13   2         71.61         75.57         6.13 o                         
  10  13   2        182.64        178.13         8.75 o                         
  11  13   2        393.99        372.89        11.15 o                         
  12  13   2        246.41        221.41         9.87 o                         
  13  13   2       1160.95       1084.69        18.80 o                         
  14  13   2         54.57         58.95         6.03 o                         
  15  13   2        183.24        148.26        11.47 o                         
  16  13   2         95.29        134.11        11.14 o                         
  17  13   2        235.30        274.79        14.58 o                         
  18  13   2        371.55        337.86        15.78 o                         
  19  13   2          7.13         24.84         8.23 o                         
  20  13   2        155.60        151.08        12.13 o                         
  21  13   2          0.57          6.07         8.54 o                         
 -12  14   2         81.44         84.33        14.97 o                         
 -11  14   2          2.37         -5.79         9.38 o                         
 -10  14   2        329.94        289.60        13.65 o                         
  -9  14   2        436.32        406.33        15.39 o                         
  -8  14   2        634.26        677.76        14.60 o                         
  -7  14   2        771.80        819.35        14.75 o                         
  -6  14   2          6.40         12.19         3.77 o                         
  -5  14   2       1445.82       1444.40        20.10 o                         
  -4  14   2        110.80        162.62         6.24 o                         
  -3  14   2          0.42          0.28         3.14 o                         
  -2  14   2        121.66        141.63         6.49 o                         
  -1  14   2        723.02        725.58        12.46 o                         
   0  14   2         50.44         76.41         5.57 o                         
   1  14   2         40.01         64.05         5.01 o                         
   2  14   2        825.88        775.49        12.71 o                         
   3  14   2       2779.96       2644.84        24.43 o                         
   4  14   2        432.99        484.51         9.79 o                         
   5  14   2        198.50        233.73         8.37 o                         
   6  14   2        104.66        109.27         6.16 o                         
   7  14   2        171.78        167.74         6.87 o                         
   8  14   2        154.90        156.53         8.06 o                         
   9  14   2        488.96        436.11        11.33 o                         
  10  14   2         38.21         65.86         6.29 o                         
  11  14   2         32.99         51.21         5.87 o                         
  12  14   2        303.83        327.29        13.02 o                         
  13  14   2        147.40        172.45         9.24 o                         
  14  14   2        209.13        163.25        10.51 o                         
  15  14   2         10.43          0.36         7.12 o                         
  16  14   2         18.09         13.80         6.92 o                         
  17  14   2        238.57        245.39        14.66 o                         
  18  14   2        141.32        162.35        12.84 o                         
  19  14   2        329.48        335.25        16.25 o                         
  20  14   2        115.46         98.00        11.67 o                         
 -11  15   2        191.20        177.69        14.90 o                         
 -10  15   2         14.11         35.12         9.52 o                         
  -9  15   2         13.30         16.04         8.60 o                         
  -8  15   2        524.26        496.31        18.69 o                         
  -7  15   2        195.12        178.07         9.47 o                         
  -6  15   2        649.32        640.82        21.05 o                         
  -5  15   2        284.66        279.60        11.17 o                         
  -4  15   2         16.44         33.04         4.40 o                         
  -3  15   2         71.58         80.92         6.18 o                         
  -2  15   2          5.79         11.17         3.59 o                         
  -1  15   2        106.69        143.70         8.03 o                         
   0  15   2        160.74        175.25         7.62 o                         
   1  15   2         29.13         39.39         4.63 o                         
   2  15   2         66.60         65.17         5.46 o                         
   3  15   2        268.13        224.35         8.62 o                         
   4  15   2        576.17        524.25        10.38 o                         
   5  15   2         75.43         79.83         6.05 o                         
   6  15   2        119.67        132.19         5.53 o                         
   7  15   2        342.89        326.16         8.71 o                         
   8  15   2          5.04          6.89         4.23 o                         
   9  15   2        981.93        952.98        18.53 o                         
  10  15   2        170.88        191.01         9.51 o                         
  11  15   2        474.62        469.95        13.77 o                         
  12  15   2        259.18        316.81        12.77 o                         
  13  15   2       1723.20       1745.53        33.21 o                         
  14  15   2         13.07         24.50         6.42 o                         
  15  15   2        162.17        185.70        11.17 o                         
  16  15   2         72.97         80.26         9.21 o                         
  17  15   2          0.09         15.84         9.77 o                         
  18  15   2         96.17        103.53        10.12 o                         
  19  15   2          2.58         18.29         8.30 o                         
  20  15   2         15.70         25.63        11.09 o                         
 -10  16   2         25.87         20.91        10.18 o                         
  -9  16   2         78.38        102.24        11.15 o                         
  -8  16   2        101.55         82.50        12.08 o                         
  -7  16   2        316.27        333.67        17.21 o                         
  -6  16   2        495.97        542.66        17.03 o                         
  -5  16   2          2.29          7.42         5.39 o                         
  -4  16   2         54.30         71.21         8.65 o                         
  -3  16   2        143.35        171.12         7.64 o                         
  -2  16   2        586.75        621.27        13.10 o                         
  -1  16   2        244.91        273.25         9.69 o                         
   0  16   2        521.72        555.19        12.61 o                         
   1  16   2          0.63          2.16         4.31 o                         
   2  16   2          7.27         13.99         4.52 o                         
   3  16   2        491.60        446.53        16.74 o                         
   4  16   2        384.03        331.82        10.20 o                         
   5  16   2        128.11        139.87         7.59 o                         
   6  16   2        834.34        816.85        14.90 o                         
   7  16   2          7.94         12.59         3.92 o                         
   8  16   2        450.97        396.93        10.83 o                         
   9  16   2        157.39        150.80         8.45 o                         
  10  16   2        118.95        117.83         7.89 o                         
  11  16   2          9.27         10.42         4.86 o                         
  12  16   2       1227.23       1158.57        22.82 o                         
  13  16   2        131.41        139.91        10.03 o                         
  14  16   2         75.86         66.84         7.93 o                         
  15  16   2        526.36        557.20        16.90 o                         
  16  16   2         11.44         31.17         7.59 o                         
  17  16   2         68.57         82.11        10.06 o                         
  18  16   2         65.42         82.47        10.26 o                         
  19  16   2         97.78        114.62        12.85 o                         
  -9  17   2         11.96         -7.78        14.15 o                         
  -8  17   2        141.67        119.01        11.72 o                         
  -7  17   2        166.04        198.86        16.12 o                         
  -6  17   2         40.56         61.70        10.11 o                         
  -5  17   2          0.50         18.49         7.96 o                         
  -4  17   2          5.28         14.82         7.63 o                         
  -3  17   2       1039.21        988.68        17.31 o                         
  -2  17   2        401.74        425.80        13.17 o                         
  -1  17   2        267.34        280.15        12.14 o                         
   0  17   2        338.78        349.28        11.43 o                         
   1  17   2         37.32         48.96         5.78 o                         
   2  17   2        316.41        344.84        12.30 o                         
   3  17   2        406.58        434.71        12.67 o                         
   4  17   2         26.88         31.96         5.75 o                         
   5  17   2        110.85        111.80         7.03 o                         
   6  17   2        133.04        150.56         8.33 o                         
   7  17   2        624.96        647.73        16.84 o                         
   8  17   2          3.40          0.47         4.79 o                         
   9  17   2       1130.75       1112.59        21.29 o                         
  10  17   2          4.35         17.82         5.65 o                         
  11  17   2         33.37         24.60         6.12 o                         
  12  17   2         49.92         27.93         6.79 o                         
  13  17   2         43.82         63.20         7.94 o                         
  14  17   2         43.14         38.58         7.17 o                         
  15  17   2          0.62          3.20         6.33 o                         
  16  17   2        665.15        669.13        19.45 o                         
  17  17   2          1.39         14.11         8.12 o                         
  18  17   2         70.04         93.84        10.59 o                         
  19  17   2        184.90        219.54        18.89 o                         
  -8  18   2          2.41         -5.96         9.69 o                         
  -7  18   2        168.99        171.18        14.80 o                         
  -6  18   2         15.28         17.18        11.11 o                         
  -5  18   2         35.68         40.69        11.58 o                         
  -4  18   2        257.95        284.36        18.45 o                         
  -3  18   2        317.48        284.40        16.23 o                         
  -2  18   2        201.02        212.91        10.83 o                         
  -1  18   2          1.09         11.74         5.36 o                         
   0  18   2         67.58         69.94         7.38 o                         
   1  18   2         52.14         50.46         6.15 o                         
   2  18   2        179.33        198.32        12.83 o                         
   3  18   2        126.96        166.73        11.13 o                         
   4  18   2          0.22          1.30         5.02 o                         
   5  18   2        251.55        258.63        12.67 o                         
   6  18   2        602.18        610.75        15.35 o                         
   7  18   2        269.28        288.44        12.70 o                         
   8  18   2         58.24         75.14         8.96 o                         
   9  18   2         62.83         86.20         9.14 o                         
  10  18   2         35.73         25.19         7.00 o                         
  11  18   2        164.46        198.48        14.98 o                         
  12  18   2        382.43        373.83        16.61 o                         
  13  18   2        148.36        166.57        13.86 o                         
  14  18   2         32.25         35.06        10.73 o                         
  15  18   2        269.04        256.44        15.58 o                         
  16  18   2          0.37         15.68         8.81 o                         
  17  18   2         71.68         69.57         9.85 o                         
  18  18   2         81.12         97.47        11.38 o                         
  -6  19   2          7.05          6.66        12.23 o                         
  -5  19   2         77.67         71.26        17.33 o                         
  -4  19   2         31.69         55.13        11.71 o                         
  -3  19   2        758.94        741.00        21.26 o                         
  -2  19   2         18.19         24.01         6.93 o                         
  -1  19   2         38.92         41.30         7.88 o                         
   0  19   2        303.51        322.89        13.71 o                         
   1  19   2         89.40         84.36         9.05 o                         
   2  19   2        307.00        322.67        17.30 o                         
   3  19   2        210.71        259.65        12.60 o                         
   4  19   2         83.39         66.88         9.16 o                         
   5  19   2        559.84        521.51        15.95 o                         
   6  19   2        211.52        236.74        12.81 o                         
   7  19   2        269.48        264.64        12.33 o                         
   8  19   2        163.69        160.11        10.76 o                         
   9  19   2        105.35        117.14         8.88 o                         
  10  19   2        300.79        315.34        15.08 o                         
  11  19   2        159.70        178.24        11.89 o                         
  12  19   2         14.25         13.60         7.68 o                         
  13  19   2          4.13         12.16         7.00 o                         
  14  19   2        160.06        161.06        11.63 o                         
  15  19   2          0.38          2.02         8.06 o                         
  16  19   2        119.16        108.34        10.88 o                         
  17  19   2         46.52         59.60        14.41 o                         
  -5  20   2         30.57         14.50        12.55 o                         
  -4  20   2         85.98        134.06        18.81 o                         
  -3  20   2          1.61          4.79         9.62 o                         
  -2  20   2          0.69          3.01         8.28 o                         
  -1  20   2        114.94        115.77        12.73 o                         
   0  20   2          5.09         -6.49         8.23 o                         
   1  20   2         44.64         50.21         9.65 o                         
   2  20   2          7.02          0.99         7.01 o                         
   3  20   2        100.82        115.19        13.01 o                         
   4  20   2        421.56        407.25        23.15 o                         
   5  20   2          0.07         18.11         7.17 o                         
   6  20   2        795.33        810.85        19.82 o                         
   7  20   2         72.30         70.04         9.32 o                         
   8  20   2         66.72         74.22         8.64 o                         
   9  20   2        426.19        416.68        15.37 o                         
  10  20   2          6.03         17.21         7.05 o                         
  11  20   2         46.02         51.21         8.23 o                         
  12  20   2         12.98         27.06         8.43 o                         
  13  20   2         18.59         24.61         7.50 o                         
  14  20   2          0.21         -8.16         8.18 o                         
  15  20   2         97.55         98.47        12.57 o                         
  16  20   2         93.80        100.69        12.82 o                         
  -3  21   2          0.21        -12.61        12.61 o                         
  -2  21   2          3.39          7.51        14.98 o                         
  -1  21   2         30.18         13.30         8.94 o                         
   0  21   2         36.77         75.57        14.54 o                         
   1  21   2        124.36        165.14        18.64 o                         
   2  21   2        184.96        171.67        15.29 o                         
   3  21   2         28.35         46.06         9.93 o                         
   4  21   2        543.88        640.28        21.59 o                         
   5  21   2        651.44        598.40        19.61 o                         
   6  21   2         10.94         15.49         8.31 o                         
   7  21   2         72.37         76.85        16.27 o                         
   8  21   2        773.62        792.07        23.35 o                         
   9  21   2         96.85         94.78        13.55 o                         
  10  21   2        131.82        140.45        11.55 o                         
  11  21   2         57.56         77.04         9.73 o                         
  12  21   2         91.25         95.55        13.05 o                         
  13  21   2        149.63        164.61        12.32 o                         
  14  21   2         38.43         43.44        10.07 o                         
   0  22   2         56.34         75.13        18.36 o                         
   1  22   2         53.54         51.17        12.87 o                         
   2  22   2         13.81         16.41         9.55 o                         
   3  22   2         15.61         33.38         9.55 o                         
   4  22   2         59.07         69.48        11.29 o                         
   5  22   2        299.46        304.54        21.89 o                         
   6  22   2         12.69         25.69         8.67 o                         
   7  22   2        203.81        214.22        17.68 o                         
   8  22   2         71.80         72.60        10.31 o                         
   9  22   2        783.52        796.66        23.86 o                         
  10  22   2          5.48         11.66        12.59 o                         
  11  22   2         37.95         44.93        10.73 o                         
  12  22   2         17.57         11.86         9.05 o                         
   5  23   2        100.41         95.95        15.86 o                         
   6  23   2        240.61        228.82        20.28 o                         
   7  23   2        166.72        196.70        15.96 o                         
 -10 -22   3         84.00         79.31        11.53 o                         
  -9 -22   3        165.53        149.95        24.97 o                         
  -8 -22   3         61.91         55.20        11.31 o                         
  -7 -22   3         69.15         80.91        10.10 o                         
  -6 -22   3        142.02        140.08        11.94 o                         
  -5 -22   3          2.46         -7.75         9.00 o                         
  -4 -22   3        237.92        212.85        13.76 o                         
  -3 -22   3         44.56         52.51        13.39 o                         
  -2 -22   3          6.04         18.69         9.64 o                         
  -1 -22   3         26.46          9.49         8.98 o                         
   0 -22   3         77.58         62.67        11.92 o                         
 -13 -21   3          5.63         15.64         9.25 o                         
 -12 -21   3         19.82          4.48         8.76 o                         
 -11 -21   3          0.45         12.11         7.72 o                         
 -10 -21   3        111.05        125.14        13.51 o                         
  -9 -21   3          6.89         11.76         7.07 o                         
  -8 -21   3         62.46         76.46         9.98 o                         
  -7 -21   3        173.83        168.06        14.95 o                         
  -6 -21   3         26.78         37.65         8.26 o                         
  -5 -21   3        343.19        349.34        22.53 o                         
  -4 -21   3         96.46        126.11        12.44 o                         
  -3 -21   3        110.36        127.57        11.51 o                         
  -2 -21   3          6.07          1.07         8.02 o                         
  -1 -21   3        192.20        154.83        12.42 o                         
   0 -21   3       1296.43       1296.00        30.10 o                         
   1 -21   3        174.01        190.70        13.19 o                         
   2 -21   3         72.33         59.01        11.78 o                         
 -15 -20   3        131.44        128.02        14.70 o                         
 -14 -20   3         76.46         71.08        12.07 o                         
 -13 -20   3         57.60         49.43         9.29 o                         
 -12 -20   3          4.80         -0.07         7.15 o                         
 -11 -20   3        203.05        213.33        14.05 o                         
 -10 -20   3          4.77         15.53         8.07 o                         
  -9 -20   3          4.47         11.98         6.54 o                         
  -8 -20   3          4.02          5.68         6.24 o                         
  -7 -20   3         66.61         74.49         9.01 o                         
  -6 -20   3         61.80         58.83         8.70 o                         
  -5 -20   3         92.56        131.34        11.31 o                         
  -4 -20   3         20.73         37.75         7.96 o                         
  -3 -20   3        235.88        233.05        13.11 o                         
  -2 -20   3         97.81        127.28        10.42 o                         
  -1 -20   3        880.91        829.07        20.02 o                         
   0 -20   3         13.69         17.12         6.57 o                         
   1 -20   3        199.63        236.36        12.44 o                         
   2 -20   3         37.52         52.84         8.57 o                         
   3 -20   3         74.83         93.79        10.55 o                         
   4 -20   3         18.58         12.98         9.95 o                         
   5 -20   3         62.63         65.74        13.21 o                         
 -16 -19   3         39.45         80.34        13.32 o                         
 -15 -19   3        421.15        390.67        19.50 o                         
 -14 -19   3         62.73         47.54         8.71 o                         
 -13 -19   3          2.45          3.88         6.95 o                         
 -12 -19   3        190.86        259.75        14.32 o                         
 -11 -19   3         21.75         25.63         7.44 o                         
 -10 -19   3          0.85          6.48         7.10 o                         
  -9 -19   3         75.62         70.72         8.66 o                         
  -8 -19   3          6.30          3.77         5.60 o                         
  -7 -19   3        110.16        106.79         9.86 o                         
  -6 -19   3          0.25          0.38         5.84 o                         
  -5 -19   3         28.01         30.36         8.09 o                         
  -4 -19   3         40.49         58.65         8.31 o                         
  -3 -19   3        155.05        157.50        10.94 o                         
  -2 -19   3         19.82         26.28         6.47 o                         
  -1 -19   3        239.16        255.96        13.58 o                         
   0 -19   3        489.64        460.89        17.81 o                         
   1 -19   3        228.28        251.64        13.81 o                         
   2 -19   3        385.87        370.83        16.29 o                         
   3 -19   3         14.62         11.66        10.69 o                         
   4 -19   3         74.64         79.43        12.02 o                         
   5 -19   3        137.16        130.98        12.34 o                         
   6 -19   3         62.77         83.43        13.84 o                         
 -17 -18   3          0.81         -3.68        10.32 o                         
 -16 -18   3        101.06        113.18        13.81 o                         
 -15 -18   3        155.57        124.70        12.24 o                         
 -14 -18   3         76.27         81.08         9.22 o                         
 -13 -18   3         17.29         13.97         6.94 o                         
 -12 -18   3        106.24        121.76        11.43 o                         
 -11 -18   3         74.80         80.84         8.91 o                         
 -10 -18   3          1.00         -5.98         5.98 o                         
  -9 -18   3        731.81        749.15        19.71 o                         
  -8 -18   3         62.82         77.16         7.99 o                         
  -7 -18   3        161.42        160.82        12.73 o                         
  -6 -18   3        190.91        200.94        10.36 o                         
  -5 -18   3        187.50        158.22        10.30 o                         
  -4 -18   3         77.64        100.67        10.17 o                         
  -3 -18   3          4.16         28.86         7.37 o                         
  -2 -18   3        116.14        125.61        14.24 o                         
  -1 -18   3         24.90         21.14         9.18 o                         
   0 -18   3          1.38         11.89         6.01 o                         
   1 -18   3         23.21         33.90         7.25 o                         
   2 -18   3         63.27         76.85         8.09 o                         
   3 -18   3       1156.71       1062.18        27.72 o                         
   4 -18   3          7.13          5.09         6.81 o                         
   5 -18   3         53.46         54.11         7.87 o                         
   6 -18   3         16.49         24.15         9.83 o                         
   7 -18   3          0.73          8.53        14.30 o                         
   8 -18   3        269.96        299.15        23.61 o                         
 -18 -17   3         72.12         61.28        11.03 o                         
 -17 -17   3         45.41         47.95        10.30 o                         
 -16 -17   3        130.21        128.29        11.53 o                         
 -15 -17   3        274.47        296.06        17.81 o                         
 -14 -17   3          7.62         11.36         6.67 o                         
 -13 -17   3         12.70         14.93         6.49 o                         
 -12 -17   3        604.55        582.32        18.15 o                         
 -11 -17   3          2.23          8.40         6.43 o                         
 -10 -17   3        162.16        163.40        10.54 o                         
  -9 -17   3          6.76         23.37         6.34 o                         
  -8 -17   3         83.04        108.75         9.21 o                         
  -7 -17   3        135.57        137.11         8.42 o                         
  -6 -17   3         39.73         38.12         6.02 o                         
  -5 -17   3        205.88        210.17         9.76 o                         
  -4 -17   3         65.93         83.37         6.59 o                         
  -3 -17   3        144.46        154.26         9.50 o                         
  -2 -17   3        140.68        136.19         8.87 o                         
  -1 -17   3          3.67          5.35         4.62 o                         
   0 -17   3         56.08         68.80         7.30 o                         
   1 -17   3         30.26         25.80         5.83 o                         
   2 -17   3         58.21         71.11         8.79 o                         
   3 -17   3        294.04        280.47        13.13 o                         
   4 -17   3        188.08        235.60        11.57 o                         
   5 -17   3         46.06         57.92         8.29 o                         
   6 -17   3         29.10         43.35        10.21 o                         
   7 -17   3        852.87        814.09        24.36 o                         
   8 -17   3         37.73         41.60        13.36 o                         
   9 -17   3         26.03         25.94        21.22 o                         
 -18 -16   3        200.03        182.78        13.83 o                         
 -17 -16   3          0.30          6.22        10.23 o                         
 -16 -16   3         14.89         17.77         7.51 o                         
 -15 -16   3        241.77        233.18        12.41 o                         
 -14 -16   3          5.42         10.28         6.35 o                         
 -13 -16   3       1167.19       1038.25        22.09 o                         
 -12 -16   3        152.25        161.36        10.97 o                         
 -11 -16   3        391.79        406.57        15.12 o                         
 -10 -16   3        395.45        409.32        13.67 o                         
  -9 -16   3        182.71        217.81        10.95 o                         
  -8 -16   3         12.64         17.36         5.46 o                         
  -7 -16   3         22.62         25.30         5.44 o                         
  -6 -16   3        565.76        581.65        14.84 o                         
  -5 -16   3         32.47         29.13         4.69 o                         
  -4 -16   3         71.90         86.28         5.73 o                         
  -3 -16   3        555.25        556.77        12.46 o                         
  -2 -16   3          0.28          9.19         3.53 o                         
  -1 -16   3         66.07         83.97         6.44 o                         
   0 -16   3        382.06        372.58        10.83 o                         
   1 -16   3         71.77         80.06         6.39 o                         
   2 -16   3        632.06        696.06        14.51 o                         
   3 -16   3         44.39         49.29         7.46 o                         
   4 -16   3         11.01         20.19         6.59 o                         
   5 -16   3        309.22        319.92        13.91 o                         
   6 -16   3        415.60        428.26        12.44 o                         
   7 -16   3          2.91         10.89        10.02 o                         
   8 -16   3        354.88        373.59        17.39 o                         
   9 -16   3          0.57          3.92         8.49 o                         
  10 -16   3         52.96         50.33        10.79 o                         
  11 -16   3        105.60        119.24        14.36 o                         
 -19 -15   3        119.73        103.01        12.07 o                         
 -18 -15   3         14.48         40.93        10.63 o                         
 -17 -15   3          3.69         13.69         7.39 o                         
 -16 -15   3        171.57        173.55        12.21 o                         
 -15 -15   3        237.16        238.00        11.88 o                         
 -14 -15   3          3.11          5.53         5.06 o                         
 -13 -15   3         97.01         87.79         8.57 o                         
 -12 -15   3        505.23        497.46        17.26 o                         
 -11 -15   3          1.92         -1.77         4.54 o                         
 -10 -15   3          3.59          8.82         4.47 o                         
  -9 -15   3        147.15        168.04         8.82 o                         
  -8 -15   3          5.11          6.07         3.87 o                         
  -7 -15   3       1481.33       1393.33        19.14 o                         
  -6 -15   3        289.32        288.88         9.79 o                         
  -5 -15   3          0.18          2.41         3.39 o                         
  -4 -15   3        588.56        579.34        11.28 o                         
  -3 -15   3          7.27         15.08         3.80 o                         
  -2 -15   3        384.11        408.81         8.71 o                         
  -1 -15   3          0.34          6.90         3.24 o                         
   0 -15   3         92.85        113.30         6.74 o                         
   1 -15   3        135.87        155.90         8.06 o                         
   2 -15   3        128.56        139.54         7.85 o                         
   3 -15   3        372.37        367.96        10.85 o                         
   4 -15   3          4.95          9.02         4.40 o                         
   5 -15   3          6.52         12.39         4.68 o                         
   6 -15   3        262.82        264.62        12.68 o                         
   7 -15   3        498.60        533.55        17.81 o                         
   8 -15   3        124.70        170.68        11.42 o                         
   9 -15   3          1.63          6.50         7.42 o                         
  10 -15   3          3.75         -6.55        12.99 o                         
  11 -15   3         24.68         30.49         9.57 o                         
  12 -15   3        290.52        251.69        16.68 o                         
 -19 -14   3        190.02        205.22        13.45 o                         
 -18 -14   3         20.28         29.89         8.39 o                         
 -17 -14   3        190.43        215.61        13.96 o                         
 -16 -14   3         44.25         45.88         8.43 o                         
 -15 -14   3         51.82         53.46         7.49 o                         
 -14 -14   3        187.67        167.54        11.24 o                         
 -13 -14   3        326.61        325.26        14.91 o                         
 -12 -14   3        100.54         84.00         7.22 o                         
 -11 -14   3         23.88         25.71         4.95 o                         
 -10 -14   3          2.06         -1.99         4.01 o                         
  -9 -14   3        404.32        405.07        12.55 o                         
  -8 -14   3       2999.01       2978.28        33.16 o                         
  -7 -14   3       1517.12       1425.48        19.46 o                         
  -6 -14   3          1.62          3.16         2.96 o                         
  -5 -14   3         23.30         16.68         3.80 o                         
  -4 -14   3        136.32        111.74         6.37 o                         
  -3 -14   3        483.62        485.70         9.84 o                         
  -2 -14   3          0.07          1.87         2.78 o                         
  -1 -14   3        493.27        455.25        10.15 o                         
   0 -14   3         45.22         65.71         4.90 o                         
   1 -14   3        462.65        447.19         9.57 o                         
   2 -14   3        334.73        371.18         8.94 o                         
   3 -14   3         42.38         56.36         4.32 o                         
   4 -14   3         96.23        103.25         5.52 o                         
   5 -14   3        178.72        169.29         7.50 o                         
   6 -14   3        240.60        278.81         8.78 o                         
   7 -14   3        242.46        243.91        12.05 o                         
   8 -14   3         97.58        123.69         9.10 o                         
   9 -14   3        145.65        169.15        10.62 o                         
  10 -14   3         40.16         41.81         8.99 o                         
  11 -14   3         57.71         55.69         9.10 o                         
  12 -14   3          4.24          9.03         8.92 o                         
  13 -14   3         68.76         54.17        12.16 o                         
 -20 -13   3          0.40         -8.62         8.62 o                         
 -19 -13   3         92.93        109.96        14.51 o                         
 -18 -13   3         83.51         92.63        10.06 o                         
 -17 -13   3          0.12         15.44         7.98 o                         
 -16 -13   3         33.78         31.79         6.83 o                         
 -15 -13   3         56.20         32.96         6.23 o                         
 -14 -13   3        419.36        409.20        16.54 o                         
 -13 -13   3         52.00         74.85         7.00 o                         
 -12 -13   3         10.11          9.11         4.41 o                         
 -11 -13   3         27.83         41.60         5.39 o                         
 -10 -13   3        146.56        133.66         8.04 o                         
  -9 -13   3        512.72        561.51        12.69 o                         
  -8 -13   3       1976.18       1867.93        22.93 o                         
  -7 -13   3       2061.45       2083.63        24.12 o                         
  -6 -13   3        434.82        381.96         9.58 o                         
  -5 -13   3        342.89        308.31         8.94 o                         
  -4 -13   3        960.29        936.33        14.05 o                         
  -3 -13   3          2.97          8.22         3.20 o                         
  -2 -13   3        384.33        360.28         6.93 o                         
  -1 -13   3         42.92         41.67         3.36 o                         
   0 -13   3         65.91         61.08         5.01 o                         
   1 -13   3          5.80          3.07         3.26 o                         
   2 -13   3       1034.85        952.70        16.61 o                         
   3 -13   3         25.45         46.52         3.89 o                         
   4 -13   3       1423.55       1360.42        15.09 o                         
   5 -13   3        392.76        352.72         9.05 o                         
   6 -13   3        736.84        716.89        15.07 o                         
   7 -13   3         65.91         61.88         4.39 o                         
   8 -13   3         14.46          6.97         4.51 o                         
   9 -13   3         11.49         25.69         5.20 o                         
  10 -13   3        346.27        370.04        13.98 o                         
  11 -13   3          8.11         14.82         7.94 o                         
  12 -13   3        119.07        121.05        12.62 o                         
  13 -13   3          1.43         12.48        10.97 o                         
  14 -13   3         35.21         25.77        13.66 o                         
 -20 -12   3         49.98         53.10        10.57 o                         
 -19 -12   3        216.38        219.14        13.96 o                         
 -18 -12   3         54.53         70.10         9.45 o                         
 -17 -12   3         35.51         51.44         9.06 o                         
 -16 -12   3         29.74         25.39         6.92 o                         
 -15 -12   3        241.76        199.74         9.74 o                         
 -14 -12   3          0.79          9.77         4.67 o                         
 -13 -12   3        622.50        559.73        15.85 o                         
 -12 -12   3        297.40        276.45        11.36 o                         
 -11 -12   3        128.50        150.87         7.50 o                         
 -10 -12   3       1425.52       1303.79        19.66 o                         
  -9 -12   3         10.40          9.31         4.10 o                         
  -8 -12   3       3980.46       3937.32        38.94 o                         
  -7 -12   3         47.01         45.86         5.11 o                         
  -6 -12   3          0.24          6.43         3.73 o                         
  -5 -12   3       3418.35       3138.67        28.58 o                         
  -4 -12   3       1649.22       1671.60        19.83 o                         
  -3 -12   3       2117.20       1958.30        20.44 o                         
  -2 -12   3          3.84          4.27         2.49 o                         
  -1 -12   3        237.88        265.36         6.00 o                         
   0 -12   3        230.87        203.79         5.63 o                         
   1 -12   3        695.27        647.78        10.16 o                         
   2 -12   3        175.62        182.71         6.78 o                         
   3 -12   3        324.42        333.35         8.92 o                         
   4 -12   3        698.98        596.76         8.36 o                         
   5 -12   3        159.05        194.61         5.51 o                         
   6 -12   3        239.75        261.71         6.94 o                         
   7 -12   3          0.41         -0.91         3.02 o                         
   8 -12   3         56.54         76.04         6.54 o                         
   9 -12   3        121.91        121.01         7.94 o                         
  10 -12   3        379.05        378.22        13.13 o                         
  11 -12   3        283.51        255.84        13.53 o                         
  12 -12   3        126.22        114.93        10.61 o                         
  13 -12   3          0.80         -2.99         8.04 o                         
  14 -12   3        211.28        175.30        14.98 o                         
  15 -12   3         41.97         58.16        14.03 o                         
 -21 -11   3          9.15          2.34        15.20 o                         
 -20 -11   3         23.56         23.10         9.47 o                         
 -19 -11   3          0.00         14.49         7.46 o                         
 -18 -11   3          0.63         20.99         7.12 o                         
 -17 -11   3        104.97        125.11        11.02 o                         
 -16 -11   3         42.50         63.63         9.70 o                         
 -15 -11   3          2.00          7.25         5.86 o                         
 -14 -11   3         78.82         85.57         6.91 o                         
 -13 -11   3        121.21        116.03         7.53 o                         
 -12 -11   3         36.98         42.12         4.59 o                         
 -11 -11   3         59.50         59.25         5.26 o                         
 -10 -11   3        113.79        116.73         6.40 o                         
  -9 -11   3       1122.05       1049.22        17.47 o                         
  -8 -11   3        465.67        425.27        13.69 o                         
  -7 -11   3        440.98        388.68        11.33 o                         
  -6 -11   3       8672.92       8626.19        66.35 o                         
  -5 -11   3        420.56        358.43         7.91 o                         
  -4 -11   3       1172.29       1143.82        13.77 o                         
  -3 -11   3        276.55        267.25         6.94 o                         
  -2 -11   3        103.05        130.12         4.60 o                         
  -1 -11   3       2201.26       2168.88        18.92 o                         
   0 -11   3        103.08        145.51         4.40 o                         
   1 -11   3       5728.97       5510.72        42.76 o                         
   2 -11   3        496.45        515.46         8.49 o                         
   3 -11   3       1052.46       1009.34        12.65 o                         
   4 -11   3         84.07         61.68         3.86 o                         
   5 -11   3       1008.33       1015.45        11.32 o                         
   6 -11   3       1269.76       1180.90        13.14 o                         
   7 -11   3        362.16        388.93         8.06 o                         
   8 -11   3         16.66         14.73         4.05 o                         
   9 -11   3         97.07        105.63         6.50 o                         
  10 -11   3         10.07         25.51         5.30 o                         
  11 -11   3         29.05         36.68         7.14 o                         
  12 -11   3          4.84          3.53         6.21 o                         
  13 -11   3        141.18        140.67        17.34 o                         
  14 -11   3          2.25         -5.99         8.56 o                         
  15 -11   3        150.45        132.37        12.26 o                         
 -21 -10   3          7.42         25.37        16.36 o                         
 -20 -10   3         50.51         42.29         9.69 o                         
 -19 -10   3        183.14        182.90        13.19 o                         
 -18 -10   3         55.49         52.02         8.42 o                         
 -17 -10   3         44.12         88.99         8.88 o                         
 -16 -10   3         51.06         43.55         7.42 o                         
 -15 -10   3         18.39         15.46         4.28 o                         
 -14 -10   3        316.65        322.33        10.59 o                         
 -13 -10   3         77.08         78.01         5.78 o                         
 -12 -10   3        166.26        157.64         6.21 o                         
 -11 -10   3          1.77         -0.77         2.90 o                         
 -10 -10   3       3975.56       3808.23        34.06 o                         
  -9 -10   3       1541.47       1371.80        15.50 o                         
  -8 -10   3         64.05         88.35         4.65 o                         
  -7 -10   3        524.10        588.15        10.42 o                         
  -6 -10   3        863.45        830.74        13.04 o                         
  -5 -10   3       2335.42       2221.39        22.40 o                         
  -4 -10   3        955.08       1023.84        12.62 o                         
  -3 -10   3        167.09        212.64         5.51 o                         
  -2 -10   3        255.33        343.04         5.78 o                         
  -1 -10   3        109.60        138.62         4.36 o                         
   0 -10   3       2411.39       2350.92        18.16 o                         
   1 -10   3         21.13         36.22         3.21 o                         
   2 -10   3        490.97        497.42         8.82 o                         
   3 -10   3        551.93        620.55         9.28 o                         
   4 -10   3        125.75        131.72         4.20 o                         
   5 -10   3         34.16         61.32         3.35 o                         
   6 -10   3        759.67        677.26         9.80 o                         
   7 -10   3        656.73        637.44         8.50 o                         
   8 -10   3         53.98         61.69         3.29 o                         
   9 -10   3          9.13         17.43         3.31 o                         
  10 -10   3       1128.27       1023.52        14.05 o                         
  11 -10   3         77.62         82.81         8.93 o                         
  12 -10   3        110.68         98.96        12.65 o                         
  13 -10   3          7.93         14.62        10.43 o                         
  14 -10   3        185.65        218.44        15.75 o                         
  15 -10   3         42.30         55.59        11.10 o                         
  16 -10   3         42.58         23.24        10.36 o                         
 -21  -9   3          4.56         18.36        12.81 o                         
 -20  -9   3         70.40         71.74        11.62 o                         
 -19  -9   3         35.31         34.15         8.00 o                         
 -18  -9   3        343.26        335.47        14.55 o                         
 -17  -9   3         32.50         30.64         6.49 o                         
 -16  -9   3         22.25         13.90         6.20 o                         
 -15  -9   3        438.40        474.89        10.89 o                         
 -14  -9   3          0.14         -0.57         3.63 o                         
 -13  -9   3         29.19         12.39         3.68 o                         
 -12  -9   3          3.31          3.50         3.45 o                         
 -11  -9   3        314.23        304.82         7.08 o                         
 -10  -9   3        789.42        750.22        12.42 o                         
  -9  -9   3        992.15        953.14        13.72 o                         
  -8  -9   3         39.04         47.93         3.61 o                         
  -7  -9   3         37.12         44.78         3.36 o                         
  -6  -9   3       1899.24       1979.70        17.86 o                         
  -5  -9   3         13.56         16.70         2.72 o                         
  -4  -9   3       2471.91       2258.96        20.06 o                         
  -3  -9   3        115.10        134.72         4.58 o                         
  -2  -9   3       2972.72       3009.69        21.58 o                         
  -1  -9   3        706.56        702.14         8.30 o                         
   0  -9   3        234.52        226.73         4.52 o                         
   1  -9   3        168.73        172.66         3.89 o                         
   2  -9   3        283.27        288.67         5.72 o                         
   3  -9   3        994.86       1131.24        11.21 o                         
   4  -9   3       1518.83       1481.21        13.06 o                         
   5  -9   3          0.24          4.62         2.28 o                         
   6  -9   3        946.45        891.65        11.04 o                         
   7  -9   3        261.23        289.19         5.81 o                         
   8  -9   3        239.24        217.06         6.49 o                         
   9  -9   3        745.28        735.41        10.85 o                         
  10  -9   3         81.34         94.18         4.57 o                         
  11  -9   3       1133.50       1042.64        15.13 o                         
  12  -9   3         25.45         44.74         6.62 o                         
  13  -9   3        114.52        139.20        12.13 o                         
  14  -9   3         16.07         19.82         8.30 o                         
  15  -9   3          1.43          6.24         8.97 o                         
  16  -9   3         26.12         20.91        10.32 o                         
  17  -9   3         84.20         65.67        20.75 o                         
 -21  -8   3         65.41         60.93        13.59 o                         
 -20  -8   3         15.60         21.34         9.74 o                         
 -19  -8   3         90.92        108.52        10.65 o                         
 -18  -8   3         27.18         24.55         6.64 o                         
 -17  -8   3         81.59        115.86         9.71 o                         
 -16  -8   3        206.61        258.88        11.90 o                         
 -15  -8   3         62.69         58.63         7.35 o                         
 -14  -8   3        616.62        587.83        12.12 o                         
 -13  -8   3          7.93          5.98         4.09 o                         
 -12  -8   3         10.51          6.13         4.03 o                         
 -11  -8   3        412.29        428.52        10.14 o                         
 -10  -8   3        246.70        193.13         6.35 o                         
  -9  -8   3       2154.02       2111.18        20.32 o                         
  -8  -8   3       1073.28       1070.63        12.76 o                         
  -7  -8   3        841.88        765.49        10.29 o                         
  -6  -8   3        239.91        283.68         6.32 o                         
  -5  -8   3       1220.99       1280.68        12.50 o                         
  -4  -8   3          1.03          5.13         1.59 o                         
  -3  -8   3        969.95        995.21         9.88 o                         
  -2  -8   3       1524.89       1372.35        10.49 o                         
  -1  -8   3       1704.00       1828.71        14.35 o                         
   0  -8   3       1860.22       2008.22        14.74 o                         
   1  -8   3        478.16        561.19         6.43 o                         
   2  -8   3        142.04        136.89         4.23 o                         
   3  -8   3       1879.91       1781.15        15.25 o                         
   4  -8   3       1170.59       1274.06        11.53 o                         
   5  -8   3         10.42          8.60         1.83 o                         
   6  -8   3          9.61         11.80         2.12 o                         
   7  -8   3        957.80        894.62        11.09 o                         
   8  -8   3       1244.25       1155.09        12.59 o                         
   9  -8   3        668.14        686.08         8.98 o                         
  10  -8   3        154.78        171.31         5.15 o                         
  11  -8   3        135.92        164.09         8.13 o                         
  12  -8   3        149.86        148.24         8.53 o                         
  13  -8   3         72.16         82.67         6.89 o                         
  14  -8   3        245.19        276.73        11.90 o                         
  15  -8   3        121.74        155.93        11.77 o                         
  16  -8   3          5.27         18.28         9.10 o                         
  17  -8   3         52.33         68.55        11.83 o                         
 -21  -7   3         60.91         76.63        13.07 o                         
 -20  -7   3         43.31         26.91         9.30 o                         
 -19  -7   3          0.58         14.99         8.44 o                         
 -18  -7   3        191.71        186.41        11.21 o                         
 -17  -7   3        318.04        305.56        12.81 o                         
 -16  -7   3         34.72         18.95         5.43 o                         
 -15  -7   3       1638.54       1549.67        21.86 o                         
 -14  -7   3         46.08         49.09         4.78 o                         
 -13  -7   3          5.18          8.01         3.53 o                         
 -12  -7   3       1965.12       1906.46        22.09 o                         
 -11  -7   3         83.15         85.26         6.25 o                         
 -10  -7   3       2823.39       2676.33        24.71 o                         
  -9  -7   3       1997.50       1834.84        17.92 o                         
  -8  -7   3       3446.95       3359.43        27.27 o                         
  -7  -7   3         33.70         45.54         3.09 o                         
  -6  -7   3          8.31         11.94         2.19 o                         
  -5  -7   3        129.73         77.93         3.53 o                         
  -4  -7   3       1233.54       1282.10        12.49 o                         
  -3  -7   3        526.09        597.01         7.06 o                         
  -2  -7   3          5.68          2.19         1.55 o                         
  -1  -7   3         11.95         76.04         2.78 o                         
   0  -7   3        772.94        977.35         8.50 o                         
   1  -7   3       5546.49       5963.61        33.37 o                         
   2  -7   3       2349.24       2261.72        16.68 o                         
   3  -7   3        156.31        125.69         3.41 o                         
   4  -7   3       4344.70       4270.26        25.38 o                         
   5  -7   3         60.28         83.87         2.87 o                         
   6  -7   3         11.40         11.47         1.98 o                         
   7  -7   3         13.86         28.84         2.73 o                         
   8  -7   3        157.98        147.40         4.65 o                         
   9  -7   3       1880.64       1746.42        15.65 o                         
  10  -7   3         63.87         83.41         6.00 o                         
  11  -7   3          0.25          5.39         3.50 o                         
  12  -7   3          1.46         17.70         3.52 o                         
  13  -7   3        783.88        708.04        13.52 o                         
  14  -7   3        154.78        158.24         9.11 o                         
  15  -7   3          1.54          5.69         6.41 o                         
  16  -7   3         42.32         37.35        10.78 o                         
  17  -7   3          7.56          1.79         9.39 o                         
  18  -7   3         50.71         54.55        12.41 o                         
 -21  -6   3        310.37        277.89        19.36 o                         
 -20  -6   3        114.77        103.99        12.08 o                         
 -19  -6   3         22.31         35.96         8.97 o                         
 -18  -6   3          5.92         11.37        11.32 o                         
 -17  -6   3          2.42         10.20         7.69 o                         
 -16  -6   3        548.99        528.51        12.29 o                         
 -15  -6   3        590.07        660.13        13.62 o                         
 -14  -6   3         81.21         75.88         6.14 o                         
 -13  -6   3         63.86         87.39         6.26 o                         
 -12  -6   3        798.09        720.48        13.59 o                         
 -11  -6   3        406.21        434.82         9.88 o                         
 -10  -6   3        464.90        478.06         9.24 o                         
  -9  -6   3          7.28          6.18         2.30 o                         
  -8  -6   3       1527.92       1526.99        15.53 o                         
  -7  -6   3        319.67        258.41         5.43 o                         
  -6  -6   3         24.61         31.79         2.66 o                         
  -5  -6   3       5613.16       6271.33        42.95 o                         
  -4  -6   3        582.66        803.07         8.04 o                         
  -3  -6   3       1387.57       1533.60        11.63 o                         
  -2  -6   3        696.29        505.78         6.09 o                         
  -1  -6   3       1654.29       1840.03        11.02 o                         
   0  -6   3         40.41         34.83         1.83 o                         
   1  -6   3       1262.93       1257.21         8.43 o                         
   2  -6   3        428.43        529.20         4.73 o                         
   3  -6   3       3314.75       3480.45        19.93 o                         
   4  -6   3         51.85         70.03         2.40 o                         
   5  -6   3        134.01        173.56         3.45 o                         
   6  -6   3        180.42        155.91         3.60 o                         
   7  -6   3        968.99        965.85         9.86 o                         
   8  -6   3       5181.43       4806.16        32.88 o                         
   9  -6   3        182.57        150.06         4.33 o                         
  10  -6   3          9.99         19.15         3.93 o                         
  11  -6   3       1216.92       1152.45        15.45 o                         
  12  -6   3        153.87        186.51         6.66 o                         
  13  -6   3        300.77        298.93        10.58 o                         
  14  -6   3        110.93        139.45         8.63 o                         
  15  -6   3         29.81         42.08         5.82 o                         
  16  -6   3        309.54        335.82        12.46 o                         
  17  -6   3          0.85         13.28         8.36 o                         
  18  -6   3          0.48          0.83        10.29 o                         
  19  -6   3         36.43         39.01        12.67 o                         
 -21  -5   3         40.03         65.78        12.05 o                         
 -20  -5   3         18.17         18.27         9.13 o                         
 -19  -5   3         75.72         81.59        12.46 o                         
 -18  -5   3         91.09         91.96        11.72 o                         
 -17  -5   3         90.34        104.18         8.48 o                         
 -16  -5   3         24.49         31.85         5.48 o                         
 -15  -5   3       1313.96       1340.36        18.72 o                         
 -14  -5   3        325.37        277.24         9.60 o                         
 -13  -5   3         78.55         93.35         6.32 o                         
 -12  -5   3       1284.40       1157.09        16.18 o                         
 -11  -5   3         83.79         97.13         5.59 o                         
 -10  -5   3        615.60        625.13        10.53 o                         
  -9  -5   3         26.26         30.26         3.76 o                         
  -8  -5   3        309.20        373.78         7.03 o                         
  -7  -5   3       4610.47       4562.39        29.79 o                         
  -6  -5   3       2158.81       1931.37        15.88 o                         
  -5  -5   3       1928.73       1693.18        13.30 o                         
  -4  -5   3       3931.71       3839.47        24.38 o                         
  -3  -5   3      13815.72      14073.29        67.65 o                         
  -2  -5   3       2735.10       2503.37        15.37 o                         
  -1  -5   3       3385.63       3535.50        18.74 o                         
   0  -5   3       1214.27       1182.19         7.64 o                         
   1  -5   3        288.18        288.12         2.90 o                         
   2  -5   3         12.09          3.11         1.05 o                         
   3  -5   3         20.88         38.26         1.64 o                         
   4  -5   3       1558.12       1578.13        10.20 o                         
   5  -5   3       1560.96       1492.56        10.40 o                         
   6  -5   3         10.85          2.27         1.49 o                         
   7  -5   3       1900.36       1798.14        14.03 o                         
   8  -5   3       1114.30       1047.71        10.43 o                         
   9  -5   3        454.27        449.24         6.96 o                         
  10  -5   3        727.55        764.08        24.08 o                         
  11  -5   3        412.24        398.96         9.48 o                         
  12  -5   3        592.86        566.00        10.38 o                         
  13  -5   3        258.31        289.30         8.95 o                         
  14  -5   3         16.48         23.78         5.70 o                         
  15  -5   3         18.98         14.58         5.23 o                         
  16  -5   3        103.84         91.66         9.63 o                         
  17  -5   3         28.36         31.11         7.46 o                         
  18  -5   3         44.80         47.34        11.37 o                         
  19  -5   3         50.41         35.75        15.18 o                         
 -21  -4   3         39.34         38.14        13.36 o                         
 -20  -4   3        114.71        101.97        12.12 o                         
 -19  -4   3          0.52          7.81         7.30 o                         
 -18  -4   3        609.87        628.13        21.10 o                         
 -17  -4   3         17.99         16.51         6.16 o                         
 -16  -4   3        522.64        516.08        12.61 o                         
 -15  -4   3         25.67         24.24         4.48 o                         
 -14  -4   3        106.80        147.24         6.29 o                         
 -13  -4   3       1236.25       1123.73        13.11 o                         
 -12  -4   3          0.96          4.53         2.45 o                         
 -11  -4   3        663.07        694.44         9.25 o                         
 -10  -4   3       1777.68       1836.13        20.27 o                         
  -9  -4   3        264.64        274.05         5.44 o                         
  -8  -4   3       3519.28       3545.92        25.88 o                         
  -7  -4   3        467.92        416.42         6.19 o                         
  -6  -4   3        585.39        539.66         6.11 o                         
  -5  -4   3       6030.08       5940.26        33.03 o                         
  -4  -4   3       1712.55       1586.73        10.59 o                         
  -3  -4   3         52.67         67.00         2.11 o                         
  -2  -4   3        428.92        454.17         5.07 o                         
  -1  -4   3         37.10         51.21         1.86 o                         
   0  -4   3       5172.17       5278.60        25.31 o                         
   1  -4   3       6289.20       6605.95        29.86 o                         
   2  -4   3       1296.99       1258.55         7.63 o                         
   3  -4   3       4317.12       4740.27        23.39 o                         
   4  -4   3       2554.03       2427.57        14.18 o                         
   5  -4   3       4955.81       4566.52        26.12 o                         
   6  -4   3       1152.50       1089.31         8.83 o                         
   7  -4   3        265.02        279.32         4.09 o                         
   8  -4   3       2994.34       2976.98        22.49 o                         
   9  -4   3          6.91         38.38         6.88 o                         
  10  -4   3        507.82        478.22         8.36 o                         
  11  -4   3       3682.17       3418.63        28.29 o                         
  12  -4   3          8.55         27.27         4.09 o                         
  13  -4   3        140.58        155.02         7.51 o                         
  14  -4   3        171.87        182.07         8.17 o                         
  15  -4   3        287.88        323.09        11.76 o                         
  16  -4   3        326.04        349.41        15.52 o                         
  17  -4   3         74.73        104.14         9.27 o                         
  18  -4   3         81.41        117.31        10.14 o                         
  19  -4   3         33.30         17.84         9.13 o                         
  20  -4   3         90.67        110.53        16.57 o                         
 -21  -3   3          0.15          8.78        10.11 o                         
 -20  -3   3          0.79         -5.15         7.99 o                         
 -19  -3   3        277.35        262.70        16.79 o                         
 -18  -3   3          3.35         11.91         8.17 o                         
 -17  -3   3        185.93        192.56        12.19 o                         
 -16  -3   3        126.00        132.14         9.05 o                         
 -15  -3   3          0.82         11.47         4.30 o                         
 -14  -3   3        757.82        732.17        11.80 o                         
 -13  -3   3         51.37         23.33         2.76 o                         
 -12  -3   3       1103.22        957.85        12.43 o                         
 -11  -3   3        252.33        226.60         5.87 o                         
 -10  -3   3        180.57        119.73         4.14 o                         
  -9  -3   3       1044.76       1000.44        10.39 o                         
  -8  -3   3       3004.41       2975.24        20.30 o                         
  -7  -3   3        931.49        831.28         8.32 o                         
  -6  -3   3       2168.21       2304.22        16.14 o                         
  -5  -3   3       3384.02       3591.20        19.09 o                         
  -4  -3   3       2130.59       2010.79        12.49 o                         
  -3  -3   3          0.56          6.90         1.03 o                         
  -2  -3   3        266.96        281.09         3.08 o                         
  -1  -3   3        190.57        171.86         2.35 o                         
   0  -3   3       2561.34       2940.77        15.13 o                         
   1  -3   3        429.00        452.81         3.45 o                         
   2  -3   3       3551.43       3523.62        16.62 o                         
   3  -3   3         24.43         25.97         1.31 o                         
   4  -3   3       1687.07       1689.16        10.12 o                         
   5  -3   3       8191.78       7655.19        38.88 o                         
   6  -3   3        453.98        585.53         5.39 o                         
   7  -3   3         86.23        122.88         3.94 o                         
   8  -3   3        361.79        349.10         6.13 o                         
   9  -3   3        292.67        365.14         7.63 o                         
  10  -3   3        990.33        993.66        12.59 o                         
  11  -3   3        149.04        159.61         5.92 o                         
  12  -3   3        195.21        211.51         8.10 o                         
  13  -3   3        140.23        111.18         5.12 o                         
  14  -3   3         38.96         39.84         5.08 o                         
  15  -3   3        158.45        178.62        10.42 o                         
  16  -3   3        464.80        508.55        14.63 o                         
  17  -3   3         44.89         59.57         9.85 o                         
  18  -3   3         16.50         26.37         7.27 o                         
  19  -3   3          7.60         26.15         8.70 o                         
  20  -3   3         56.82         60.70        13.10 o                         
 -21  -2   3         25.69         17.93         9.13 o                         
 -20  -2   3          4.62          3.30         9.98 o                         
 -19  -2   3         14.85         40.17         8.40 o                         
 -18  -2   3        887.92        883.29        23.65 o                         
 -17  -2   3        213.84        231.72        13.52 o                         
 -16  -2   3         16.82         19.38         6.78 o                         
 -15  -2   3          2.28          6.12         5.06 o                         
 -14  -2   3        262.04        294.86         8.31 o                         
 -13  -2   3       1874.22       1742.75        19.90 o                         
 -12  -2   3        157.17        132.56         5.38 o                         
 -11  -2   3         30.49         49.87         3.38 o                         
 -10  -2   3       4021.99       3711.42        24.34 o                         
  -9  -2   3          1.83         -0.42         1.73 o                         
  -8  -2   3       2703.37       2509.24        17.15 o                         
  -7  -2   3       9897.31      10336.23        54.97 o                         
  -6  -2   3       1527.08       1647.53        11.12 o                         
  -5  -2   3          0.97          2.10         1.24 o                         
  -4  -2   3        688.84        698.78         5.70 o                         
  -3  -2   3        497.03        377.61         3.68 o                         
  -2  -2   3        479.52        465.51         4.08 o                         
  -1  -2   3       8519.07       9288.17        47.27 o                         
   0  -2   3      37520.45      39146.52       458.72 o                         
   1  -2   3       8859.36       9052.40        41.00 o                         
   2  -2   3       2492.08       2168.74        11.13 o                         
   3  -2   3      14951.00      14796.14        60.35 o                         
   4  -2   3         94.06        136.38         2.00 o                         
   5  -2   3        546.52        536.85         4.58 o                         
   6  -2   3          9.05         31.66         1.75 o                         
   7  -2   3       2046.46       2136.72        15.59 o                         
   8  -2   3        326.14        281.93         5.05 o                         
   9  -2   3        738.66        683.69         8.98 o                         
  10  -2   3        911.71        995.22        12.58 o                         
  11  -2   3          6.80          9.93         2.76 o                         
  12  -2   3         84.68         90.06         5.91 o                         
  13  -2   3         90.50         83.18         6.01 o                         
  14  -2   3         63.21         47.73         4.69 o                         
  15  -2   3        100.12         98.59         7.81 o                         
  16  -2   3        412.21        416.56        15.23 o                         
  17  -2   3        107.65        102.22         8.85 o                         
  18  -2   3        256.73        312.82        14.58 o                         
  19  -2   3          5.65          8.65         7.30 o                         
  20  -2   3         18.22         24.87         8.82 o                         
 -20  -1   3        140.14        122.56        12.31 o                         
 -19  -1   3         69.70         59.39         9.07 o                         
 -18  -1   3         17.27         36.33         9.15 o                         
 -17  -1   3         90.84         87.22         8.10 o                         
 -16  -1   3          1.00          2.38         5.53 o                         
 -15  -1   3         31.88         42.83         5.11 o                         
 -14  -1   3        975.18       1046.49        15.21 o                         
 -13  -1   3        440.02        421.76         9.44 o                         
 -12  -1   3         14.76         21.72         3.73 o                         
 -11  -1   3        559.28        548.29         9.86 o                         
 -10  -1   3        127.53        172.79         4.48 o                         
  -9  -1   3       2861.70       2815.96        19.76 o                         
  -8  -1   3        420.09        491.85         5.57 o                         
  -7  -1   3       3806.76       3895.78        23.52 o                         
  -6  -1   3         34.94         62.64         2.05 o                         
  -5  -1   3          0.81         40.14         1.57 o                         
  -4  -1   3       6663.57       6810.67        32.64 o                         
  -3  -1   3        127.83        160.05         2.04 o                         
  -2  -1   3       5416.56       5357.65        25.58 o                         
  -1  -1   3       1421.45       1566.89         9.40 o                         
   0  -1   3      11749.51      12046.94        55.98 o                         
   1  -1   3       4588.86       5092.95        25.31 o                         
   2  -1   3      37833.13      35869.14       986.44 o                         
   3  -1   3       3167.77       3708.03        17.32 o                         
   4  -1   3       3019.41       2615.52        14.40 o                         
   5  -1   3       1060.80       1122.25         7.61 o                         
   6  -1   3       2045.42       2371.86        14.11 o                         
   7  -1   3       1944.97       1980.41        13.90 o                         
   8  -1   3        544.39        468.21         5.73 o                         
   9  -1   3        388.62        464.64         9.26 o                         
  10  -1   3        530.83        454.09         7.65 o                         
  11  -1   3         83.47         74.03         4.29 o                         
  12  -1   3        135.30        160.48         6.36 o                         
  13  -1   3        457.94        450.05         8.62 o                         
  14  -1   3         23.57         21.41         3.29 o                         
  15  -1   3        730.10        737.88        17.57 o                         
  16  -1   3         28.50         15.96         5.59 o                         
  17  -1   3          0.98          6.34         5.94 o                         
  18  -1   3         38.53         50.43         7.76 o                         
  19  -1   3         98.06        107.14         9.51 o                         
  20  -1   3         16.76         19.11         9.55 o                         
  21  -1   3         26.86        -10.28        10.28 o                         
 -20   0   3         49.95         81.86        10.26 o                         
 -19   0   3        143.95        153.64        11.40 o                         
 -18   0   3          2.61         -3.04         8.10 o                         
 -17   0   3        171.75        165.77        11.38 o                         
 -16   0   3         86.70         95.00         7.42 o                         
 -15   0   3        222.49        250.48         9.67 o                         
 -14   0   3         50.96         60.68         6.40 o                         
 -13   0   3        564.28        531.33        10.24 o                         
 -12   0   3         14.18         20.24         3.51 o                         
 -11   0   3        440.85        429.01         8.52 o                         
 -10   0   3       3824.10       3921.65        30.79 o                         
  -9   0   3        814.80        810.86        10.05 o                         
  -8   0   3          0.48          7.66         1.59 o                         
  -7   0   3       3055.59       3249.10        19.87 o                         
  -6   0   3        352.70        243.02         3.60 o                         
  -5   0   3       1311.51       1291.42         8.10 o                         
  -4   0   3        407.01        467.04         3.52 o                         
  -3   0   3      20675.92      21066.11        86.24 o                         
  -2   0   3       1110.71       1057.72         6.41 o                         
  -1   0   3        662.61        612.67         4.34 o                         
   0   0   3       6053.42       6268.27        32.83 o                         
   1   0   3        423.30        372.40         3.21 o                         
   2   0   3       4868.13       4703.99        22.50 o                         
   3   0   3      11716.55      12012.53        56.52 o                         
   4   0   3        206.72        200.36         2.80 o                         
   5   0   3        123.92        130.36         2.53 o                         
   6   0   3       5922.88       5648.29        29.26 o                         
   7   0   3       1018.05       1082.91         9.46 o                         
   8   0   3        505.57        547.59         7.02 o                         
   9   0   3       8686.20       8489.05        51.35 o                         
  10   0   3         15.80         47.34         3.02 o                         
  11   0   3         21.74         60.19         3.52 o                         
  12   0   3         22.39         28.55         2.72 o                         
  13   0   3         61.34         88.96         4.96 o                         
  14   0   3        482.12        462.61        10.79 o                         
  15   0   3        458.28        474.65        13.34 o                         
  16   0   3        165.20        162.17        11.64 o                         
  17   0   3         29.88         39.64         6.67 o                         
  18   0   3          0.22         21.54         6.61 o                         
  19   0   3        138.49        157.78        11.00 o                         
  20   0   3          0.72          5.85         7.74 o                         
  21   0   3          2.18         -9.09         9.09 o                         
 -20   1   3         55.42         53.25        11.35 o                         
 -19   1   3          1.20          5.31         7.19 o                         
 -18   1   3        352.39        397.97        18.77 o                         
 -17   1   3         21.05         32.10         7.31 o                         
 -16   1   3        552.93        528.76        12.83 o                         
 -15   1   3         41.13         43.67         5.33 o                         
 -14   1   3         88.44         80.32         5.84 o                         
 -13   1   3          3.49          5.62         3.40 o                         
 -12   1   3         16.53         11.90         3.50 o                         
 -11   1   3        435.71        393.29        13.17 o                         
 -10   1   3        219.86        215.23         6.61 o                         
  -9   1   3       1412.68       1353.96        15.24 o                         
  -8   1   3          0.17          4.29         1.75 o                         
  -7   1   3       1136.70       1123.03         9.23 o                         
  -6   1   3       6306.35       6259.52        34.50 o                         
  -5   1   3         32.78         42.43         1.93 o                         
  -4   1   3       2112.02       1967.38        11.23 o                         
  -3   1   3       9237.77       9906.66        44.20 o                         
  -2   1   3      10383.94      10948.08        48.12 o                         
  -1   1   3       8858.18       8787.56        40.20 o                         
   0   1   3         31.45         32.39         1.11 o                         
   1   1   3       6957.30       7128.67        38.31 o                         
   2   1   3        282.73        377.73         3.70 o                         
   3   1   3      41547.77      43616.60       504.83 o                         
   4   1   3       4633.81       4885.52        26.10 o                         
   5   1   3       1507.19       1630.85        10.60 o                         
   6   1   3        272.54        177.88         3.04 o                         
   7   1   3          9.66         15.31         1.82 o                         
   8   1   3       4986.22       5614.35        35.11 o                         
   9   1   3         21.61         60.85         6.23 o                         
  10   1   3       7667.26       7563.13        50.35 o                         
  11   1   3        657.40        620.89         9.04 o                         
  12   1   3        870.45        907.47        11.33 o                         
  13   1   3        459.94        371.84         7.65 o                         
  14   1   3        254.88        249.77         8.24 o                         
  15   1   3        601.34        568.26        10.75 o                         
  16   1   3        299.60        313.50        14.30 o                         
  17   1   3          3.24         10.66         5.90 o                         
  18   1   3        402.70        407.44        15.10 o                         
  19   1   3         68.20         54.77         8.35 o                         
  20   1   3        115.08         74.37        14.30 o                         
  21   1   3         22.93         11.13         8.70 o                         
 -20   2   3        336.08        346.01        18.82 o                         
 -19   2   3        344.51        302.44        16.12 o                         
 -18   2   3         54.93         61.90         9.16 o                         
 -17   2   3        195.58        214.34        11.84 o                         
 -16   2   3         16.18         17.34         6.06 o                         
 -15   2   3        336.60        376.43        10.77 o                         
 -14   2   3         23.97         23.79         4.23 o                         
 -13   2   3         30.08         28.93         3.71 o                         
 -12   2   3        155.85        142.99         5.91 o                         
 -11   2   3         70.28         65.42         4.26 o                         
 -10   2   3        861.69        830.12        11.17 o                         
  -9   2   3        213.94        219.18         5.49 o                         
  -8   2   3        938.01        882.01         9.05 o                         
  -7   2   3       3895.39       4088.60        25.01 o                         
  -6   2   3       1035.44       1175.76         8.90 o                         
  -5   2   3          1.06          9.37         1.36 o                         
  -4   2   3       7663.30       8121.00        38.18 o                         
  -3   2   3          1.14          5.30         0.92 o                         
  -2   2   3      10293.18      10324.03        45.64 o                         
  -1   2   3       2745.15       3092.02        15.44 o                         
   0   2   3       9232.64      10174.78        43.51 o                         
   1   2   3      16670.72      16842.66        75.92 o                         
   2   2   3        134.44        160.68         2.16 o                         
   3   2   3        174.08        169.32         2.56 o                         
   4   2   3       1801.61       1801.79        11.86 o                         
   5   2   3         55.44         80.24         2.45 o                         
   6   2   3       2672.56       2891.93        19.06 o                         
   7   2   3          9.40          3.44         1.89 o                         
   8   2   3        514.59        621.53        15.42 o                         
   9   2   3       2059.48       2044.54        18.24 o                         
  10   2   3        498.92        500.50         7.55 o                         
  11   2   3          0.49          7.37         2.22 o                         
  12   2   3         35.08         30.02         3.21 o                         
  13   2   3        827.00        842.90        14.40 o                         
  14   2   3        699.15        709.23        12.12 o                         
  15   2   3       1188.19       1137.30        17.18 o                         
  16   2   3         24.96         28.73         5.98 o                         
  17   2   3        481.91        457.00        26.37 o                         
  18   2   3        229.72        225.07        12.52 o                         
  19   2   3        162.62        170.03        15.12 o                         
  20   2   3          1.56         12.50         7.92 o                         
  21   2   3          2.06         -8.66         8.66 o                         
 -19   3   3          0.28         10.76         8.10 o                         
 -18   3   3         41.82         40.15        12.25 o                         
 -17   3   3        139.68        131.39         9.69 o                         
 -16   3   3        179.18        187.35        11.22 o                         
 -15   3   3        141.63        146.80         8.70 o                         
 -14   3   3         55.17         87.73         5.84 o                         
 -13   3   3        983.98        975.97        15.70 o                         
 -12   3   3          1.52          4.08         3.22 o                         
 -11   3   3       1613.76       1488.12        18.40 o                         
 -10   3   3        125.87        174.68         7.87 o                         
  -9   3   3        880.34        935.62        11.35 o                         
  -8   3   3          6.75         16.99         2.32 o                         
  -7   3   3        868.08        829.97         9.04 o                         
  -6   3   3       2092.16       1710.43        13.20 o                         
  -5   3   3       5300.63       4994.52        33.30 o                         
  -4   3   3        522.33        496.67         5.06 o                         
  -3   3   3        652.91        654.73         5.77 o                         
  -2   3   3      13844.54      14101.52        73.38 o                         
  -1   3   3       2460.49       2813.58        14.50 o                         
   0   3   3      43539.78      45208.91       529.02 o                         
   1   3   3      12563.26      12821.10        54.94 o                         
   2   3   3       3929.46       3978.51        20.60 o                         
   3   3   3      10716.78      11728.94        58.35 o                         
   4   3   3      10965.96      10719.58        54.06 o                         
   5   3   3       4198.76       4857.99        26.55 o                         
   6   3   3       3884.42       4311.62        29.49 o                         
   7   3   3        971.99        895.59        10.10 o                         
   8   3   3        278.26        303.62         9.42 o                         
   9   3   3        401.47        380.54         7.04 o                         
  10   3   3       2052.66       1928.85        22.01 o                         
  11   3   3        696.04        758.42        14.89 o                         
  12   3   3       2551.44       2408.81        25.80 o                         
  13   3   3         88.41        145.04         6.37 o                         
  14   3   3         11.60         10.97         3.83 o                         
  15   3   3        193.96        208.87         7.61 o                         
  16   3   3        133.32        157.39         7.47 o                         
  17   3   3        372.22        413.63        14.70 o                         
  18   3   3          1.36          4.49         6.11 o                         
  19   3   3        103.14        137.15        11.57 o                         
  20   3   3        146.50        192.50        13.94 o                         
  21   3   3          0.16          0.36         8.11 o                         
  22   3   3        146.14        164.23        20.55 o                         
 -19   4   3         55.64         47.45        12.47 o                         
 -18   4   3          2.84         -3.89         6.94 o                         
 -17   4   3        364.26        375.19        13.90 o                         
 -16   4   3          8.92          3.83         5.34 o                         
 -15   4   3         44.22         44.62         6.17 o                         
 -14   4   3          4.12         27.51         4.18 o                         
 -13   4   3        209.37        184.47         6.97 o                         
 -12   4   3       2112.43       2048.01        22.45 o                         
 -11   4   3         11.69         18.15         3.06 o                         
 -10   4   3          5.29         -2.49         2.49 o                         
  -9   4   3         37.60         45.16         3.15 o                         
  -8   4   3        296.91        281.64         5.21 o                         
  -7   4   3        334.17        318.46         4.91 o                         
  -6   4   3         10.95         11.95         1.62 o                         
  -5   4   3       2053.79       2062.75        18.05 o                         
  -4   4   3        920.57        870.17        10.02 o                         
  -3   4   3          3.64         28.60         1.96 o                         
  -2   4   3        171.31        146.80         2.56 o                         
  -1   4   3       2276.30       2346.73        12.37 o                         
   0   4   3       3612.54       3795.52        17.38 o                         
   1   4   3        329.87        342.45         3.25 o                         
   2   4   3       8449.95       8300.65        39.16 o                         
   3   4   3       6291.53       6156.96        32.46 o                         
   4   4   3        301.67        286.55         3.68 o                         
   5   4   3         12.51         16.78         1.51 o                         
   6   4   3        261.66        373.43         4.90 o                         
   7   4   3       1931.65       1799.59        17.82 o                         
   8   4   3        175.97        172.31         5.33 o                         
   9   4   3        353.28        356.91         7.81 o                         
  10   4   3        990.89        951.69        13.66 o                         
  11   4   3        277.09        291.05         7.85 o                         
  12   4   3        294.78        306.06         9.19 o                         
  13   4   3        115.51         85.25         6.13 o                         
  14   4   3         39.92         52.66         4.87 o                         
  15   4   3        397.08        383.17        11.33 o                         
  16   4   3         16.28         23.63         5.04 o                         
  17   4   3        116.99        146.43         9.35 o                         
  18   4   3         30.61         28.77         7.42 o                         
  19   4   3        116.05        163.92        13.69 o                         
  20   4   3        246.34        251.26        15.00 o                         
  21   4   3         47.67         42.82         9.68 o                         
  22   4   3        173.21        161.35        16.19 o                         
 -18   5   3        158.57        159.78        16.06 o                         
 -17   5   3          8.49         17.34         9.77 o                         
 -16   5   3          5.18          2.10         6.79 o                         
 -15   5   3         69.55         66.44         7.96 o                         
 -14   5   3         44.74         55.25         5.76 o                         
 -13   5   3         13.96         19.19         3.22 o                         
 -12   5   3          0.63          1.28         3.10 o                         
 -11   5   3        305.46        300.60         7.15 o                         
 -10   5   3         55.74         87.24         4.23 o                         
  -9   5   3          1.07          5.68         2.13 o                         
  -8   5   3        672.22        671.33         9.18 o                         
  -7   5   3         40.04         32.89         2.75 o                         
  -6   5   3       1366.80       1375.61        13.90 o                         
  -5   5   3        443.60        466.87         7.27 o                         
  -4   5   3         22.99         18.20         2.17 o                         
  -3   5   3       1490.82       1440.12        13.14 o                         
  -2   5   3       8061.13       8299.69        45.57 o                         
  -1   5   3      21213.48      22228.55        97.17 o                         
   0   5   3       1667.67       1735.84         9.55 o                         
   1   5   3        107.88        145.28         2.35 o                         
   2   5   3          0.72         14.19         1.28 o                         
   3   5   3       8313.78       8774.22        43.00 o                         
   4   5   3       6155.65       6224.92        33.39 o                         
   5   5   3        127.90        170.82         3.39 o                         
   6   5   3          0.38          7.68         2.35 o                         
   7   5   3        770.96        866.52        13.97 o                         
   8   5   3        136.63        121.95         5.14 o                         
   9   5   3        224.55        205.14         6.70 o                         
  10   5   3          7.14         -2.94         2.94 o                         
  11   5   3        173.25        130.81         7.27 o                         
  12   5   3       2889.76       2876.23        32.33 o                         
  13   5   3          6.93         -2.45         4.12 o                         
  14   5   3          7.29         16.30         4.99 o                         
  15   5   3        288.81        289.97        10.53 o                         
  16   5   3        229.15        256.84        10.23 o                         
  17   5   3          1.25          0.83         4.49 o                         
  18   5   3         57.23         45.95         7.35 o                         
  19   5   3          1.02         -0.01         7.38 o                         
  20   5   3         33.54         32.88         9.62 o                         
  21   5   3         63.87         57.14         9.84 o                         
  22   5   3        372.70        378.49        25.83 o                         
 -18   6   3        150.57        126.89        20.10 o                         
 -17   6   3        108.64         93.78        13.50 o                         
 -16   6   3        148.31        153.35        12.07 o                         
 -15   6   3        107.80        147.00        12.93 o                         
 -14   6   3         49.79         56.74         6.08 o                         
 -13   6   3          4.11         18.27         4.16 o                         
 -12   6   3        296.34        294.88         8.82 o                         
 -11   6   3         17.54         37.89         4.06 o                         
 -10   6   3        178.61        179.28         6.52 o                         
  -9   6   3         58.76         62.36         4.07 o                         
  -8   6   3        259.76        289.47         7.92 o                         
  -7   6   3       1576.53       1537.51        15.20 o                         
  -6   6   3       1124.68       1022.76        11.45 o                         
  -5   6   3         43.39         93.81         3.43 o                         
  -4   6   3       4703.11       4763.58        35.96 o                         
  -3   6   3       4181.35       4305.69        31.26 o                         
  -2   6   3       2910.30       2791.36        17.61 o                         
  -1   6   3       3896.14       3865.42        20.69 o                         
   0   6   3        600.04        801.92         6.11 o                         
   1   6   3        995.10       1135.97         7.37 o                         
   2   6   3       9138.17       8982.34        43.96 o                         
   3   6   3       3672.49       4132.33        22.31 o                         
   4   6   3        154.80        165.18         4.13 o                         
   5   6   3       2496.10       2590.50        18.32 o                         
   6   6   3         56.34         94.53         4.09 o                         
   7   6   3        574.15        557.47         8.58 o                         
   8   6   3        869.41        861.83        11.16 o                         
   9   6   3        970.29       1128.63        15.45 o                         
  10   6   3         58.72         65.29         5.74 o                         
  11   6   3        764.41        639.41        13.20 o                         
  12   6   3         31.41         48.27         6.69 o                         
  13   6   3        581.53        482.49        13.40 o                         
  14   6   3         51.73         56.62         6.94 o                         
  15   6   3        244.40        247.62        11.34 o                         
  16   6   3         80.36         50.91         6.05 o                         
  17   6   3        387.13        362.45        12.68 o                         
  18   6   3        110.57        143.12        12.27 o                         
  19   6   3          0.67         -2.54         5.95 o                         
  20   6   3        225.24        230.55        14.63 o                         
  21   6   3        485.14        483.51        20.73 o                         
  22   6   3        216.43        237.94        18.15 o                         
 -17   7   3        149.62        151.42        12.72 o                         
 -16   7   3         83.11         75.85        15.06 o                         
 -15   7   3         42.73         57.49         8.06 o                         
 -14   7   3        245.32        238.93        12.31 o                         
 -13   7   3         27.74         24.26         4.47 o                         
 -12   7   3        239.26        227.97         8.62 o                         
 -11   7   3        195.95        185.66         6.98 o                         
 -10   7   3         48.50         72.25         4.30 o                         
  -9   7   3         85.50         86.99         5.93 o                         
  -8   7   3       2152.87       2038.61        20.59 o                         
  -7   7   3         16.14         31.05         2.99 o                         
  -6   7   3        307.75        323.48         6.36 o                         
  -5   7   3          5.78          9.64         2.17 o                         
  -4   7   3          0.20         11.07         2.43 o                         
  -3   7   3       9831.80       9880.17        61.93 o                         
  -2   7   3         47.14         72.43         2.54 o                         
  -1   7   3          2.91         10.79         1.36 o                         
   0   7   3        946.49       1262.54         9.68 o                         
   1   7   3       1822.20       1899.49        12.80 o                         
   2   7   3       7989.43       8379.98        43.73 o                         
   3   7   3        339.65        365.33         4.93 o                         
   4   7   3         21.80         60.33         2.83 o                         
   5   7   3         33.52         25.99         2.34 o                         
   6   7   3       3627.73       3588.30        28.48 o                         
   7   7   3        372.17        396.25         7.39 o                         
   8   7   3       1197.24       1168.12        14.01 o                         
   9   7   3        507.98        500.02         9.50 o                         
  10   7   3       2835.83       2788.12        30.56 o                         
  11   7   3          3.36          2.06         3.89 o                         
  12   7   3       1005.11        825.65        17.08 o                         
  13   7   3         30.05         31.84         5.88 o                         
  14   7   3        100.33         88.25         7.81 o                         
  15   7   3        170.12        188.35        10.44 o                         
  16   7   3          0.65         -0.42         4.48 o                         
  17   7   3         19.15         17.11         5.91 o                         
  18   7   3        103.46        106.32        10.19 o                         
  19   7   3         28.58         16.40         7.17 o                         
  20   7   3        403.05        481.41        19.43 o                         
  21   7   3          0.26         -7.75         7.75 o                         
  22   7   3        452.98        446.37        24.27 o                         
 -17   8   3          0.19        -10.37        10.37 o                         
 -16   8   3         20.57         20.88         8.63 o                         
 -15   8   3          0.32         -6.75         6.75 o                         
 -14   8   3        169.25        157.05        10.45 o                         
 -13   8   3        631.28        651.20        14.77 o                         
 -12   8   3         90.74         93.92         6.89 o                         
 -11   8   3         25.41         25.61         4.68 o                         
 -10   8   3        332.05        351.85         9.61 o                         
  -9   8   3        126.00        129.47         6.49 o                         
  -8   8   3          2.12         -0.60         3.19 o                         
  -7   8   3       1718.37       1580.60        15.98 o                         
  -6   8   3       2730.72       2685.96        22.36 o                         
  -5   8   3        998.99        999.86        12.36 o                         
  -4   8   3        381.25        345.11         6.88 o                         
  -3   8   3        785.88        828.48         8.22 o                         
  -2   8   3       4556.46       4338.20        27.20 o                         
  -1   8   3       7808.88       7926.93        45.30 o                         
   0   8   3        567.99        658.43         6.62 o                         
   1   8   3       8314.31       7575.69        41.21 o                         
   2   8   3       2559.83       2553.15        16.94 o                         
   3   8   3       1330.04       1439.25        11.28 o                         
   4   8   3        231.24        334.60         5.37 o                         
   5   8   3       3809.79       3871.22        27.96 o                         
   6   8   3        819.19        753.41        10.01 o                         
   7   8   3        573.38        560.26         8.95 o                         
   8   8   3        336.61        370.25         7.64 o
[truncated: 2,276,832 more chars]
