# Supplementary material for: Crystal structures of the Lewis acid–base adducts {[(C6H11)2N]3Ti–LB}+[MeB(C6F5)3]−·1.5C7H8; LB = (C6H5)3PO (1), p-F—C6H4CN (2)
Source: Acta Crystallogr E Crystallogr Commun. 2022 Aug 16;78(Pt 9):912–5. doi: 10.1107/S2056989022007952 (PMC9443798; doi:10.1107/S2056989022007952)
Supplement: Supplementary file 3 [file e-78-00912-2sup3.hkl]

data_2                                                                          
_shelx_title ' [Ti(N(C6H11)2)3(C6H4FCN)] [B(CH3)(C6F5)3] *1.5C7H8 in P-1'       
_shelx_refln_list_code          4                                               
_shelx_F_calc_maximum      343.71                                               
_exptl_crystal_F_000      1438.00                                               
_reflns_d_resolution_high  0.6400                                               
                                                                                
loop_                                                                           
 _space_group_symop_operation_xyz                                               
 'x, y, z'                                                                      
 '-x, -y, -z'                                                                   
                                                                                
_cell_length_a    12.1151                                                       
_cell_length_b    13.2796                                                       
_cell_length_c    21.1662                                                       
_cell_angle_alpha  77.916                                                       
_cell_angle_beta   88.886                                                       
_cell_angle_gamma  87.983                                                       
                                                                                
_shelx_F_squared_multiplier     1.000                                           
                                                                                
loop_                                                                           
 _refln_index_h                                                                 
 _refln_index_k                                                                 
 _refln_index_l                                                                 
 _refln_F_squared_calc                                                          
 _refln_F_squared_meas                                                          
 _refln_F_squared_sigma                                                         
 _refln_observed_status                                                         
   1   0   0       1738.62       1825.75        23.28 o                         
   2   0   0       8431.38       8575.17        79.89 o                         
   3   0   0       1730.43       1668.00        15.88 o                         
   4   0   0          0.40          3.27         1.34 o                         
   5   0   0        245.38        309.72         4.78 o                         
   6   0   0        670.28        628.91         6.57 o                         
   7   0   0        272.22        266.42         4.78 o                         
   8   0   0        549.06        568.76         7.49 o                         
   9   0   0       1570.06       1701.20        16.06 o                         
  10   0   0        164.33        152.98         5.20 o                         
  11   0   0       2746.00       2659.43        25.72 o                         
  12   0   0       2595.63       2553.04        23.99 o                         
  13   0   0         15.85         15.87         3.42 o                         
  14   0   0          3.77          4.67         8.09 o                         
  15   0   0        189.69        184.58        10.61 o                         
  16   0   0         48.70         53.34         8.29 o                         
  17   0   0        140.37        149.30        12.65 o                         
  18   0   0         92.41         92.91        10.23 o                         
 -18   1   0         35.57         40.90         9.79 o                         
 -17   1   0         87.72         80.85        12.85 o                         
 -16   1   0          7.82         16.89         7.45 o                         
 -15   1   0        114.25        114.17         9.41 o                         
 -14   1   0          4.79          8.67         5.16 o                         
 -13   1   0          8.75         16.63         4.23 o                         
 -12   1   0       1942.02       1945.42        21.39 o                         
 -11   1   0        345.40        357.34         7.56 o                         
 -10   1   0          2.85         -1.32         2.69 o                         
  -9   1   0         50.49         38.70         2.99 o                         
  -8   1   0        432.87        426.97         6.48 o                         
  -7   1   0       1432.67       1326.26        14.67 o                         
  -6   1   0        408.51        570.86         7.37 o                         
  -5   1   0         32.75         23.41         1.99 o                         
  -4   1   0       3723.99       3744.37        27.94 o                         
  -3   1   0       1209.48       1253.17         9.86 o                         
  -2   1   0        792.08        796.24         6.03 o                         
  -1   1   0      19457.34      19964.90       101.09 o                         
   0   1   0        151.58        116.28         2.89 o                         
   1   1   0       9135.43      10154.64        71.15 o                         
   2   1   0       2150.59       2194.27        24.08 o                         
   3   1   0       3447.80       3764.38        40.68 o                         
   4   1   0         83.15         71.01         2.47 o                         
   5   1   0         22.78         29.51         2.42 o                         
   6   1   0       1922.14       2011.80        24.91 o                         
   7   1   0       2153.43       2140.12        19.44 o                         
   8   1   0         55.95         58.62         2.71 o                         
   9   1   0        506.62        549.20         7.05 o                         
  10   1   0        156.38        164.40         4.20 o                         
  11   1   0          1.72          4.31         2.35 o                         
  12   1   0       3231.44       3083.35        28.89 o                         
  13   1   0        455.92        472.53         9.52 o                         
  14   1   0         10.79          9.20         5.37 o                         
  15   1   0         21.23         21.01         7.36 o                         
  16   1   0        342.94        342.51        13.24 o                         
  17   1   0         39.87         25.19         8.11 o                         
  18   1   0          0.36          1.74        10.05 o                         
 -18   2   0         99.39        110.17        11.48 o                         
 -17   2   0        106.34        110.11        10.75 o                         
 -16   2   0        127.76        128.53        17.13 o                         
 -15   2   0        121.96        139.18        10.22 o                         
 -14   2   0          8.64          0.28         7.10 o                         
 -13   2   0       1293.73       1296.92        23.32 o                         
 -12   2   0        162.48        171.80         7.40 o                         
 -11   2   0          3.98         -1.90         4.10 o                         
 -10   2   0        823.21        839.15        10.92 o                         
  -9   2   0        699.55        688.32         8.95 o                         
  -8   2   0        311.19        336.31         6.33 o                         
  -7   2   0          7.24          7.85         2.14 o                         
  -6   2   0        198.53        330.02         6.57 o                         
  -5   2   0        774.99        926.13         9.22 o                         
  -4   2   0         37.84         39.99         2.16 o                         
  -3   2   0        349.73        337.53         4.53 o                         
  -2   2   0        212.23        210.16         3.67 o                         
  -1   2   0        311.37        282.66         3.47 o                         
   0   2   0       9250.61       9901.60        53.45 o                         
   1   2   0       6299.27       6365.16        33.49 o                         
   2   2   0       2058.18       2098.91        16.66 o                         
   3   2   0      12822.45      13402.32       124.92 o                         
   4   2   0       3547.50       3788.88        41.69 o                         
   5   2   0      12732.36      12946.37       136.48 o                         
   6   2   0         34.57         30.63         1.68 o                         
   7   2   0       4070.84       4217.23        48.09 o                         
   8   2   0        301.45        303.45         5.41 o                         
   9   2   0         17.75         16.63         2.33 o                         
  10   2   0         88.38         86.92         4.27 o                         
  11   2   0         55.40         58.48         4.12 o                         
  12   2   0        139.52        124.41         5.34 o                         
  13   2   0        333.32        332.47         8.38 o                         
  14   2   0          1.82          6.19         4.65 o                         
  15   2   0         26.50         22.12         7.18 o                         
  16   2   0        196.63        206.64        10.49 o                         
  17   2   0        120.91        110.72         9.57 o                         
  18   2   0         56.69         71.08         8.20 o                         
 -18   3   0         17.94         20.35         9.03 o                         
 -17   3   0        410.17        404.07        17.47 o                         
 -16   3   0          2.30         -6.92         6.92 o                         
 -15   3   0         72.58         53.28         7.09 o                         
 -14   3   0         40.89         37.03         6.92 o                         
 -13   3   0          9.95          2.85         5.24 o                         
 -12   3   0        116.31         92.23         6.53 o                         
 -11   3   0          5.76          0.51         4.05 o                         
 -10   3   0       1487.77       1428.87        17.34 o                         
  -9   3   0        159.79        175.62         4.75 o                         
  -8   3   0        146.00        171.74         5.18 o                         
  -7   3   0         37.92         24.35         2.89 o                         
  -6   3   0       1882.79       1771.67        17.75 o                         
  -5   3   0        377.32        509.96         7.20 o                         
  -4   3   0        205.17        197.65         4.33 o                         
  -3   3   0         35.70         44.40         2.63 o                         
  -2   3   0         32.07         23.19         1.73 o                         
  -1   3   0        151.00        157.01         2.78 o                         
   0   3   0      14182.39      14968.63       104.23 o                         
   1   3   0        131.18         82.76         1.50 o                         
   2   3   0          4.88         -0.09         1.33 o                         
   3   3   0        597.02        569.25         6.29 o                         
   4   3   0        917.73       1064.09         9.17 o                         
   5   3   0       1235.92       1491.63        15.15 o                         
   6   3   0        332.56        413.73         7.55 o                         
   7   3   0         35.88         67.90         2.62 o                         
   8   3   0       1410.10       1443.82        34.56 o                         
   9   3   0        212.33        223.27        11.66 o                         
  10   3   0       1152.28       1106.48        14.36 o                         
  11   3   0        152.53        142.84         6.28 o                         
  12   3   0         19.33         28.96         3.01 o                         
  13   3   0          4.10          5.42         2.89 o                         
  14   3   0        254.48        278.67         7.46 o                         
  15   3   0         85.81         79.61         7.19 o                         
  16   3   0          2.53         10.43         5.22 o                         
  17   3   0         10.81          9.92         5.26 o                         
  18   3   0         85.96         76.03        17.92 o                         
 -18   4   0          0.98         -0.35         8.64 o                         
 -17   4   0         50.78         49.11        13.95 o                         
 -16   4   0        151.12        177.64        12.84 o                         
 -15   4   0        317.74        327.24        13.61 o                         
 -14   4   0         22.23         14.99         6.07 o                         
 -13   4   0        225.25        195.18         9.69 o                         
 -12   4   0        107.66         87.71         6.44 o                         
 -11   4   0        252.22        223.20         8.56 o                         
 -10   4   0        556.31        513.24        11.27 o                         
  -9   4   0       1811.18       1833.47        18.86 o                         
  -8   4   0          9.89          5.57         3.01 o                         
  -7   4   0         78.18         74.31         4.00 o                         
  -6   4   0        477.64        415.92         6.86 o                         
  -5   4   0       1534.01       1855.51        15.61 o                         
  -4   4   0       3446.06       3640.52        29.37 o                         
  -3   4   0         10.10         20.54         1.92 o                         
  -2   4   0        922.71       1005.17         9.40 o                         
  -1   4   0       1217.72       1328.72        11.51 o                         
   0   4   0          0.54          1.14         1.51 o                         
   1   4   0        932.88        923.03         7.13 o                         
   2   4   0       2799.04       2683.29        19.47 o                         
   3   4   0        252.67        233.42         4.22 o                         
   4   4   0       1439.93       1539.29        14.81 o                         
   5   4   0       1004.74       1112.84        10.23 o                         
   6   4   0       3001.18       3139.62        26.01 o                         
   7   4   0        419.69        445.63         6.06 o                         
   8   4   0        213.39        244.46         4.80 o                         
   9   4   0          0.17          5.39         2.08 o                         
  10   4   0         54.59         71.05         3.76 o                         
  11   4   0         19.75         20.43         2.97 o                         
  12   4   0         15.36         16.10         4.38 o                         
  13   4   0        117.94        110.33         4.55 o                         
  14   4   0          0.39         -1.42         3.50 o                         
  15   4   0         14.76          7.02         3.13 o                         
  16   4   0          0.09          1.63         9.81 o                         
  17   4   0         28.72         36.16         9.22 o                         
  18   4   0          8.83         -9.09        11.07 o                         
 -18   5   0         22.70         12.13         9.22 o                         
 -17   5   0          1.74         -1.87         8.36 o                         
 -16   5   0         97.66        102.78         9.67 o                         
 -15   5   0         37.39         33.57         7.55 o                         
 -14   5   0        362.84        351.17        13.52 o                         
 -13   5   0          2.83         -2.78         7.20 o                         
 -12   5   0         49.90         40.50         5.65 o                         
 -11   5   0        427.01        431.50        11.06 o                         
 -10   5   0       2170.01       2097.84        25.10 o                         
  -9   5   0       3745.94       3569.61        33.69 o                         
  -8   5   0        636.49        660.57        10.34 o                         
  -7   5   0        437.47        469.79         8.45 o                         
  -6   5   0       2081.41       2231.07        18.60 o                         
  -5   5   0          0.48         -1.43         2.49 o                         
  -4   5   0         18.88         55.51         2.65 o                         
  -3   5   0        626.00        599.46         7.87 o                         
  -2   5   0       6940.79       7144.99        49.82 o                         
  -1   5   0      15315.44      15930.12       106.37 o                         
   0   5   0       1989.90       2130.91        17.66 o                         
   1   5   0        815.86        871.59         8.48 o                         
   2   5   0         24.25         30.25         2.18 o                         
   3   5   0        567.78        718.48         8.05 o                         
   4   5   0       1791.41       1924.20        17.35 o                         
   5   5   0       2145.39       2029.59        19.50 o                         
   6   5   0       3433.49       3596.40        29.98 o                         
   7   5   0       1773.57       1818.12        17.40 o                         
   8   5   0       1136.26       1101.04        11.11 o                         
   9   5   0        200.18        195.33         5.06 o                         
  10   5   0        185.00        184.72         5.49 o                         
  11   5   0        855.72        768.48        11.44 o                         
  12   5   0        119.90         99.84         4.23 o                         
  13   5   0        546.54        569.05         9.76 o                         
  14   5   0          1.32          0.37         3.90 o                         
  15   5   0        226.06        258.57        15.22 o                         
  16   5   0         15.61          8.42         8.23 o                         
  17   5   0         45.07         18.28        10.89 o                         
  18   5   0        142.57        137.58        16.00 o                         
 -17   6   0          9.79          1.89        12.28 o                         
 -16   6   0         32.25         30.80         8.22 o                         
 -15   6   0         53.03         70.25        12.84 o                         
 -14   6   0        125.58        153.61        10.18 o                         
 -13   6   0          2.28         -0.28         6.19 o                         
 -12   6   0          7.10         -3.21         4.91 o                         
 -11   6   0         52.97         48.12         6.00 o                         
 -10   6   0       2458.18       2404.60        28.10 o                         
  -9   6   0       1594.49       1515.68        18.81 o                         
  -8   6   0        802.51        886.03        13.27 o                         
  -7   6   0        639.27        666.59         9.78 o                         
  -6   6   0       2251.26       2238.38        19.26 o                         
  -5   6   0       1319.45       1136.31        12.25 o                         
  -4   6   0         57.93         79.37         3.77 o                         
  -3   6   0          0.98          1.24         2.73 o                         
  -2   6   0       1077.87       1214.87        12.16 o                         
  -1   6   0        461.15        446.57         6.68 o                         
   0   6   0        369.14        329.69         5.45 o                         
   1   6   0       6288.88       6081.87        45.52 o                         
   2   6   0         97.07        100.69         3.15 o                         
   3   6   0       1141.02       1183.40        15.92 o                         
   4   6   0        403.70        455.53         6.87 o                         
   5   6   0        208.90        225.34         4.83 o                         
   6   6   0       3035.19       3004.49        24.27 o                         
   7   6   0        181.20        212.14         5.44 o                         
   8   6   0        355.81        404.72         6.66 o                         
   9   6   0        196.77        231.28         5.85 o                         
  10   6   0        994.38        962.86        12.23 o                         
  11   6   0        133.68        138.90         5.77 o                         
  12   6   0        193.80        199.13         6.77 o                         
  13   6   0        399.61        371.94         8.44 o                         
  14   6   0        200.84        169.38         9.56 o                         
  15   6   0         73.60         90.08        21.69 o                         
  16   6   0          6.39         23.18        10.41 o                         
  17   6   0         24.91         16.06        11.43 o                         
  18   6   0          1.80         34.22        13.74 o                         
 -17   7   0          1.49         -3.35         7.38 o                         
 -16   7   0         47.09         73.68         9.16 o                         
 -15   7   0        183.85        161.89        11.17 o                         
 -14   7   0        155.68        137.88        10.03 o                         
 -13   7   0         50.64         43.53         7.60 o                         
 -12   7   0         11.70          0.13         7.09 o                         
 -11   7   0         16.81          6.08         5.19 o                         
 -10   7   0         28.06         30.01         5.66 o                         
  -9   7   0       1791.99       1799.41        21.54 o                         
  -8   7   0        263.53        257.80         7.72 o                         
  -7   7   0        836.43        891.88        12.52 o                         
  -6   7   0       1936.50       1920.38        19.59 o                         
  -5   7   0        120.69         90.55         3.02 o                         
  -4   7   0        149.33        144.82         4.63 o                         
  -3   7   0         52.10         56.72         4.47 o                         
  -2   7   0        448.44        499.79         6.88 o                         
  -1   7   0        414.93        352.62         6.27 o                         
   0   7   0        366.40        311.10         5.28 o                         
   1   7   0       1095.84       1280.18        11.27 o                         
   2   7   0       1264.51       1197.63        12.02 o                         
   3   7   0       1705.30       1736.26        16.92 o                         
   4   7   0        544.07        559.65         8.69 o                         
   5   7   0        147.33        175.61         5.77 o                         
   6   7   0          9.94          8.36         2.39 o                         
   7   7   0          4.16          5.60         2.59 o                         
   8   7   0        634.15        668.20        10.14 o                         
   9   7   0        441.86        410.61         8.18 o                         
  10   7   0        308.08        293.28         6.97 o                         
  11   7   0          3.75          2.21         3.32 o                         
  12   7   0        165.88        188.23         7.13 o                         
  13   7   0        429.30        422.69        15.17 o                         
  14   7   0        170.60        193.47        11.28 o                         
  15   7   0          1.65          1.40         3.25 o                         
  16   7   0          1.67          0.33         8.80 o                         
  17   7   0         15.15         -5.06        11.73 o                         
 -17   8   0          0.56         -7.67         7.67 o                         
 -16   8   0          0.13          0.13         7.33 o                         
 -15   8   0          8.84         12.26         7.66 o                         
 -14   8   0        430.31        433.58        18.64 o                         
 -13   8   0          7.38          6.08         7.65 o                         
 -12   8   0         73.36         72.76         8.22 o                         
 -11   8   0         13.36         12.82         5.47 o                         
 -10   8   0          2.68          7.03         5.24 o                         
  -9   8   0       1292.21       1303.84        17.97 o                         
  -8   8   0         91.28         68.18         5.70 o                         
  -7   8   0        196.53        157.22         6.27 o                         
  -6   8   0        924.86        951.66        12.16 o                         
  -5   8   0       1931.30       1858.06        18.04 o                         
  -4   8   0       1791.96       1754.14        16.89 o                         
  -3   8   0       6233.13       6565.32        50.55 o                         
  -2   8   0        131.33        130.94         4.89 o                         
  -1   8   0        225.05        256.92         5.72 o                         
   0   8   0       5838.83       5838.40        44.90 o                         
   1   8   0         14.25         13.17         2.47 o                         
   2   8   0        129.93        132.82         3.86 o                         
   3   8   0         63.91         64.60         4.21 o                         
   4   8   0       2397.21       2458.03        23.00 o                         
   5   8   0        799.07        807.20        11.41 o                         
   6   8   0       1871.82       1905.95        18.54 o                         
   7   8   0        345.51        350.48         8.68 o                         
   8   8   0       1138.05       1050.28        13.71 o                         
   9   8   0       1522.25       1214.10        15.49 o                         
  10   8   0        198.56        189.12         7.19 o                         
  11   8   0         11.03          6.46         4.00 o                         
  12   8   0         45.22         37.16         6.13 o                         
  13   8   0        163.93        194.38        10.38 o                         
  14   8   0         47.42         35.09         8.82 o                         
  15   8   0        179.75        164.27        10.47 o                         
  16   8   0          1.83          6.11        12.88 o                         
  17   8   0          0.84        -11.00        12.83 o                         
 -16   9   0          3.44         12.80         8.47 o                         
 -15   9   0         36.90         23.90         8.26 o                         
 -14   9   0          0.43          2.03         7.16 o                         
 -13   9   0        379.68        382.09        15.25 o                         
 -12   9   0          0.41         -6.04         6.04 o                         
 -11   9   0        123.58        154.17        12.20 o                         
 -10   9   0         17.56         26.00         5.78 o                         
  -9   9   0        235.35        225.17         8.26 o                         
  -8   9   0        831.26        787.83        13.03 o                         
  -7   9   0         13.38         18.27         4.18 o                         
  -6   9   0        272.93        276.68         7.84 o                         
  -5   9   0       1522.22       1504.76        16.09 o                         
  -4   9   0       1422.25       1417.52        19.31 o                         
  -3   9   0        377.24        392.31         9.74 o                         
  -2   9   0       2055.14       2189.01        20.98 o                         
  -1   9   0       1433.25       1472.06        15.31 o                         
   0   9   0        982.74       1032.18        13.20 o                         
   1   9   0        102.84         77.17         4.04 o                         
   2   9   0         18.60         28.16         4.16 o                         
   3   9   0        538.74        612.74        10.56 o                         
   4   9   0        226.88        255.66         6.44 o                         
   5   9   0        508.95        512.25        10.75 o                         
   6   9   0        737.50        814.15        12.38 o                         
   7   9   0        778.16        720.08        12.62 o                         
   8   9   0        225.86        237.95         8.40 o                         
   9   9   0       1649.33       1451.01        21.93 o                         
  10   9   0         61.66         80.57         6.22 o                         
  11   9   0          0.04         -4.12         4.12 o                         
  12   9   0          9.07         23.79         7.77 o                         
  13   9   0         95.66         92.00        16.23 o                         
  14   9   0         68.10         60.62         8.70 o                         
  15   9   0        132.65        121.22        10.13 o                         
  16   9   0          1.66         -5.47         5.47 o                         
  17   9   0        101.14        110.86        26.13 o                         
 -16  10   0         54.75         41.36        10.14 o                         
 -15  10   0          0.75         13.38         8.85 o                         
 -14  10   0         15.32          7.12         8.59 o                         
 -13  10   0         53.25         60.25         9.75 o                         
 -12  10   0        184.30        179.79        11.10 o                         
 -11  10   0         56.64         57.18         7.22 o                         
 -10  10   0        109.42        116.82         7.91 o                         
  -9  10   0         42.18         32.81         5.12 o                         
  -8  10   0        414.00        390.26        10.13 o                         
  -7  10   0         20.84         23.16         4.51 o                         
  -6  10   0        156.76        137.26         6.48 o                         
  -5  10   0        482.61        450.37         9.25 o                         
  -4  10   0        379.89        320.43         8.33 o                         
  -3  10   0        768.23        693.25        13.14 o                         
  -2  10   0       2418.75       2492.31        23.73 o                         
  -1  10   0       2025.26       2038.99        19.90 o                         
   0  10   0        959.68        968.80        13.60 o                         
   1  10   0        320.81        319.98         7.49 o                         
   2  10   0         53.18         41.18         5.19 o                         
   3  10   0       1278.27       1274.04        20.61 o                         
   4  10   0       1950.93       1922.20        23.84 o                         
   5  10   0        108.16        121.87         7.73 o                         
   6  10   0         56.07         65.55         5.71 o                         
   7  10   0          1.29          0.45         4.09 o                         
   8  10   0         65.21         67.97         6.04 o                         
   9  10   0          0.42          2.58         4.31 o                         
  10  10   0        217.82        240.50         9.63 o                         
  11  10   0         44.09         28.77        10.22 o                         
  12  10   0         38.24         59.53        13.04 o                         
  13  10   0        209.50        217.70        13.72 o                         
  14  10   0        172.51        151.35        11.95 o                         
  15  10   0         89.99         80.83        11.19 o                         
  16  10   0         12.83          2.67        15.32 o                         
 -15  11   0          6.84          6.28         9.34 o                         
 -14  11   0         58.16         49.68        11.36 o                         
 -13  11   0         38.79         45.21         9.65 o                         
 -12  11   0          6.62         17.48         8.21 o                         
 -11  11   0        228.66        213.13        13.03 o                         
 -10  11   0        197.68        197.81        10.96 o                         
  -9  11   0       2156.13       2115.60        26.59 o                         
  -8  11   0          6.73         12.08         5.43 o                         
  -7  11   0         98.67        102.54         6.95 o                         
  -6  11   0        118.37        100.79         6.57 o                         
  -5  11   0         44.90         41.94         5.12 o                         
  -4  11   0       2021.60       1939.96        21.22 o                         
  -3  11   0        778.65        795.02        12.50 o                         
  -2  11   0        105.78        105.07         5.42 o                         
  -1  11   0       1320.79       1345.72        17.28 o                         
   0  11   0        140.97        114.80         5.32 o                         
   1  11   0          1.17          0.45         4.59 o                         
   2  11   0        656.33        678.28        17.85 o                         
   3  11   0       3048.36       2792.35        36.36 o                         
   4  11   0         80.04         81.36         6.00 o                         
   5  11   0        442.56        415.38        12.70 o                         
   6  11   0        283.06        292.60        11.60 o                         
   7  11   0         35.85         29.34         6.35 o                         
   8  11   0        124.75        125.95         7.53 o                         
   9  11   0         72.62         78.81         7.96 o                         
  10  11   0        245.87        245.64        11.77 o                         
  11  11   0        307.63        336.82        13.45 o                         
  12  11   0          1.00         -6.16        10.38 o                         
  13  11   0         34.78         41.62         9.13 o                         
  14  11   0         46.53         20.91         9.02 o                         
  15  11   0        394.54        360.77        17.66 o                         
  16  11   0        234.74        258.04        14.79 o                         
 -14  12   0         11.95          4.81        10.45 o                         
 -13  12   0        371.94        442.88        19.53 o                         
 -12  12   0        170.01        177.34        14.07 o                         
 -11  12   0        316.22        388.75        16.99 o                         
 -10  12   0         23.63         28.98         6.86 o                         
  -9  12   0         10.64          6.77         5.65 o                         
  -8  12   0        111.17        120.99         7.84 o                         
  -7  12   0        231.10        210.14        10.68 o                         
  -6  12   0         11.92          2.53         5.50 o                         
  -5  12   0          0.46          5.27         5.14 o                         
  -4  12   0        465.89        439.07        11.98 o                         
  -3  12   0         45.10         29.07         5.06 o                         
  -2  12   0         36.20         38.95         4.96 o                         
  -1  12   0          2.19         -1.09         3.99 o                         
   0  12   0        166.69        128.25         9.47 o                         
   1  12   0         11.75         10.82         6.00 o                         
   2  12   0          9.01          2.71         5.67 o                         
   3  12   0       1636.31       1563.39        39.51 o                         
   4  12   0        760.16        749.40        23.74 o                         
   5  12   0          7.13          5.94         5.33 o                         
   6  12   0         60.95         53.49        15.62 o                         
   7  12   0        178.75        152.09        11.88 o                         
   8  12   0         21.75         40.24        12.08 o                         
   9  12   0          4.28         18.93         7.14 o                         
  10  12   0        273.50        309.03        17.60 o                         
  11  12   0          3.33         -1.79        13.09 o                         
  12  12   0         22.48         21.02        10.17 o                         
  13  12   0          8.34         -2.60         9.43 o                         
  14  12   0          5.47         20.19        14.05 o                         
  15  12   0         23.40         23.63        10.53 o                         
 -14  13   0        117.43        129.10        21.74 o                         
 -13  13   0         27.80         28.59        11.75 o                         
 -12  13   0        109.58        131.86        14.19 o                         
 -11  13   0         74.06         91.40        12.34 o                         
 -10  13   0        318.35        343.17        14.98 o                         
  -9  13   0        124.80        120.11         9.17 o                         
  -8  13   0         60.24         73.84         7.89 o                         
  -7  13   0        272.17        277.56        11.55 o                         
  -6  13   0        220.16        245.57        10.73 o                         
  -5  13   0         20.21         23.52         5.77 o                         
  -4  13   0         26.94         31.82         6.28 o                         
  -3  13   0         63.92         53.42         5.94 o                         
  -2  13   0        170.10        162.64         9.72 o                         
  -1  13   0        400.02        383.67        18.22 o                         
   0  13   0         21.51         15.66         6.19 o                         
   1  13   0         37.55         34.91         7.37 o                         
   2  13   0        200.52        207.88        11.24 o                         
   3  13   0       1772.07       1784.60        28.58 o                         
   4  13   0         48.04         42.63         8.29 o                         
   5  13   0          1.06         -2.57         9.53 o                         
   6  13   0         77.63         69.63        10.39 o                         
   7  13   0        264.72        262.23        16.87 o                         
   8  13   0         24.43         41.62         9.39 o                         
   9  13   0        271.43        279.32        17.74 o                         
  10  13   0         10.14         -0.87         7.27 o                         
  11  13   0        456.79        414.26        21.03 o                         
  12  13   0          3.86         -0.90         9.69 o                         
  13  13   0         32.77          6.50        10.57 o                         
  14  13   0        200.29        171.16        17.18 o                         
 -13  14   0        539.55        569.64        33.64 o                         
 -12  14   0          2.55         30.62        11.65 o                         
 -11  14   0       1274.91       1329.45        33.79 o                         
 -10  14   0         27.74         31.30         9.52 o                         
  -9  14   0         28.50         35.96         8.14 o                         
  -8  14   0         68.17         60.03        12.20 o                         
  -7  14   0         52.81         54.28         8.19 o                         
  -6  14   0        196.06        205.29        11.26 o                         
  -5  14   0         71.82         67.80         8.10 o                         
  -4  14   0          0.63         -0.24         7.37 o                         
  -3  14   0          1.02         -0.44         9.70 o                         
  -2  14   0        272.93        277.45        16.30 o                         
  -1  14   0        141.51        147.96        11.02 o                         
   0  14   0        694.63        719.67        19.04 o                         
   1  14   0        415.28        399.32        16.04 o                         
   2  14   0         49.96         48.73         7.83 o                         
   3  14   0         20.12         10.09         6.42 o                         
   4  14   0         84.51         73.04         9.04 o                         
   5  14   0        544.96        574.42        24.79 o                         
   6  14   0        291.31        302.15        22.11 o                         
   7  14   0        266.96        225.37        15.24 o                         
   8  14   0         47.93         70.29        10.94 o                         
   9  14   0        833.77        919.10        27.20 o                         
  10  14   0        221.54        232.54        15.46 o                         
  11  14   0        228.38        272.70        26.54 o                         
  12  14   0        160.08        201.77        19.08 o                         
  13  14   0        121.62        190.88        19.08 o                         
  14  14   0         24.04         37.88        19.55 o                         
 -12  15   0        529.55        546.11        40.65 o                         
 -11  15   0         65.19         77.47        14.98 o                         
 -10  15   0        119.12        128.91        14.03 o                         
  -9  15   0          2.06          0.56         8.20 o                         
  -8  15   0        179.86        186.32        13.51 o                         
  -7  15   0         56.92         56.40        10.98 o                         
  -6  15   0          1.50         -6.51         7.06 o                         
  -5  15   0        138.65        134.13        11.59 o                         
  -4  15   0         49.29         66.08         9.65 o                         
  -3  15   0         22.12         13.13         9.87 o                         
  -2  15   0         36.17         24.52         8.01 o                         
  -1  15   0       1103.62       1029.29        26.31 o                         
   0  15   0        166.45        184.59        11.96 o                         
   1  15   0          0.82         -7.97         7.97 o                         
   2  15   0         72.04         63.26         8.58 o                         
   3  15   0         64.31         62.58        14.82 o                         
   4  15   0        826.81        824.24        22.94 o                         
   5  15   0        784.84        821.67        30.93 o                         
   6  15   0        605.97        688.40        24.92 o                         
   7  15   0         97.97        106.79        12.85 o                         
   8  15   0          0.26          1.11         8.72 o                         
   9  15   0          0.12         -6.54         8.21 o                         
  10  15   0        290.12        322.62        18.73 o                         
  11  15   0          3.82          8.16        11.29 o                         
  12  15   0        176.30        157.19        18.78 o                         
  13  15   0          3.01        -10.57        10.57 o                         
 -11  16   0        104.48         95.00        43.99 o                         
 -10  16   0         45.43         37.08        16.81 o                         
  -9  16   0          1.92         -0.81        12.58 o                         
  -8  16   0         30.12         32.05         9.37 o                         
  -7  16   0         91.61         91.05        11.55 o                         
  -6  16   0          0.52         -7.70         7.70 o                         
  -5  16   0          4.91          5.80         8.55 o                         
  -4  16   0        196.17        204.11        14.12 o                         
  -3  16   0        205.42        205.19        13.59 o                         
  -2  16   0        306.08        348.95        18.30 o                         
  -1  16   0          7.10          8.82         8.56 o                         
   0  16   0         24.91         31.07         8.39 o                         
   1  16   0        136.02        167.11        12.92 o                         
   2  16   0         18.04         49.05         9.64 o                         
   3  16   0        152.74        151.81        17.01 o                         
   4  16   0        134.07        115.23        11.72 o                         
   5  16   0        191.34        173.46        16.23 o                         
   6  16   0        471.92        528.07        24.37 o                         
   7  16   0          1.35         18.07        10.33 o                         
   8  16   0        255.67        262.23        18.27 o                         
   9  16   0         56.94         61.86        12.17 o                         
  10  16   0         54.62        100.87        13.26 o                         
  11  16   0        208.52        236.21        23.83 o                         
  12  16   0        230.26        203.80        21.42 o                         
  -9  17   0          0.31        -11.24        11.24 o                         
  -8  17   0         79.05        103.50        12.31 o                         
  -7  17   0          0.28          1.92         8.76 o                         
  -6  17   0        127.80        126.50        13.05 o                         
  -5  17   0          0.48         -4.46         8.79 o                         
  -4  17   0          5.19         23.69         9.14 o                         
  -3  17   0          2.58         13.39        10.01 o                         
  -2  17   0         75.85         54.67        11.24 o                         
  -1  17   0          0.22          0.31        10.94 o                         
   0  17   0         29.60         32.22         8.80 o                         
   1  17   0          1.59         -6.67         8.32 o                         
   2  17   0         12.83          7.52         9.35 o                         
   3  17   0          7.93          4.94         8.78 o                         
   4  17   0          2.76          1.00        13.76 o                         
   5  17   0         23.37         42.71        12.37 o                         
   6  17   0         37.84         33.58        11.88 o                         
   7  17   0         86.11         84.57        13.37 o                         
   8  17   0          5.98         17.27        10.72 o                         
   9  17   0         37.82         57.25        12.30 o                         
  10  17   0        270.64        289.33        20.09 o                         
  -8  18   0         59.73         63.39        15.49 o                         
  -7  18   0         59.94         83.36        12.61 o                         
  -6  18   0         22.23         30.47        10.21 o                         
  -5  18   0        169.16        165.94        18.62 o                         
  -4  18   0          6.09         -4.04        14.99 o                         
  -3  18   0         58.05         33.70        10.94 o                         
  -2  18   0         72.96         92.14        14.11 o                         
  -1  18   0          0.94         12.44        10.02 o                         
   0  18   0        162.95        190.39        17.62 o                         
   1  18   0        305.11        305.38        18.88 o                         
   2  18   0         49.04         61.16        11.67 o                         
   3  18   0          8.21         10.94         9.59 o                         
   4  18   0        117.89         94.93        15.24 o                         
   5  18   0         14.48          5.40        12.55 o                         
   6  18   0          0.21         14.48        11.71 o                         
   7  18   0         85.55        104.72        15.21 o                         
   8  18   0          0.66         10.04        18.50 o                         
   9  18   0         33.95         39.04        12.40 o                         
  -6  19   0         34.53         55.03        13.23 o                         
  -5  19   0        315.09        326.51        23.28 o                         
  -4  19   0          9.64          8.71        22.75 o                         
  -3  19   0          0.03         13.46        11.14 o                         
  -2  19   0          1.84          1.58        10.63 o                         
  -1  19   0        201.92        184.00        18.64 o                         
   0  19   0          4.90          5.65        11.67 o                         
   1  19   0         71.33         76.81        14.56 o                         
   2  19   0          1.58         -8.52         9.66 o                         
   3  19   0          1.00          3.45        20.97 o                         
   4  19   0         34.40         28.94        13.34 o                         
   5  19   0         66.66         83.83        19.41 o                         
   6  19   0         47.48         47.54        13.83 o                         
   7  19   0         30.69         33.82        13.16 o                         
  -2  20   0          1.62         17.53        13.92 o                         
  -1  20   0        128.56        111.83        19.73 o                         
   0  20   0        100.78         90.05        30.73 o                         
   1  20   0          0.60         10.20        17.22 o                         
   2  20   0        176.85        157.83        24.15 o                         
   3  20   0         30.45         40.39        16.44 o                         
  -2 -20   1         43.59         47.66        20.16 o                         
  -1 -20   1          1.77          7.68        14.96 o                         
   0 -20   1        372.76        389.87        33.67 o                         
   1 -20   1         26.86         17.02        13.08 o                         
  -6 -19   1         14.42         16.68        13.64 o                         
  -5 -19   1          0.85          4.61        11.59 o                         
  -4 -19   1          2.87         -0.29        11.95 o                         
  -3 -19   1         17.21         18.15        12.88 o                         
  -2 -19   1          1.20         -2.56        13.11 o                         
  -1 -19   1        255.36        279.54        21.57 o                         
   0 -19   1         13.09          8.05        11.82 o                         
   1 -19   1        323.22        314.55        27.48 o                         
   2 -19   1        180.37        146.26        15.40 o                         
   3 -19   1         47.67         39.91        11.76 o                         
   4 -19   1         78.97         96.06        14.65 o                         
   5 -19   1          0.21         -2.71        10.31 o                         
  -8 -18   1        164.01        152.06        16.74 o                         
  -7 -18   1         10.79          2.11        10.80 o                         
  -6 -18   1         45.41         52.61        13.12 o                         
  -5 -18   1          0.25          5.77        11.66 o                         
  -4 -18   1        117.91        124.93        16.23 o                         
  -3 -18   1         18.71         21.56        12.88 o                         
  -2 -18   1        216.08        222.38        18.87 o                         
  -1 -18   1          0.24         -6.97        10.06 o                         
   0 -18   1         72.17         80.19        19.77 o                         
   1 -18   1        220.73        216.88        16.62 o                         
   2 -18   1        201.38        199.13        16.71 o                         
   3 -18   1        105.14         97.81        13.53 o                         
   4 -18   1        111.97        111.13        19.05 o                         
   5 -18   1         78.30         83.79        11.47 o                         
   6 -18   1          9.26         -2.92         9.36 o                         
   7 -18   1         15.87         25.91        10.01 o                         
 -10 -17   1         37.79         42.11        11.51 o                         
  -9 -17   1         52.73         62.26        13.30 o                         
  -8 -17   1         17.04          3.57         9.83 o                         
  -7 -17   1         10.41         32.49        11.66 o                         
  -6 -17   1         41.48         45.59        12.04 o                         
  -5 -17   1          2.31        -10.16        10.16 o                         
  -4 -17   1         29.48         28.17        11.11 o                         
  -3 -17   1          5.10         -0.99         8.53 o                         
  -2 -17   1        547.84        507.28        21.38 o                         
  -1 -17   1        129.72        144.77        17.81 o                         
   0 -17   1         85.79         94.20        12.08 o                         
   1 -17   1         45.21         70.48        11.56 o                         
   2 -17   1        353.35        364.20        19.83 o                         
   3 -17   1          2.38         -4.57        14.02 o                         
   4 -17   1        192.84        176.50        13.88 o                         
   5 -17   1        395.19        387.90        18.97 o                         
   6 -17   1         18.70         16.11        14.08 o                         
   7 -17   1         37.57         35.83        10.58 o                         
   8 -17   1         30.19         37.02        10.32 o                         
   9 -17   1         15.64         27.37        12.70 o                         
 -11 -16   1         27.12         39.94        13.50 o                         
 -10 -16   1         19.39         14.19         9.83 o                         
  -9 -16   1         69.24         79.06        12.70 o                         
  -8 -16   1        265.78        279.76        18.88 o                         
  -7 -16   1         11.82         31.36        10.10 o                         
  -6 -16   1          1.69         -5.10         9.39 o                         
  -5 -16   1         71.66         73.46        12.92 o                         
  -4 -16   1          1.76          8.86         7.76 o                         
  -3 -16   1        337.42        360.81        17.91 o                         
  -2 -16   1        199.05        170.59        13.42 o                         
  -1 -16   1         15.41         20.79         9.29 o                         
   0 -16   1         16.54         17.04         7.87 o                         
   1 -16   1         25.28         29.61         9.40 o                         
   2 -16   1         36.07          8.18         8.47 o                         
   3 -16   1        312.73        289.11        15.57 o                         
   4 -16   1          3.55          7.85         8.47 o                         
   5 -16   1        196.57        204.43        15.92 o                         
   6 -16   1          0.10          7.23         8.72 o                         
   7 -16   1         53.08         46.80         9.75 o                         
   8 -16   1        106.77         79.73        11.02 o                         
   9 -16   1         10.73         13.10        14.46 o                         
  10 -16   1        190.80        182.18        38.29 o                         
 -13 -15   1         49.02         40.88        14.08 o                         
 -12 -15   1          3.61          8.80        17.11 o                         
 -11 -15   1          2.69        -12.83        12.83 o                         
 -10 -15   1          0.20         -8.16         8.16 o                         
  -9 -15   1        475.38        496.13        22.76 o                         
  -8 -15   1        251.88        282.98        17.84 o                         
  -7 -15   1        212.88        229.47        17.19 o                         
  -6 -15   1        106.45        136.27        15.69 o                         
  -5 -15   1        188.48        185.27        15.49 o                         
  -4 -15   1         28.51         13.82         9.17 o                         
  -3 -15   1         87.34        113.47        11.04 o                         
  -2 -15   1        387.36        377.09        15.56 o                         
  -1 -15   1         14.46         13.14         6.99 o                         
   0 -15   1         68.13         68.34         9.02 o                         
   1 -15   1        487.58        481.59        15.75 o                         
   2 -15   1          2.30          3.56         7.26 o                         
   3 -15   1        271.98        266.83        14.61 o                         
   4 -15   1        150.93        156.23        15.99 o                         
   5 -15   1          1.35          4.38         8.02 o                         
   6 -15   1          0.09          4.55         8.01 o                         
   7 -15   1        339.15        357.29        17.23 o                         
   8 -15   1          9.71          9.75         8.76 o                         
   9 -15   1        461.74        479.78        33.69 o                         
  10 -15   1         14.08         18.11        11.99 o                         
  11 -15   1        141.89        167.86        18.34 o                         
  12 -15   1         17.64         12.36        12.35 o                         
 -13 -14   1          0.68          2.40        10.84 o                         
 -12 -14   1        284.68        274.19        22.31 o                         
 -11 -14   1         65.70         77.24        14.17 o                         
 -10 -14   1         75.02         82.27        11.01 o                         
  -9 -14   1        303.98        346.06        18.77 o                         
  -8 -14   1        321.08        296.60        17.61 o                         
  -7 -14   1         11.27         11.00         8.92 o                         
  -6 -14   1        322.99        318.46        18.58 o                         
  -5 -14   1         51.93         54.58        10.80 o                         
  -4 -14   1         27.96         27.29         7.42 o                         
  -3 -14   1         40.41         34.06         7.42 o                         
  -2 -14   1          1.69          2.92         6.46 o                         
  -1 -14   1        525.36        492.46        16.10 o                         
   0 -14   1        174.70        155.23         9.88 o                         
   1 -14   1        178.00        207.58        10.97 o                         
   2 -14   1          3.85          4.85         6.74 o                         
   3 -14   1        314.31        325.37        14.95 o                         
   4 -14   1        434.29        388.75        23.08 o                         
   5 -14   1        426.18        412.85        18.92 o                         
   6 -14   1         30.18         42.02         8.84 o                         
   7 -14   1         16.67         -5.96         5.96 o                         
   8 -14   1        136.78        173.91        11.63 o                         
   9 -14   1          7.95          2.06         6.86 o                         
  10 -14   1        719.41        774.28        20.81 o                         
  11 -14   1        259.28        258.08        19.16 o                         
  12 -14   1        227.71        249.96        18.30 o                         
  13 -14   1        122.12        109.42        18.34 o                         
 -14 -13   1        211.18        204.14        18.69 o                         
 -13 -13   1          7.71         10.50        11.08 o                         
 -12 -13   1          1.88         -3.67         9.69 o                         
 -11 -13   1         42.26         61.14        18.16 o                         
 -10 -13   1        542.92        504.57        20.01 o                         
  -9 -13   1         30.76         47.49         9.58 o                         
  -8 -13   1        189.04        163.07        13.08 o                         
  -7 -13   1        150.76        124.54        11.95 o                         
  -6 -13   1        221.77        268.49        16.28 o                         
  -5 -13   1        125.77        130.08        14.56 o                         
  -4 -13   1         36.05         22.68         7.94 o                         
  -3 -13   1        178.19        186.73        10.35 o                         
  -2 -13   1        216.56        219.95        11.36 o                         
  -1 -13   1        759.39        769.06        16.98 o                         
   0 -13   1       2041.32       1984.10        28.73 o                         
   1 -13   1         47.94         46.77         6.81 o                         
   2 -13   1        521.72        510.24        18.76 o                         
   3 -13   1        467.13        501.10        14.73 o                         
   4 -13   1        263.29        267.89        11.54 o                         
   5 -13   1        160.61        188.12         9.25 o                         
   6 -13   1          2.26          0.46         5.41 o                         
   7 -13   1         32.30         22.67         6.56 o                         
   8 -13   1        108.76        100.69         8.68 o                         
   9 -13   1        109.78         96.14        12.09 o                         
  10 -13   1         38.53         32.16         8.11 o                         
  11 -13   1        153.51        154.73        14.92 o                         
  12 -13   1         32.75         27.77        10.74 o                         
  13 -13   1          6.66         13.41        10.68 o                         
  14 -13   1          2.80          3.92        11.35 o                         
 -15 -12   1         76.67        114.19        21.39 o                         
 -14 -12   1         12.30         11.36        10.53 o                         
 -13 -12   1          2.85         11.24        10.17 o                         
 -12 -12   1        587.00        552.48        26.12 o                         
 -11 -12   1         87.36        105.07        10.29 o                         
 -10 -12   1          3.39         -4.78         6.87 o                         
  -9 -12   1        385.62        407.54        25.78 o                         
  -8 -12   1         89.69         94.33        13.02 o                         
  -7 -12   1        125.27        112.54        10.80 o                         
  -6 -12   1         68.79         69.87         8.47 o                         
  -5 -12   1        151.45        159.90        10.07 o                         
  -4 -12   1        456.35        458.69        15.03 o                         
  -3 -12   1       1407.35       1352.68        24.21 o                         
  -2 -12   1        781.00        804.61        17.85 o                         
  -1 -12   1       1540.27       1569.10        23.89 o                         
   0 -12   1        110.54        106.18         7.92 o                         
   1 -12   1        292.54        289.44        11.23 o                         
   2 -12   1          0.21          3.01         4.52 o                         
   3 -12   1        500.66        483.92        11.21 o                         
   4 -12   1       1164.86       1077.98        18.10 o                         
   5 -12   1         94.38        112.03         7.66 o                         
   6 -12   1        563.36        539.82        13.02 o                         
   7 -12   1        346.13        329.84        11.37 o                         
   8 -12   1        535.50        565.36        13.61 o                         
   9 -12   1        668.06        648.40        14.74 o                         
  10 -12   1        415.96        415.45        16.60 o                         
  11 -12   1         20.03         25.63         8.71 o                         
  12 -12   1        154.28        200.26        13.79 o                         
  13 -12   1         51.11         67.07        11.06 o                         
  14 -12   1         20.11         -2.90         9.75 o                         
 -16 -11   1         61.24         48.02        10.68 o                         
 -15 -11   1         11.83          6.83         8.61 o                         
 -14 -11   1          7.33         23.72        11.11 o                         
 -13 -11   1        914.80        924.65        26.89 o                         
 -12 -11   1          0.39          0.75         7.35 o                         
 -11 -11   1        434.95        453.09        14.79 o                         
 -10 -11   1          0.15          6.07         5.49 o                         
  -9 -11   1         74.25        107.30         7.56 o                         
  -8 -11   1          2.09          9.74         4.76 o                         
  -7 -11   1        107.16         89.44         6.95 o                         
  -6 -11   1         46.15         50.13         5.48 o                         
  -5 -11   1        229.20        219.02        10.56 o                         
  -4 -11   1       1225.26       1130.88        17.79 o                         
  -3 -11   1        656.97        635.75        15.43 o                         
  -2 -11   1       1123.37       1097.49        20.01 o                         
  -1 -11   1          9.68          9.75         5.28 o                         
   0 -11   1       2300.43       2265.68        24.62 o                         
   1 -11   1         71.13         89.01         6.08 o                         
   2 -11   1         14.37          4.97         3.36 o                         
   3 -11   1        160.28        194.03         6.90 o                         
   4 -11   1        117.04        112.31         6.00 o                         
   5 -11   1        767.66        739.00        13.37 o                         
   6 -11   1        694.14        703.90        16.63 o                         
   7 -11   1        476.21        433.10        11.53 o                         
   8 -11   1         48.39         61.02         6.38 o                         
   9 -11   1        328.11        315.97        11.13 o                         
  10 -11   1         17.78         19.91         6.39 o                         
  11 -11   1        431.19        380.66        14.42 o                         
  12 -11   1         87.71         94.23        10.96 o                         
  13 -11   1        102.42        126.53        11.97 o                         
  14 -11   1          3.97         -7.29         8.67 o                         
  15 -11   1        121.02        134.23        12.99 o                         
 -16 -10   1        283.93        289.18        20.06 o                         
 -15 -10   1        282.88        352.21        20.68 o                         
 -14 -10   1         27.42         54.99         9.39 o                         
 -13 -10   1         60.70         70.03        10.04 o                         
 -12 -10   1        634.93        608.26        20.78 o                         
 -11 -10   1        159.18        177.56         8.76 o                         
 -10 -10   1         72.38         67.44         6.42 o                         
  -9 -10   1         42.60         54.55         6.12 o                         
  -8 -10   1         15.60         17.77         5.01 o                         
  -7 -10   1         85.16         92.08         7.99 o                         
  -6 -10   1        581.53        551.49        15.24 o                         
  -5 -10   1        502.14        491.82        14.48 o                         
  -4 -10   1       2531.99       2485.83        29.11 o                         
  -3 -10   1       1463.52       1347.35        18.98 o                         
  -2 -10   1       3263.95       3121.13        35.61 o                         
  -1 -10   1       1511.01       1454.66        21.39 o                         
   0 -10   1        994.29        950.84        13.35 o                         
   1 -10   1        653.74        597.61         9.28 o                         
   2 -10   1          1.58          2.64         3.09 o                         
   3 -10   1        137.54        100.80         5.15 o                         
   4 -10   1         44.65         42.53         4.49 o                         
   5 -10   1         63.80        103.17         6.57 o                         
   6 -10   1        568.38        547.66        10.54 o                         
   7 -10   1          0.18         -4.03         4.03 o                         
   8 -10   1       1709.52       1648.48        20.12 o                         
   9 -10   1        232.84        234.05         8.66 o                         
  10 -10   1         57.52         56.98         6.65 o                         
  11 -10   1        319.73        320.38        12.35 o                         
  12 -10   1         10.30         20.64         8.06 o                         
  13 -10   1         21.85         26.82         8.77 o                         
  14 -10   1         39.21         47.06        10.09 o                         
  15 -10   1         85.15        101.37        11.76 o                         
  16 -10   1        279.37        286.12        16.83 o                         
 -17  -9   1         96.98        134.52        20.74 o                         
 -16  -9   1         56.47         50.36         7.50 o                         
 -15  -9   1        176.92        195.03        12.70 o                         
 -14  -9   1         61.91         57.23         8.89 o                         
 -13  -9   1        177.13        175.54        10.90 o                         
 -12  -9   1          2.53         -6.67         6.67 o                         
 -11  -9   1          0.56          1.53         5.04 o                         
 -10  -9   1         25.03         23.20         4.85 o                         
  -9  -9   1        432.75        424.29        13.91 o                         
  -8  -9   1       1244.49       1152.15        19.06 o                         
  -7  -9   1        485.44        428.21        11.03 o                         
  -6  -9   1       1716.13       1812.95        24.90 o                         
  -5  -9   1          4.71          5.81         3.15 o                         
  -4  -9   1        238.17        185.55         5.68 o                         
  -3  -9   1       2335.72       2272.70        24.41 o                         
  -2  -9   1         72.39         75.64         3.92 o                         
  -1  -9   1        201.86        216.95         5.62 o                         
   0  -9   1         50.78         44.87         3.64 o                         
   1  -9   1       1945.60       1849.35        18.28 o                         
   2  -9   1         39.98         44.30         4.36 o                         
   3  -9   1       1248.38       1262.26        14.88 o                         
   4  -9   1       1800.31       1837.51        17.90 o                         
   5  -9   1        159.99        143.56         5.42 o                         
   6  -9   1          4.29         15.13         4.00 o                         
   7  -9   1         11.46         18.50         4.25 o                         
   8  -9   1        480.95        494.26        11.84 o                         
   9  -9   1          0.10         -0.59         4.28 o                         
  10  -9   1         53.72         63.32         6.50 o                         
  11  -9   1        135.45        145.14         8.58 o                         
  12  -9   1        155.50        148.27        10.26 o                         
  13  -9   1          6.04          7.60         7.03 o                         
  14  -9   1        261.54        196.41        13.94 o                         
  15  -9   1         10.31         11.02         7.98 o                         
  16  -9   1         17.08         16.65         8.35 o                         
 -17  -8   1        154.48        171.79        22.02 o                         
 -16  -8   1        135.81        126.70        20.93 o                         
 -15  -8   1          8.86          5.71         5.81 o                         
 -14  -8   1        178.36        183.68        10.81 o                         
 -13  -8   1          2.47         -1.47         5.31 o                         
 -12  -8   1        241.28        202.52        10.87 o                         
 -11  -8   1        177.82        201.45         8.54 o                         
 -10  -8   1       1741.99       1604.50        20.97 o                         
  -9  -8   1       1813.29       1627.51        20.83 o                         
  -8  -8   1          9.90          7.78         3.25 o                         
  -7  -8   1        486.39        541.90         9.09 o                         
  -6  -8   1         11.33          3.47         2.31 o                         
  -5  -8   1         99.80        101.27         4.70 o                         
  -4  -8   1        457.89        511.91         8.26 o                         
  -3  -8   1         32.08         18.22         2.72 o                         
  -2  -8   1         31.92         26.21         3.01 o                         
  -1  -8   1         17.82         34.31         3.00 o                         
   0  -8   1       3397.77       3263.85        27.32 o                         
   1  -8   1       1284.26       1346.17        14.17 o                         
   2  -8   1          6.40         -0.32         2.67 o                         
   3  -8   1       4358.87       4500.92        37.18 o                         
   4  -8   1         77.16         93.88         4.28 o                         
   5  -8   1        326.72        350.37         7.43 o                         
   6  -8   1        656.77        622.35         9.94 o                         
   7  -8   1        132.03        140.65         6.07 o                         
   8  -8   1        477.67        439.83         9.75 o                         
   9  -8   1         18.36         14.45         4.61 o                         
  10  -8   1         63.43         64.54         6.61 o                         
  11  -8   1        146.03        167.37         8.80 o                         
  12  -8   1          6.19          1.00         6.01 o                         
  13  -8   1         99.98        111.46         9.44 o                         
  14  -8   1        350.00        370.73        19.40 o                         
  15  -8   1        120.23        108.58        10.36 o                         
  16  -8   1        225.03        237.22        13.59 o                         
  17  -8   1          0.97          4.50        10.38 o                         
 -17  -7   1         50.07         31.77        14.69 o                         
 -16  -7   1          2.23         -4.08         5.12 o                         
 -15  -7   1        225.01        267.15        14.82 o                         
 -14  -7   1        127.57        152.50        17.64 o                         
 -13  -7   1          5.96          2.35         3.81 o                         
 -12  -7   1       1018.66        973.71        19.28 o                         
 -11  -7   1       1182.82       1069.65        18.53 o                         
 -10  -7   1         33.42         32.96         3.63 o                         
  -9  -7   1        455.94        429.29         8.47 o                         
  -8  -7   1         28.84         25.29         3.42 o                         
  -7  -7   1        151.32        131.72         4.93 o                         
  -6  -7   1       1016.80        981.44        11.29 o                         
  -5  -7   1        352.88        299.54         5.14 o                         
  -4  -7   1         98.00         87.04         4.19 o                         
  -3  -7   1        486.65        522.51         7.86 o                         
  -2  -7   1       1716.04       1667.97        14.90 o                         
  -1  -7   1       2488.89       2424.01        22.18 o                         
   0  -7   1       1613.87       1732.15        16.07 o                         
   1  -7   1         48.87         40.08         3.10 o                         
   2  -7   1       2212.71       2316.36        20.94 o                         
   3  -7   1       1133.69       1202.88        12.43 o                         
   4  -7   1        415.88        365.84         6.70 o                         
   5  -7   1        155.42        179.08         5.36 o                         
   6  -7   1       1662.47       1626.56        17.51 o                         
   7  -7   1        675.00        618.89        10.50 o                         
   8  -7   1        294.77        289.52         9.85 o                         
   9  -7   1        296.49        298.14         9.05 o                         
  10  -7   1          0.12         -4.54         4.79 o                         
  11  -7   1        245.56        243.14         9.88 o                         
  12  -7   1        412.95        380.99        15.52 o                         
  13  -7   1        405.83        331.71        13.32 o                         
  14  -7   1        193.87        219.28        11.97 o                         
  15  -7   1         33.90         15.45         7.53 o                         
  16  -7   1         21.66         22.50        11.22 o                         
  17  -7   1         57.29         46.23         9.12 o                         
 -18  -6   1          0.34          5.21        11.24 o                         
 -17  -6   1         11.63         31.56        15.22 o                         
 -16  -6   1         96.23         62.03        12.22 o                         
 -15  -6   1        403.82        427.82        13.90 o                         
 -14  -6   1         12.33          1.90         4.19 o                         
 -13  -6   1         68.85         92.73         5.27 o                         
 -12  -6   1         96.91        125.26         6.66 o                         
 -11  -6   1        257.13        227.03         8.84 o                         
 -10  -6   1        156.55        158.58         5.47 o                         
  -9  -6   1       1385.84       1184.38        14.46 o                         
  -8  -6   1        187.88        208.10         5.77 o                         
  -7  -6   1       2166.15       2078.58        19.60 o                         
  -6  -6   1        883.78        813.82        11.95 o                         
  -5  -6   1       1954.00       2016.33        21.42 o                         
  -4  -6   1       1173.50       1192.13        11.07 o                         
  -3  -6   1         39.84         49.45         3.04 o                         
  -2  -6   1       1692.71       1854.64        15.57 o                         
  -1  -6   1        112.53        110.55         3.08 o                         
   0  -6   1       3131.90       3214.90        25.87 o                         
   1  -6   1        781.00        921.34        10.23 o                         
   2  -6   1        645.64        578.78         7.25 o                         
   3  -6   1         68.93         61.01         3.31 o                         
   4  -6   1        344.37        318.15         6.11 o                         
   5  -6   1       2208.73       2201.35        18.12 o                         
   6  -6   1        646.26        619.75         8.82 o                         
   7  -6   1          1.86          3.13         3.13 o                         
   8  -6   1          0.32         -3.60         3.60 o                         
   9  -6   1        356.53        325.61         9.08 o                         
  10  -6   1        144.43        163.35         7.92 o                         
  11  -6   1         73.19         72.10         6.23 o                         
  12  -6   1         86.28         90.94         7.26 o                         
  13  -6   1        402.76        396.07        14.02 o                         
  14  -6   1        109.65        108.48         9.17 o                         
  15  -6   1        188.72        156.63        10.82 o                         
  16  -6   1         63.85         62.53         8.61 o                         
  17  -6   1         54.33         54.42        10.54 o                         
 -18  -5   1          0.11          6.22        10.75 o                         
 -17  -5   1         55.41         82.48        14.28 o                         
 -16  -5   1          1.23         -0.73         5.08 o                         
 -15  -5   1         85.86         99.82         5.56 o                         
 -14  -5   1         66.94         81.72         4.81 o                         
 -13  -5   1          9.63         12.95         3.26 o                         
 -12  -5   1        473.94        457.22         9.01 o                         
 -11  -5   1         50.69         57.01         3.97 o                         
 -10  -5   1       1149.01       1096.82        15.30 o                         
  -9  -5   1       1740.06       1790.68        17.24 o                         
  -8  -5   1       1453.24       1316.90        18.13 o                         
  -7  -5   1        230.49        217.24         5.83 o                         
  -6  -5   1        433.69        433.43         6.30 o                         
  -5  -5   1        647.67        812.45         9.32 o                         
  -4  -5   1        576.63        653.76         7.46 o                         
  -3  -5   1       9223.17       9849.54        66.48 o                         
  -2  -5   1        248.44        264.15         4.50 o                         
  -1  -5   1       2232.29       2090.09        17.38 o                         
   0  -5   1        254.24        180.33         4.84 o                         
   1  -5   1       5634.63       6070.20        52.94 o                         
   2  -5   1        244.53        250.39         4.62 o                         
   3  -5   1        454.08        437.94         6.77 o                         
   4  -5   1        418.04        390.05         5.94 o                         
   5  -5   1         45.19         53.58         3.56 o                         
   6  -5   1       1140.42       1206.68        12.38 o                         
   7  -5   1       1283.19       1281.58        13.80 o                         
   8  -5   1       1592.60       1596.61        17.29 o                         
   9  -5   1       1188.39       1041.81        21.82 o                         
  10  -5   1         79.71         96.20         6.52 o                         
  11  -5   1        258.40        246.09         9.19 o                         
  12  -5   1        373.53        370.31        11.14 o                         
  13  -5   1          8.27          2.00         5.56 o                         
  14  -5   1        175.91        145.40         9.75 o                         
  15  -5   1          0.31          0.81         6.83 o                         
  16  -5   1         18.26         13.60         8.02 o                         
  17  -5   1          2.22          6.47         9.03 o                         
  18  -5   1         71.55         55.03        10.58 o                         
 -18  -4   1         30.59         10.76        11.51 o                         
 -17  -4   1          9.86          9.61         5.15 o                         
 -16  -4   1        228.08        196.12         9.85 o                         
 -15  -4   1        153.21        146.76         6.89 o                         
 -14  -4   1         40.09         33.82         6.74 o                         
 -13  -4   1         21.81         27.67         3.87 o                         
 -12  -4   1        400.54        410.37         8.36 o                         
 -11  -4   1          1.15          6.01         2.81 o                         
 -10  -4   1        944.71        967.72        12.75 o                         
  -9  -4   1        542.40        501.59         6.69 o                         
  -8  -4   1       2914.79       3000.87        25.77 o                         
  -7  -4   1        364.50        386.75         5.70 o                         
  -6  -4   1        526.54        526.24         6.78 o                         
  -5  -4   1        424.01        354.58         5.02 o                         
  -4  -4   1       3774.66       4274.42        31.92 o                         
  -3  -4   1       5210.29       5258.01        40.86 o                         
  -2  -4   1       1880.90       1752.81        15.93 o                         
  -1  -4   1       1360.57       1313.87        11.63 o                         
   0  -4   1         22.17         30.11         1.82 o                         
   1  -4   1       8629.09       9208.89        70.12 o                         
   2  -4   1        167.31        144.06         5.48 o                         
   3  -4   1       1261.53       1188.40        10.35 o                         
   4  -4   1       1340.04       1644.56        14.17 o                         
   5  -4   1         36.28         39.33         2.95 o                         
   6  -4   1        170.22        141.85         5.10 o                         
   7  -4   1        694.95        635.34        11.33 o                         
   8  -4   1        165.45        157.09         5.45 o                         
   9  -4   1       2747.80       2698.06        25.13 o                         
  10  -4   1        523.57        466.43        10.79 o                         
  11  -4   1        232.13        231.80        10.43 o                         
  12  -4   1        409.19        398.01        11.33 o                         
  13  -4   1        501.10        513.11        14.11 o                         
  14  -4   1         46.37         39.62         6.91 o                         
  15  -4   1          0.21         -4.75         6.26 o                         
  16  -4   1         39.53         20.01         8.19 o                         
  17  -4   1          3.20         -4.77        10.25 o                         
  18  -4   1         95.83         85.57        11.44 o                         
 -18  -3   1         35.97         49.54         8.29 o                         
 -17  -3   1          3.71         -5.25         5.25 o                         
 -16  -3   1        141.74        162.27        14.74 o                         
 -15  -3   1         34.05         38.07         5.60 o                         
 -14  -3   1         22.12         24.98         5.02 o                         
 -13  -3   1         31.56         25.73         3.43 o                         
 -12  -3   1         70.62         65.34         4.45 o                         
 -11  -3   1        775.19        792.66        16.01 o                         
 -10  -3   1        457.35        430.24         7.90 o                         
  -9  -3   1       2485.28       2394.96        20.20 o                         
  -8  -3   1         10.73         18.78         2.08 o                         
  -7  -3   1        769.46        759.69         8.18 o                         
  -6  -3   1       2103.52       2336.25        19.86 o                         
  -5  -3   1       1556.07       1502.45        12.48 o                         
  -4  -3   1        685.48        814.51        10.96 o                         
  -3  -3   1        432.31        471.49         5.48 o                         
  -2  -3   1      12373.91      12461.27        75.46 o                         
  -1  -3   1       9549.05       9652.29        67.97 o                         
   0  -3   1        524.48        537.05         7.47 o                         
   1  -3   1        128.45        128.15         2.73 o                         
   2  -3   1       1662.19       1497.40        11.54 o                         
   3  -3   1        277.96        308.07         4.38 o                         
   4  -3   1       2993.26       3201.65        22.75 o                         
   5  -3   1       2774.73       3018.00        24.79 o                         
   6  -3   1       5942.30       6665.66        49.73 o                         
   7  -3   1        334.09        348.67         5.69 o                         
   8  -3   1       1148.69       1106.02        12.71 o                         
   9  -3   1        222.29        194.34         4.80 o                         
  10  -3   1        402.63        403.04         9.17 o                         
  11  -3   1        528.18        490.93        11.22 o                         
  12  -3   1        162.98        172.95         7.92 o                         
  13  -3   1        251.17        233.84         9.34 o                         
  14  -3   1        558.73        559.41        20.09 o                         
  15  -3   1         81.12         94.09        10.93 o                         
  16  -3   1        156.85        144.03        12.00 o                         
  17  -3   1         66.61         77.02        10.52 o                         
  18  -3   1         12.11          7.67         9.00 o                         
 -18  -2   1         20.74         12.73         6.96 o                         
 -17  -2   1         14.29         14.38         6.14 o                         
 -16  -2   1         69.06         76.14        13.34 o                         
 -15  -2   1        372.35        376.83        12.42 o                         
 -14  -2   1        253.09        262.04         9.96 o                         
 -13  -2   1         73.03         70.43         4.75 o                         
 -12  -2   1        888.85        886.88        13.13 o                         
 -11  -2   1        269.18        222.29         7.40 o                         
 -10  -2   1       1030.98       1044.57        11.31 o                         
  -9  -2   1       1087.03       1022.25        10.78 o                         
  -8  -2   1       1887.81       1931.82        17.44 o                         
  -7  -2   1       1014.82       1233.31        12.81 o                         
  -6  -2   1       1672.66       1777.15        16.31 o                         
  -5  -2   1       4119.49       4021.98        33.58 o                         
  -4  -2   1        433.88        494.92         6.19 o                         
  -3  -2   1       3998.67       4133.70        31.95 o                         
  -2  -2   1      39739.04      40320.70       253.78 o                         
  -1  -2   1         45.51         51.65         1.69 o                         
   0  -2   1        702.26        804.70         7.50 o                         
   1  -2   1        351.02        392.27         3.52 o                         
   2  -2   1       4156.62       4601.02        30.13 o                         
   3  -2   1         14.16         17.83         1.25 o                         
   4  -2   1       4715.94       4870.51        34.29 o                         
   5  -2   1       7581.66       8205.85        59.39 o                         
   6  -2   1        261.92        174.72         4.13 o                         
   7  -2   1        329.04        387.93         6.03 o                         
   8  -2   1         98.37         84.71         3.44 o                         
   9  -2   1        532.77        496.12         8.27 o                         
  10  -2   1         41.41         36.73         4.13 o                         
  11  -2   1         19.51         14.08         4.04 o                         
  12  -2   1        183.63        186.50         8.88 o                         
  13  -2   1         15.85         14.55         4.82 o                         
  14  -2   1        233.98        229.24        10.06 o                         
  15  -2   1         86.45         70.17         9.97 o                         
  16  -2   1          0.48         -0.44         7.08 o                         
  17  -2   1         65.30         47.76         9.30 o                         
  18  -2   1        346.37        339.73        16.59 o                         
 -18  -1   1         80.65         67.34         9.42 o                         
 -17  -1   1          5.98         17.09         9.52 o                         
 -16  -1   1         51.42         57.77         9.25 o                         
 -15  -1   1        522.38        501.63        26.33 o                         
 -14  -1   1        154.01        125.96         8.42 o                         
 -13  -1   1        151.31        146.56         6.39 o                         
 -12  -1   1         61.73         73.23         4.11 o                         
 -11  -1   1         25.60         25.82         3.35 o                         
 -10  -1   1       3731.83       3796.85        30.95 o                         
  -9  -1   1        344.92        349.18         5.53 o                         
  -8  -1   1        718.72        790.72         9.01 o                         
  -7  -1   1        135.63        125.91         3.99 o                         
  -6  -1   1        316.17        349.68         4.92 o                         
  -5  -1   1        242.67        254.28         3.64 o                         
  -4  -1   1       2256.89       2244.63        19.31 o                         
  -3  -1   1       1896.84       1890.59        15.08 o                         
  -2  -1   1       2424.20       2550.09        19.59 o                         
  -1  -1   1        937.27        892.96         5.08 o                         
   0  -1   1        920.56       1065.36         5.79 o                         
   1  -1   1       1929.60       2066.14        11.12 o                         
   2  -1   1       9089.49       9350.14        54.38 o                         
   3  -1   1      19283.99      19288.97       120.95 o                         
   4  -1   1       1024.83       1111.61         9.39 o                         
   5  -1   1          1.07          1.68         1.63 o                         
   6  -1   1        608.28        641.67         7.50 o                         
   7  -1   1       1540.87       1440.16        13.54 o                         
   8  -1   1        668.03        601.96         7.18 o                         
   9  -1   1       1691.38       1627.81        16.86 o                         
  10  -1   1          2.28         -0.09         2.68 o                         
  11  -1   1         55.36         56.32         4.03 o                         
  12  -1   1         47.48         33.54         4.56 o                         
  13  -1   1         41.62         32.43         4.86 o                         
  14  -1   1        601.90        580.80        16.43 o                         
  15  -1   1          9.06          2.11         6.27 o                         
  16  -1   1         43.49         38.84         7.87 o                         
  17  -1   1        122.59        102.31         9.98 o                         
  18  -1   1         57.61         62.31         9.04 o                         
 -18   0   1          3.04         -3.22         7.43 o                         
 -17   0   1        112.90        142.79        11.64 o                         
 -16   0   1          0.29         -1.43         6.02 o                         
 -15   0   1         10.15          9.11         6.49 o                         
 -14   0   1        818.27        845.46        18.98 o                         
 -13   0   1         17.66          9.75         6.11 o                         
 -12   0   1       3389.71       3346.88        31.45 o                         
 -11   0   1       1474.28       1475.19        16.78 o                         
 -10   0   1         90.27         79.83         4.16 o                         
  -9   0   1       1540.17       1435.54        14.18 o                         
  -8   0   1         87.14         76.00         3.13 o                         
  -7   0   1        169.50        150.28         3.35 o                         
  -6   0   1       6584.29       6527.76        45.26 o                         
  -5   0   1        363.62        374.34         4.72 o                         
  -4   0   1       1244.32       1385.75        12.34 o                         
  -3   0   1      63080.07      64655.72       477.17 o                         
  -2   0   1       2874.92       2767.53        18.04 o                         
  -1   0   1       5981.15       6045.21        32.62 o                         
   1   0   1          2.91          4.72         0.50 o                         
   2   0   1       2698.96       2698.66        21.94 o                         
   3   0   1        791.93        715.74         7.50 o                         
   4   0   1       3552.10       3268.48        25.58 o                         
   5   0   1       6253.31       6427.93        46.28 o                         
   6   0   1        183.08        156.26         4.23 o                         
   7   0   1        804.47        774.80         8.78 o                         
   8   0   1        975.36       1046.83        11.29 o                         
   9   0   1        381.99        376.79         6.51 o                         
  10   0   1        446.42        474.43        10.22 o                         
  11   0   1       2065.15       2007.31        19.61 o                         
  12   0   1        860.23        806.84        11.15 o                         
  13   0   1        494.03        469.23         9.22 o                         
  14   0   1        748.61        736.11        17.44 o                         
  15   0   1         42.78         40.18         7.20 o                         
  16   0   1         14.73          9.82         6.56 o                         
  17   0   1          6.72         12.32         6.50 o                         
  18   0   1          3.42          2.74         6.95 o                         
 -18   1   1        318.72        315.65        18.78 o                         
 -17   1   1          3.83         11.31         8.16 o                         
 -16   1   1         63.46         67.55        11.09 o                         
 -15   1   1         47.00         70.80         9.89 o                         
 -14   1   1          0.55         -5.92         5.92 o                         
 -13   1   1          4.56          9.66         4.66 o                         
 -12   1   1        298.54        273.10         7.77 o                         
 -11   1   1        147.75        149.94         5.75 o                         
 -10   1   1       1192.41       1179.84        14.28 o                         
  -9   1   1        102.63         96.30         3.57 o                         
  -8   1   1        119.08        123.06         3.62 o                         
  -7   1   1       1991.79       1972.56        17.46 o                         
  -6   1   1       1595.24       1531.81        13.89 o                         
  -5   1   1        302.80        316.82         4.66 o                         
  -4   1   1        258.40        241.15         3.83 o                         
  -3   1   1         36.45         52.84         1.59 o                         
  -2   1   1       9659.69       9855.32        65.58 o                         
  -1   1   1       9681.90      10462.62        52.84 o                         
   0   1   1       1369.52       1294.14         8.09 o                         
   1   1   1        321.45        342.05         3.04 o                         
   2   1   1         45.32         40.95         4.32 o                         
   3   1   1       2018.24       2221.76        38.02 o                         
   4   1   1        230.29        273.83         4.67 o                         
   5   1   1         15.31         12.09         2.51 o                         
   6   1   1         10.36          2.50         3.35 o                         
   7   1   1        194.36        213.67         3.51 o                         
   8   1   1       1104.67       1085.01        10.82 o                         
   9   1   1       4568.79       4662.95        38.09 o                         
  10   1   1       2804.72       2856.10        28.89 o                         
  11   1   1        211.65        188.55         5.75 o                         
  12   1   1       2383.23       2332.23        21.93 o                         
  13   1   1        585.55        577.93        10.35 o                         
  14   1   1         88.83         96.36         6.28 o                         
  15   1   1        101.14        105.94         8.20 o                         
  16   1   1        186.63        154.84        10.79 o                         
  17   1   1         29.20         22.23         6.58 o                         
  18   1   1         99.90        102.84        10.29 o                         
 -18   2   1        268.76        244.75        17.39 o                         
 -17   2   1         34.78         35.98         8.79 o                         
 -16   2   1        152.74        158.51        11.47 o                         
 -15   2   1         37.96         41.40         8.02 o                         
 -14   2   1        668.57        668.94        15.26 o                         
 -13   2   1        784.74        711.69        15.15 o                         
 -12   2   1        330.62        354.43        10.69 o                         
 -11   2   1        794.95        730.34        11.66 o                         
 -10   2   1         32.21         39.41         3.56 o                         
  -9   2   1        258.05        250.72         9.07 o                         
  -8   2   1        434.43        485.11         7.70 o                         
  -7   2   1       1411.76       1335.62        13.27 o                         
  -6   2   1        227.50        232.78         4.92 o                         
  -5   2   1       1328.38       1289.70        11.27 o                         
  -4   2   1        608.44        712.98         6.70 o                         
  -3   2   1        228.20        211.67         3.75 o                         
  -2   2   1      14169.17      14599.02        88.01 o                         
  -1   2   1       2008.77       1917.29        12.22 o                         
   0   2   1         37.98         90.91         1.82 o                         
   1   2   1       2954.45       3364.84        18.59 o                         
   2   2   1        663.07        618.65         6.65 o                         
   3   2   1        759.70        846.34        10.90 o                         
   4   2   1       6827.64       6980.11       108.44 o                         
   5   2   1        303.92        455.58        15.10 o                         
   6   2   1         15.30         11.24         6.44 o                         
   7   2   1        124.43        106.19        10.26 o                         
   8   2   1        576.30        617.48        21.16 o                         
   9   2   1         11.42         18.14         6.47 o                         
  10   2   1       2574.83       2569.00        31.39 o                         
  11   2   1       1138.01       1119.40        14.36 o                         
  12   2   1        115.83        120.16         5.36 o                         
  13   2   1          3.95          0.80         3.98 o                         
  14   2   1        121.80        132.24         6.13 o                         
  15   2   1        168.45        192.62         9.64 o                         
  16   2   1          1.09         -6.48         6.48 o                         
  17   2   1         35.64         21.36        10.33 o                         
  18   2   1         11.80         -3.37         8.91 o                         
 -18   3   1        171.30        164.68        13.82 o                         
 -17   3   1         39.65         39.26        15.38 o                         
 -16   3   1          0.91          1.92         7.97 o                         
 -15   3   1          0.20          2.07         5.62 o                         
 -14   3   1        578.96        656.50        15.89 o                         
 -13   3   1        692.25        695.48        15.59 o                         
 -12   3   1        166.35        168.57         7.84 o                         
 -11   3   1         62.08         50.12         5.20 o                         
 -10   3   1          6.93          6.84         3.57 o                         
  -9   3   1        252.50        260.43         5.38 o                         
  -8   3   1       6200.28       6301.81        43.46 o                         
  -7   3   1        632.76        538.63         6.11 o                         
  -6   3   1         15.83         12.55         2.52 o                         
  -5   3   1          0.54          2.43         2.30 o                         
  -4   3   1        805.84        818.74         8.36 o                         
  -3   3   1        721.03        687.34         7.67 o                         
  -2   3   1       5668.71       5861.98        38.58 o                         
  -1   3   1       8644.17       8930.51        59.97 o                         
   0   3   1        993.44       1017.16         8.54 o                         
   1   3   1       9850.30      10112.68        56.61 o                         
   2   3   1      16084.75      16540.99        95.60 o                         
   3   3   1        594.99        739.91         7.68 o                         
   4   3   1        111.52         53.02         1.90 o                         
   5   3   1          0.58          9.28         1.93 o                         
   6   3   1       2656.83       3002.17        54.44 o                         
   7   3   1       1789.89       1891.58        39.31 o                         
   8   3   1        314.34        368.26        16.83 o                         
   9   3   1       3392.85       3302.39        64.37 o                         
  10   3   1        103.15        100.64         9.33 o                         
  11   3   1        285.22        307.28         7.35 o                         
  12   3   1        207.42        216.10         5.79 o                         
  13   3   1         26.82         29.45         3.03 o                         
  14   3   1        100.10        110.66         5.04 o                         
  15   3   1        296.72        318.12        10.07 o                         
  16   3   1        117.29        101.56         6.57 o                         
  17   3   1        100.82         76.08         6.51 o                         
  18   3   1         44.99         34.59        13.16 o                         
 -18   4   1        109.72        131.98        15.52 o                         
 -17   4   1         18.39          7.64        10.30 o                         
 -16   4   1         81.19         61.91         9.79 o                         
 -15   4   1        159.48        159.59         9.92 o                         
 -14   4   1        669.44        688.73        16.62 o                         
 -13   4   1        473.20        441.18        17.58 o                         
 -12   4   1        207.79        205.88         8.69 o                         
 -11   4   1          4.10         -4.12         4.12 o                         
 -10   4   1          4.46         -3.27         3.87 o                         
  -9   4   1          0.20          6.08         3.12 o                         
  -8   4   1        136.40        124.41         5.42 o                         
  -7   4   1       3594.68       3648.91        30.51 o                         
  -6   4   1        567.65        568.82         8.36 o                         
  -5   4   1       6434.48       6690.15        45.44 o                         
  -4   4   1         29.02         26.95         2.86 o                         
  -3   4   1        678.99        755.61         7.15 o                         
  -2   4   1        255.44        276.74         4.48 o                         
  -1   4   1        858.63        818.51         9.58 o                         
   0   4   1         39.18         59.78         2.11 o                         
   1   4   1        806.29        760.16         7.50 o                         
   2   4   1         64.18         70.45         1.90 o                         
   3   4   1        111.46         99.29         3.42 o                         
   4   4   1       1843.69       1733.26        15.17 o                         
   5   4   1       3087.78       3288.44        26.79 o                         
   6   4   1       1381.37       1560.42        14.19 o                         
   7   4   1          0.07          1.39         1.55 o                         
   8   4   1       2876.09       2768.85        43.71 o                         
   9   4   1         90.82         53.47        16.50 o                         
  10   4   1       1767.14       1805.72        29.73 o                         
  11   4   1        200.56        205.81         9.75 o                         
  12   4   1        783.01        756.89        17.44 o                         
  13   4   1         39.49         31.44         8.20 o                         
  14   4   1          2.25          5.41         5.59 o                         
  15   4   1         11.42         16.33         7.17 o                         
  16   4   1        225.74        231.02        17.86 o                         
  17   4   1          2.92          9.07         8.59 o                         
  18   4   1        124.91        149.51        14.42 o                         
 -18   5   1          6.69          7.89        10.00 o                         
 -17   5   1         98.06        109.10        11.97 o                         
 -16   5   1          1.19          5.23         6.70 o                         
 -15   5   1        132.97        131.70         9.70 o                         
 -14   5   1        816.29        814.42        18.48 o                         
 -13   5   1        283.96        255.57        11.23 o                         
 -12   5   1         25.22         29.38         6.24 o                         
 -11   5   1          4.45          4.89         4.37 o                         
 -10   5   1       1141.86       1127.77        18.45 o                         
  -9   5   1         64.60         84.45         5.43 o                         
  -8   5   1          1.18          4.41         3.44 o                         
  -7   5   1       6230.53       6287.23        49.23 o                         
  -6   5   1       1143.64       1150.27        11.81 o                         
  -5   5   1        549.40        506.89         7.56 o                         
  -4   5   1       1697.92       1828.27        14.87 o                         
  -3   5   1         58.67         38.15         2.81 o                         
  -2   5   1         39.03         44.59         2.66 o                         
  -1   5   1       1918.59       1861.95        14.18 o                         
   0   5   1          5.38         22.55         2.19 o                         
   1   5   1        582.13        603.53         7.13 o                         
   2   5   1       2834.37       3015.68        20.91 o                         
   3   5   1        272.29        262.27         6.67 o                         
   4   5   1      11544.00      12110.57        85.85 o                         
   5   5   1       1151.21       1141.94        10.73 o                         
   6   5   1       1100.74       1109.09        11.47 o                         
   7   5   1       1578.36       1697.08        15.85 o                         
   8   5   1        215.97        245.42         4.98 o                         
   9   5   1        363.12        357.41         8.73 o                         
  10   5   1        232.02        215.32         7.33 o                         
  11   5   1        118.29        135.89         4.45 o                         
  12   5   1        346.35        327.23        11.60 o                         
  13   5   1         82.63         94.49         7.61 o                         
  14   5   1        210.82        217.15         9.79 o                         
  15   5   1        939.83       1038.77        21.69 o                         
  16   5   1         10.05         14.26         8.11 o                         
  17   5   1         63.70         57.90        12.45 o                         
  18   5   1          5.81         17.42        11.01 o                         
 -17   6   1         13.63         -0.79         8.34 o                         
 -16   6   1          0.25         -6.58         6.58 o                         
 -15   6   1        166.23        138.67        10.29 o                         
 -14   6   1          0.11         -5.58         5.58 o                         
 -13   6   1        353.13        339.14        13.00 o                         
 -12   6   1        115.18        112.22         8.49 o                         
 -11   6   1        352.50        360.95        15.92 o                         
 -10   6   1        227.69        197.62         8.26 o                         
  -9   6   1        349.82        328.31         9.01 o                         
  -8   6   1       2245.33       2308.87        24.20 o                         
  -7   6   1       1226.69       1224.58        13.86 o                         
  -6   6   1        171.85        141.33         7.40 o                         
  -5   6   1         62.81         57.69         3.56 o                         
  -4   6   1       1467.07       1418.53        11.87 o                         
  -3   6   1       1113.74       1170.75        11.69 o                         
  -2   6   1       1712.06       1629.17        14.38 o                         
  -1   6   1       4346.36       4772.31        32.88 o                         
   0   6   1       5953.86       5766.80        46.14 o                         
   1   6   1       3651.23       3906.46        34.84 o                         
   2   6   1       1123.17       1260.32        10.90 o                         
   3   6   1       2382.49       2618.85        21.15 o                         
   4   6   1       3533.85       4073.04        35.67 o                         
   5   6   1       3914.39       4100.21        36.12 o                         
   6   6   1        324.58        278.93         5.15 o                         
   7   6   1       1093.24       1212.48        12.91 o                         
   8   6   1         52.77         67.36         3.16 o                         
   9   6   1        812.76        718.43         9.44 o                         
  10   6   1        112.11        116.87         4.74 o                         
  11   6   1          6.09          4.86         2.57 o                         
  12   6   1         31.42         20.60         2.99 o                         
  13   6   1         78.82         68.89         3.79 o                         
  14   6   1          2.42          2.41         5.75 o                         
  15   6   1         23.25         14.46         8.05 o                         
  16   6   1        364.22        418.50        19.82 o                         
  17   6   1         81.67        102.79        14.54 o                         
  18   6   1         24.59         27.72        15.10 o                         
 -17   7   1         11.49         -4.09         8.05 o                         
 -16   7   1          7.85          1.06         7.49 o                         
 -15   7   1        216.94        200.34        12.48 o                         
 -14   7   1        312.59        323.74        13.89 o                         
 -13   7   1         10.98          3.53         6.28 o                         
 -12   7   1       1029.61       1048.35        20.57 o                         
 -11   7   1         22.75         15.81         6.85 o                         
 -10   7   1         80.89         78.69         6.46 o                         
  -9   7   1        148.16        146.46         6.97 o                         
  -8   7   1         82.40         84.95         5.89 o                         
  -7   7   1        173.28        143.04         5.95 o                         
  -6   7   1         18.29         12.10         3.47 o                         
  -5   7   1        692.87        657.15         7.13 o                         
  -4   7   1        973.86        847.94        10.23 o                         
  -3   7   1         54.89         82.50         3.62 o                         
  -2   7   1        157.28        157.13         4.48 o                         
  -1   7   1       2354.96       2372.81        23.08 o                         
   0   7   1       2693.19       2654.22        24.27 o                         
   1   7   1        277.79        321.56         5.01 o                         
   2   7   1         64.85         93.78         3.85 o                         
   3   7   1          2.93         -0.08         1.62 o                         
   4   7   1       1836.36       1765.01        18.27 o                         
   5   7   1          7.65          8.11         2.46 o                         
   6   7   1         77.30         82.02         4.00 o                         
   7   7   1          3.43          7.53         2.85 o                         
   8   7   1        246.01        226.38         6.82 o                         
   9   7   1       1201.29       1031.72        13.03 o                         
  10   7   1         86.16         97.12         5.17 o                         
  11   7   1        112.33        110.37         7.47 o                         
  12   7   1        499.06        522.48        10.56 o                         
  13   7   1         11.67         22.52         4.36 o                         
  14   7   1        276.08        257.98         7.67 o                         
  15   7   1        508.46        464.35        23.05 o                         
  16   7   1          0.91         -2.62         8.89 o                         
  17   7   1        177.32        154.95        20.29 o                         
  18   7   1        143.47         96.54        29.33 o                         
 -17   8   1         51.42         79.73        11.02 o                         
 -16   8   1        152.90        138.95        11.41 o                         
 -15   8   1         66.65         63.45         9.65 o                         
 -14   8   1        341.51        327.52        14.17 o                         
 -13   8   1         42.31         42.89         7.90 o                         
 -12   8   1        171.25        171.52        10.53 o                         
 -11   8   1         76.89         76.43         6.86 o                         
 -10   8   1        970.69        945.78        20.02 o                         
  -9   8   1        263.87        279.12         9.02 o                         
  -8   8   1        456.69        421.51         9.51 o                         
  -7   8   1         99.49         76.02         5.09 o                         
  -6   8   1        820.76        801.70        11.04 o                         
  -5   8   1        908.70        892.37        11.20 o                         
  -4   8   1        363.59        365.28         6.95 o                         
  -3   8   1       3458.19       3578.34        28.50 o                         
  -2   8   1        928.69       1000.20        10.70 o                         
  -1   8   1       1754.76       1873.07        17.66 o                         
   0   8   1        593.46        474.07         8.19 o                         
   1   8   1       3125.63       2952.51        28.81 o                         
   2   8   1         83.14        102.30         6.78 o                         
   3   8   1        353.98        392.84         8.57 o                         
   4   8   1        242.00        195.78         6.38 o                         
   5   8   1       2310.71       2394.38        23.39 o                         
   6   8   1       1392.29       1364.16        15.51 o                         
   7   8   1          3.77          9.11         2.91 o                         
   8   8   1        318.11        277.39         7.11 o                         
   9   8   1        926.81        850.08        12.31 o                         
  10   8   1       1090.53       1074.05        14.55 o                         
  11   8   1         33.38         45.31         5.11 o                         
  12   8   1        453.33        425.69        17.31 o                         
  13   8   1          2.04          6.91         4.85 o                         
  14   8   1        403.55        405.74        19.76 o                         
  15   8   1        172.82        179.84        12.91 o                         
  16   8   1         87.53        115.14        18.78 o                         
  17   8   1         95.08        101.88        19.01 o                         
 -16   9   1         34.79         46.49         9.21 o                         
 -15   9   1         91.38         65.74         9.40 o                         
 -14   9   1          0.05         -6.08         7.11 o                         
 -13   9   1        173.65        161.50        10.53 o                         
 -12   9   1          6.34         -5.06         6.21 o                         
 -11   9   1        115.54        133.88         9.22 o                         
 -10   9   1         78.10         73.13         6.88 o                         
  -9   9   1         84.59         89.60         6.32 o                         
  -8   9   1        150.70        150.47         6.78 o                         
  -7   9   1        464.89        461.53         9.78 o                         
  -6   9   1          1.64         -1.86         4.25 o                         
  -5   9   1        445.30        397.14         7.03 o                         
  -4   9   1        352.85        371.57         7.24 o                         
  -3   9   1       1074.45       1176.10        12.64 o                         
  -2   9   1        351.77        337.75         9.53 o                         
  -1   9   1        104.84         80.61         3.72 o                         
   0   9   1       1203.77       1137.43        14.09 o                         
   1   9   1       4601.96       4690.02        40.30 o                         
   2   9   1        246.21        283.11         7.75 o                         
   3   9   1       4556.63       4631.32        42.64 o                         
   4   9   1        844.69        792.72        11.85 o                         
   5   9   1          0.53          1.68         2.81 o                         
   6   9   1        219.21        253.61         6.38 o                         
   7   9   1         25.74         26.50         4.08 o                         
   8   9   1         13.90         14.59         4.46 o                         
   9   9   1       1024.29        838.82        14.35 o                         
  10   9   1         45.51         39.10         6.23 o                         
  11   9   1         90.48         96.13         7.84 o                         
  12   9   1         31.53         28.13         6.88 o                         
  13   9   1          2.07          4.13         6.70 o                         
  14   9   1          4.24         12.39        14.36 o                         
  15   9   1        161.34        151.53        18.44 o                         
  16   9   1         12.47         23.14        13.50 o                         
  17   9   1        125.15        109.91        27.67 o                         
 -16  10   1          6.89          0.50         9.40 o                         
 -15  10   1          1.77          2.38         8.55 o                         
 -14  10   1         58.98         78.28        13.20 o                         
 -13  10   1          2.35          1.71         7.21 o                         
 -12  10   1          8.73          2.89         7.03 o                         
 -11  10   1          3.29          4.44         6.45 o                         
 -10  10   1         94.99         92.97         7.39 o                         
  -9  10   1         64.85         49.02         5.68 o                         
  -8  10   1         37.76         26.44         5.00 o                         
  -7  10   1       1203.85       1102.91        15.33 o                         
  -6  10   1        156.38        149.30         6.41 o                         
  -5  10   1          0.80          1.84         2.86 o                         
  -4  10   1       2292.96       2174.11        20.54 o                         
  -3  10   1        717.39        718.46        10.86 o                         
  -2  10   1         38.42         59.77         4.64 o                         
  -1  10   1         46.62         34.97         4.09 o                         
   0  10   1       1389.02       1363.17        16.41 o                         
   1  10   1       2232.51       2154.37        23.40 o                         
   2  10   1        576.74        561.75        12.00 o                         
   3  10   1        299.06        284.37        10.30 o                         
   4  10   1        118.72        124.65         6.31 o                         
   5  10   1        105.50        138.60        10.93 o                         
   6  10   1        101.26        123.28         6.98 o                         
   7  10   1        145.29        159.20         7.51 o                         
   8  10   1        746.66        731.21        18.86 o                         
   9  10   1          1.14          0.90         4.31 o                         
  10  10   1         43.18         44.58         5.66 o                         
  11  10   1        112.80         99.33         9.61 o                         
  12  10   1        649.15        607.54        19.86 o                         
  13  10   1          3.03         -4.04        11.03 o                         
  14  10   1         55.71         51.57         8.80 o                         
  15  10   1        213.26        198.74        12.88 o                         
  16  10   1         23.73         18.05         6.34 o                         
 -15  11   1          1.02         -8.11        10.12 o                         
 -14  11   1         20.27         15.38         9.27 o                         
 -13  11   1        336.38        374.34        17.67 o                         
 -12  11   1         48.87         64.77        12.59 o                         
 -11  11   1       1601.55       1680.84        31.95 o                         
 -10  11   1        216.01        241.57        11.66 o                         
  -9  11   1        428.06        411.42        12.18 o                         
  -8  11   1          0.25         -2.00         5.83 o                         
  -7  11   1        778.27        693.13        13.54 o                         
  -6  11   1         13.27         13.41         4.79 o                         
  -5  11   1        349.82        364.99         9.91 o                         
  -4  11   1         95.81         81.52         5.41 o                         
  -3  11   1        274.40        296.05         7.77 o                         
  -2  11   1          8.40          2.57         3.82 o                         
  -1  11   1          3.73         -2.04         5.18 o                         
   0  11   1        313.96        292.37         7.89 o                         
   1  11   1       2236.55       2202.15        26.30 o                         
   2  11   1        881.11        883.41        17.60 o                         
   3  11   1       3586.78       3435.43        42.28 o                         
   4  11   1        116.44         99.29         7.97 o                         
   5  11   1         22.18         13.67         4.76 o                         
   6  11   1       1038.72       1026.10        20.36 o                         
   7  11   1         38.16         50.76         6.33 o                         
   8  11   1        195.90        180.64         9.97 o                         
   9  11   1          1.97          2.17         5.40 o                         
  10  11   1         89.16         71.06         8.82 o                         
  11  11   1        362.34        365.32        13.86 o                         
  12  11   1         59.29         72.50         9.48 o                         
  13  11   1        633.98        673.72        30.44 o                         
  14  11   1        392.08        477.85        19.83 o                         
  15  11   1        107.12        121.90        13.61 o                         
  16  11   1         15.72          3.55        10.11 o                         
 -14  12   1        110.09        112.17        14.01 o                         
 -13  12   1         92.90         99.29        11.73 o                         
 -12  12   1        414.84        430.19        18.30 o                         
 -11  12   1         68.39         92.97        10.52 o                         
 -10  12   1        717.90        795.30        19.42 o                         
  -9  12   1         13.35         15.54         5.73 o                         
  -8  12   1         86.96         89.20         7.21 o                         
  -7  12   1        308.36        282.49        10.13 o                         
  -6  12   1          9.09          5.57         5.30 o                         
  -5  12   1        511.03        528.84        13.05 o                         
  -4  12   1          3.22         -4.50         4.50 o                         
  -3  12   1         53.26         67.94         6.82 o                         
  -2  12   1         20.56         25.28         5.06 o                         
  -1  12   1        996.71       1001.92        16.04 o                         
   0  12   1       1069.44       1073.63        19.09 o                         
   1  12   1       3504.75       3431.16        61.74 o                         
   2  12   1          9.70         13.39         5.86 o                         
   3  12   1         82.59         76.32         7.28 o                         
   4  12   1        187.62        159.87        19.29 o                         
   5  12   1       1715.71       1586.83        33.81 o                         
   6  12   1        181.15        157.71        11.95 o                         
   7  12   1         36.77         44.20         8.41 o                         
   8  12   1         23.29         39.63        12.51 o                         
   9  12   1          0.90          5.18         8.71 o                         
  10  12   1          6.95          5.52         6.77 o                         
  11  12   1         88.90         92.11        11.63 o                         
  12  12   1        145.21        177.72        18.33 o                         
  13  12   1         12.39         14.36         9.94 o                         
  14  12   1        186.96        169.28        17.11 o                         
  15  12   1        519.03        502.96        23.87 o                         
 -14  13   1        142.91        154.61        15.87 o                         
 -13  13   1          1.50         -1.09        10.62 o                         
 -12  13   1         59.13         59.59        12.34 o                         
 -11  13   1         25.38         13.15         9.89 o                         
 -10  13   1       1613.88       1640.73        32.09 o                         
  -9  13   1         75.09         83.04         9.56 o                         
  -8  13   1         36.11         35.87         6.78 o                         
  -7  13   1          8.44          2.06         7.15 o                         
  -6  13   1         57.58         64.24         7.20 o                         
  -5  13   1        290.51        323.84        11.50 o                         
  -4  13   1        363.86        362.07        13.16 o                         
  -3  13   1        140.70        157.43         8.42 o                         
  -2  13   1         45.37         34.61         6.70 o                         
  -1  13   1         31.13         27.00         6.00 o                         
   0  13   1       1465.69       1432.26        25.73 o                         
   1  13   1        483.17        490.59        15.21 o                         
   2  13   1        109.59        101.52         8.70 o                         
   3  13   1         89.51         71.90         9.27 o                         
   4  13   1         24.95         30.45         7.45 o                         
   5  13   1         97.38        101.38        14.97 o                         
   6  13   1         71.46         80.62        10.58 o                         
   7  13   1          5.43         11.42         7.98 o                         
   8  13   1        284.51        279.21        15.69 o                         
   9  13   1         47.90         59.06         9.74 o                         
  10  13   1         13.29         17.81        12.51 o                         
  11  13   1         74.50         70.70        14.65 o                         
  12  13   1        172.01        195.16        23.83 o                         
  13  13   1         70.32         82.10        17.11 o                         
  14  13   1         67.29         80.09        14.05 o                         
  15  13   1         10.01         10.29        21.39 o                         
 -13  14   1          5.89         -8.30        12.52 o                         
 -12  14   1         81.31         88.60        13.10 o                         
 -11  14   1        335.16        316.17        18.83 o                         
 -10  14   1         29.64         58.93        10.20 o                         
  -9  14   1        425.55        420.15        15.00 o                         
  -8  14   1        143.88        149.55        10.73 o                         
  -7  14   1        368.54        379.14        14.65 o                         
  -6  14   1          7.51          6.37         6.12 o                         
  -5  14   1          0.82         -0.77         5.71 o                         
  -4  14   1        176.73        187.44        14.10 o                         
  -3  14   1         53.71         45.71         8.26 o                         
  -2  14   1         75.36         72.91         8.18 o                         
  -1  14   1        241.59        256.64        12.90 o                         
   0  14   1        289.60        275.90        14.15 o                         
   1  14   1        810.05        879.31        20.66 o                         
   2  14   1       2479.95       2451.52        36.54 o                         
   3  14   1          4.30         12.73         6.31 o                         
   4  14   1          1.10          3.57         6.71 o                         
   5  14   1        418.55        392.64        19.02 o                         
   6  14   1        857.24        857.34        26.05 o                         
   7  14   1        233.16        243.06        15.92 o                         
   8  14   1        619.47        616.94        22.49 o                         
   9  14   1          2.24         15.71        12.06 o                         
  10  14   1         73.55         79.37        10.60 o                         
  11  14   1         11.06         -8.24         9.91 o                         
  12  14   1         39.77         31.16        12.62 o                         
  13  14   1        715.52        849.06        33.15 o                         
  14  14   1          4.55         11.84        10.84 o                         
 -12  15   1         84.85         90.90        16.32 o                         
 -11  15   1         76.53        111.47        19.65 o                         
 -10  15   1         53.14         37.14        11.99 o                         
  -9  15   1        118.71        129.71        12.51 o                         
  -8  15   1        111.92        100.91         9.95 o                         
  -7  15   1        152.92        159.39        12.50 o                         
  -6  15   1        200.37        192.37        13.22 o                         
  -5  15   1        400.86        392.81        17.26 o                         
  -4  15   1        192.26        198.19        12.87 o                         
  -3  15   1         41.12         42.77         8.70 o                         
  -2  15   1         82.94         82.17         9.70 o                         
  -1  15   1        116.86        128.67        10.97 o                         
   0  15   1         85.30        100.17        10.01 o                         
   1  15   1        135.61        138.79        10.58 o                         
   2  15   1        404.65        422.61        15.65 o                         
   3  15   1        659.78        624.52        26.46 o                         
   4  15   1         53.24         66.02         9.68 o                         
   5  15   1          0.56         -4.46         8.87 o                         
   6  15   1          7.49         12.50         9.62 o                         
   7  15   1         17.78          8.78         8.68 o                         
   8  15   1         16.81         -1.97         9.68 o                         
   9  15   1        579.50        593.96        22.76 o                         
  10  15   1          1.55          0.75         8.31 o                         
  11  15   1          0.83        -13.80        17.72 o                         
  12  15   1        235.75        215.86        20.79 o                         
  13  15   1         95.29        112.54        16.95 o                         
 -11  16   1          8.81        -24.64        33.61 o                         
 -10  16   1         94.50         81.00        18.80 o                         
  -9  16   1          3.93          2.37        11.83 o                         
  -8  16   1         10.23          0.03         8.67 o                         
  -7  16   1         29.81         41.99        12.18 o                         
  -6  16   1        175.71        194.79        13.65 o                         
  -5  16   1        995.66       1064.53        26.03 o                         
  -4  16   1          7.82          7.25        11.36 o                         
  -3  16   1        189.22        246.25        15.98 o                         
  -2  16   1        179.46        219.15        15.26 o                         
  -1  16   1         80.97         82.13        11.27 o                         
   0  16   1        117.67        122.75        11.09 o                         
   1  16   1         10.10          7.77         7.78 o                         
   2  16   1          0.34          8.31        11.39 o                         
   3  16   1        112.05        112.99        14.99 o                         
   4  16   1         28.46         31.18         8.80 o                         
   5  16   1         59.46         81.25        12.70 o                         
   6  16   1          2.12         -2.90         9.83 o                         
   7  16   1         19.76          4.98         9.39 o                         
   8  16   1         79.16         62.46        12.14 o                         
   9  16   1        150.83        147.65        14.44 o                         
  10  16   1        193.39        208.57        15.95 o                         
  11  16   1         50.58         49.03        13.50 o                         
  12  16   1        234.12        203.95        41.55 o                         
  -9  17   1         39.84         42.75        14.01 o                         
  -8  17   1         70.71         58.75        17.47 o                         
  -7  17   1          4.13         -8.22         8.22 o                         
  -6  17   1          0.00          5.14         9.04 o                         
  -5  17   1         11.79         32.01         9.36 o                         
  -4  17   1        716.34        701.84        25.08 o                         
  -3  17   1         13.77         23.35        10.50 o                         
  -2  17   1         66.97         71.57        11.18 o                         
  -1  17   1          0.41         -8.11         8.87 o                         
   0  17   1         25.94          2.16         7.79 o                         
   1  17   1         56.83         70.01        10.92 o                         
   2  17   1         32.18         30.58         9.58 o                         
   3  17   1         19.32         17.03         8.88 o                         
   4  17   1          0.17         -9.22         9.22 o                         
   5  17   1          6.77         -0.11        10.39 o                         
   6  17   1         62.19         81.55        13.56 o                         
   7  17   1         81.58         81.34        13.37 o                         
   8  17   1          0.24         18.60        10.16 o                         
   9  17   1          0.22          7.59         9.58 o                         
  10  17   1          1.14         -9.03         9.03 o                         
  11  17   1          0.10          7.63        12.51 o                         
  -8  18   1        229.85        239.97        19.63 o                         
  -7  18   1         71.67         71.47        18.17 o                         
  -6  18   1        207.20        236.24        18.18 o                         
  -5  18   1         78.28         76.31        13.34 o                         
  -4  18   1        170.33        208.24        19.19 o                         
  -3  18   1         50.76         52.87        13.05 o                         
  -2  18   1         89.14        128.01        14.06 o                         
  -1  18   1        110.34        122.31        13.78 o                         
   0  18   1          0.55         -9.21         9.81 o                         
   1  18   1         42.53         23.54        10.63 o                         
   2  18   1        110.98        110.84        12.93 o                         
   3  18   1        339.91        341.27        19.11 o                         
   4  18   1          7.37         20.43        12.47 o                         
   5  18   1          1.67          9.13        11.96 o                         
   6  18   1          0.49          8.15        11.29 o                         
   7  18   1          0.78          5.10        11.17 o                         
   8  18   1         69.51         79.90        13.79 o                         
   9  18   1          0.67         -1.97         9.71 o                         
  -6  19   1          1.92         -7.38        10.66 o                         
  -5  19   1        150.33        162.77        17.06 o                         
  -4  19   1         66.81         51.51        13.13 o                         
  -3  19   1         52.07         55.86        12.16 o                         
  -2  19   1         90.65         92.75        13.59 o                         
  -1  19   1        264.73        239.37        20.46 o                         
   0  19   1        403.28        439.35        25.66 o                         
   1  19   1          8.21        -10.43        10.43 o                         
   2  19   1          1.46         12.78        10.14 o                         
   3  19   1         76.53         83.21        15.75 o                         
   4  19   1        100.47        104.54        16.13 o                         
   5  19   1         46.75         39.73        13.63 o                         
   6  19   1          1.97          6.28        11.51 o                         
   7  19   1          8.01         28.25        12.17 o                         
  -3  20   1          0.47         10.01        14.11 o                         
  -2  20   1         68.00         58.19        14.98 o                         
  -1  20   1        290.26        305.49        23.14 o                         
   0  20   1         87.52        102.13        15.98 o                         
   1  20   1          3.74        -10.36        11.51 o                         
   2  20   1        100.59        102.65        21.05 o                         
   3  20   1         16.91          7.23        12.17 o                         
   4  20   1          1.63          2.99        12.70 o                         
  -6 -19   2          5.32         11.69        13.09 o                         
  -5 -19   2        290.99        287.97        23.00 o                         
  -4 -19   2          0.42        -10.89        10.89 o                         
  -3 -19   2         21.31         13.78        12.66 o                         
  -2 -19   2         36.86         34.22        17.28 o                         
  -1 -19   2         75.36         42.31        17.22 o                         
   0 -19   2         23.14         12.36        11.88 o                         
   1 -19   2         56.28         75.28        15.42 o                         
   2 -19   2          1.02         -5.17        10.22 o                         
   3 -19   2          2.05        -10.58        10.58 o                         
   4 -19   2          4.36          6.93        11.20 o                         
   5 -19   2         51.28         46.87        13.01 o                         
  -8 -18   2          1.48         -4.92        10.10 o                         
  -7 -18   2         44.23         68.40        17.85 o                         
  -6 -18   2        121.67        144.12        16.99 o                         
  -5 -18   2         29.03         48.14        30.71 o                         
  -4 -18   2         50.93         68.66        14.50 o                         
  -3 -18   2          8.77          1.03        10.60 o                         
  -2 -18   2         14.34          5.77        12.17 o                         
  -1 -18   2         89.12         93.76        14.19 o                         
   0 -18   2         93.74        100.99        14.34 o                         
   1 -18   2          4.52         12.45        10.01 o                         
   2 -18   2          9.81          8.71        10.36 o                         
   3 -18   2        134.23        120.29        14.35 o                         
   4 -18   2         27.37         29.31         9.59 o                         
   5 -18   2        392.79        418.82        20.60 o                         
   6 -18   2         50.40         43.03        10.92 o                         
   7 -18   2         30.66         28.15        10.72 o                         
 -10 -17   2         95.37        104.41        14.44 o                         
  -9 -17   2          5.24         -4.06        10.00 o                         
  -8 -17   2          0.34        -12.86        12.86 o                         
  -7 -17   2         26.32         38.57        12.22 o                         
  -6 -17   2        137.14        128.12        15.86 o                         
  -5 -17   2         15.10         20.07        12.55 o                         
  -4 -17   2        149.84        132.28        16.20 o                         
  -3 -17   2         97.80        106.45        23.07 o                         
  -2 -17   2         12.69         -0.84         8.45 o                         
  -1 -17   2         21.04         27.66         9.44 o                         
   0 -17   2          1.18          1.02         8.88 o                         
   1 -17   2        141.69        160.84        20.99 o                         
   2 -17   2          0.99          6.30         8.28 o                         
   3 -17   2          0.46         -7.23         7.23 o                         
   4 -17   2         56.69         47.83        10.61 o                         
   5 -17   2        293.83        306.38        17.24 o                         
   6 -17   2          2.26         -7.27         8.76 o                         
   7 -17   2          1.54         -8.49         8.49 o                         
   8 -17   2          0.29         -7.18         8.97 o                         
   9 -17   2        132.51        133.46        32.98 o                         
 -11 -16   2        208.33        217.47        22.31 o                         
 -10 -16   2         13.11          9.17        10.16 o                         
  -9 -16   2        139.74        172.73        17.10 o                         
  -8 -16   2        344.03        377.55        25.36 o                         
  -7 -16   2          8.17         13.38        10.39 o                         
  -6 -16   2        137.94        153.71        15.49 o                         
  -5 -16   2        156.81        151.25        21.38 o                         
  -4 -16   2         59.32         74.99        12.66 o                         
  -3 -16   2        344.24        397.50        18.01 o                         
  -2 -16   2        300.09        301.32        17.11 o                         
  -1 -16   2          0.34         -0.80         7.28 o                         
   0 -16   2        264.00        251.11        14.16 o                         
   1 -16   2        176.18        176.52        12.65 o                         
   2 -16   2         10.70         17.33         8.02 o                         
   3 -16   2         46.77         42.07         9.40 o                         
   4 -16   2        633.55        610.44        20.74 o                         
   5 -16   2          0.47         -6.94         8.53 o                         
   6 -16   2        236.22        226.43        14.61 o                         
   7 -16   2        164.40        163.70        17.47 o                         
   8 -16   2         21.15          6.01         9.48 o                         
   9 -16   2         43.31         28.87        13.18 o                         
  10 -16   2        220.85        274.80        26.46 o                         
 -12 -15   2        394.28        405.60        45.21 o                         
 -11 -15   2          7.80         15.31        10.00 o                         
 -10 -15   2         47.31         24.06         9.77 o                         
  -9 -15   2         83.49         97.49        19.23 o                         
  -8 -15   2          0.81         13.03         9.52 o                         
  -7 -15   2         49.46         40.12        13.30 o                         
  -6 -15   2         36.58         29.27        12.69 o                         
  -5 -15   2        709.33        717.50        26.09 o                         
  -4 -15   2         14.78          4.91         7.20 o                         
  -3 -15   2        435.23        410.72        17.88 o                         
  -2 -15   2         95.18         96.20         9.61 o                         
  -1 -15   2        404.15        391.43        25.99 o                         
   0 -15   2         33.58         23.53         7.11 o                         
   1 -15   2        318.57        301.51        13.38 o                         
   2 -15   2        250.15        282.23        14.92 o                         
   3 -15   2          0.11         -7.37         7.37 o                         
   4 -15   2         60.76         85.37        10.16 o                         
   5 -15   2          9.43         14.12         8.00 o                         
   6 -15   2        457.25        527.37        27.45 o                         
   7 -15   2        134.53        144.30        12.33 o                         
   8 -15   2         72.01         64.05        10.67 o                         
   9 -15   2         39.51         43.47        11.12 o                         
  10 -15   2         55.11         69.78        13.49 o                         
  11 -15   2          0.73         15.07        13.41 o                         
 -13 -14   2         64.12         64.20        14.66 o                         
 -12 -14   2        120.88        130.03        17.02 o                         
 -11 -14   2         65.78         85.75        11.74 o                         
 -10 -14   2         41.74         13.38         9.20 o                         
  -9 -14   2        809.21        776.62        28.66 o                         
  -8 -14   2          0.17          5.25         8.87 o                         
  -7 -14   2         90.05        100.47        11.88 o                         
  -6 -14   2        119.01        125.38        14.23 o                         
  -5 -14   2          1.33          4.51        11.43 o                         
  -4 -14   2        376.35        370.81        15.65 o                         
  -3 -14   2         34.10         41.54         7.89 o                         
  -2 -14   2         12.53         24.30         7.10 o                         
  -1 -14   2        164.61        167.27        10.23 o                         
   0 -14   2          4.41          2.65         6.23 o                         
   1 -14   2         41.46         26.07         6.70 o                         
   2 -14   2        161.92        121.13         9.35 o                         
   3 -14   2         15.78          5.72         7.46 o                         
   4 -14   2         67.55         56.61         8.31 o                         
   5 -14   2        152.20        159.75        11.69 o                         
   6 -14   2         67.90         81.89         9.94 o                         
   7 -14   2        170.78        173.10        10.93 o                         
   8 -14   2         15.82         -4.65         6.50 o                         
   9 -14   2         32.33         36.03         9.01 o                         
  10 -14   2          1.14         -7.42         7.42 o                         
  11 -14   2        171.42        162.39        17.42 o                         
  12 -14   2         38.61         54.38        21.17 o                         
  13 -14   2         15.20          9.50        21.54 o                         
 -14 -13   2         14.79         19.31        12.20 o                         
 -13 -13   2         77.90         95.04        25.05 o                         
 -12 -13   2          2.41          4.23        10.84 o                         
 -11 -13   2        172.54        171.67        13.86 o                         
 -10 -13   2        609.57        580.41        21.74 o                         
  -9 -13   2        903.06        915.21        26.60 o                         
  -8 -13   2        136.94        169.38        13.88 o                         
  -7 -13   2         22.34         22.40         9.17 o                         
  -6 -13   2        180.26        177.55        14.13 o                         
  -5 -13   2        119.33        111.41        12.17 o                         
  -4 -13   2        108.11         98.87         9.44 o                         
  -3 -13   2        209.63        219.27        11.40 o                         
  -2 -13   2        115.15        122.32         9.45 o                         
  -1 -13   2          9.49          7.95         5.90 o                         
   0 -13   2        852.85        852.87        18.12 o                         
   1 -13   2          0.96         -4.86         5.37 o                         
   2 -13   2         12.93         -5.44         5.44 o                         
   3 -13   2        477.05        502.22        16.14 o                         
   4 -13   2         48.81         37.90         6.57 o                         
   5 -13   2         70.96         86.38         9.86 o                         
   6 -13   2         15.55         13.41         5.86 o                         
   7 -13   2        173.61        176.39         9.90 o                         
   8 -13   2        111.49        110.73         8.98 o                         
   9 -13   2         67.03         83.00         9.77 o                         
  10 -13   2          2.35         -6.86         7.06 o                         
  11 -13   2        185.39        184.61        17.66 o                         
  12 -13   2          1.52         -9.42         9.42 o                         
  13 -13   2        122.61         93.68        13.67 o                         
 -15 -12   2        420.01        492.19        25.72 o                         
 -14 -12   2         10.97          0.66        10.39 o                         
 -13 -12   2         80.57         52.19        24.44 o                         
 -12 -12   2         48.77         53.25        12.20 o                         
 -11 -12   2         32.83         36.97        13.32 o                         
 -10 -12   2         78.03         56.15         9.28 o                         
  -9 -12   2        483.01        484.19        32.32 o                         
  -8 -12   2        124.99        120.11        11.59 o                         
  -7 -12   2          2.30          8.80         6.12 o                         
  -6 -12   2         10.22          9.43         6.08 o                         
  -5 -12   2         32.47         31.28         7.79 o                         
  -4 -12   2       1701.21       1696.92        31.11 o                         
  -3 -12   2        437.11        420.86        13.72 o                         
  -2 -12   2        702.42        669.78        20.86 o                         
  -1 -12   2          1.37         -3.18         5.03 o                         
   0 -12   2        416.04        405.04        12.66 o                         
   1 -12   2        720.67        614.59        14.92 o                         
   2 -12   2       1029.89        949.41        15.97 o                         
   3 -12   2       2201.80       2020.62        24.21 o                         
   4 -12   2         16.84         18.26         8.19 o                         
   5 -12   2         16.53          9.43         5.32 o                         
   6 -12   2          1.00          0.50         5.37 o                         
   7 -12   2        728.99        706.36        18.07 o                         
   8 -12   2        489.21        474.49        13.16 o                         
   9 -12   2        529.48        503.91        13.36 o                         
  10 -12   2          0.46          5.12         6.32 o                         
  11 -12   2         90.02         82.30         9.24 o                         
  12 -12   2         88.21         66.66        18.27 o                         
  13 -12   2        125.73        108.04        12.19 o                         
  14 -12   2          1.27         -2.10        12.42 o                         
 -16 -11   2         89.40        109.53        13.68 o                         
 -15 -11   2         42.66         41.80        11.00 o                         
 -14 -11   2         46.23         74.66        10.94 o                         
 -13 -11   2        262.14        311.37        21.37 o                         
 -12 -11   2        162.58        169.07        15.66 o                         
 -11 -11   2         32.75         28.82         6.65 o                         
 -10 -11   2        163.64        164.82         9.83 o                         
  -9 -11   2        210.70        214.01         9.93 o                         
  -8 -11   2          5.03         -4.33         4.47 o                         
  -7 -11   2         22.50         14.91         4.86 o                         
  -6 -11   2        481.93        441.17        13.10 o                         
  -5 -11   2        310.97        280.65        12.02 o                         
  -4 -11   2       1820.93       1791.58        23.97 o                         
  -3 -11   2       1924.85       1761.03        35.57 o                         
  -2 -11   2         78.35         74.62         6.39 o                         
  -1 -11   2         12.42          4.62         5.04 o                         
   0 -11   2        382.71        424.26        12.23 o                         
   1 -11   2       1665.22       1611.33        24.20 o                         
   2 -11   2        587.58        610.51        10.46 o                         
   3 -11   2       1247.76       1136.13        15.02 o                         
   4 -11   2       1464.65       1297.93        16.70 o                         
   5 -11   2         83.64         67.05         5.79 o                         
   6 -11   2         32.84         49.74         5.73 o                         
   7 -11   2        451.96        486.95        12.82 o                         
   8 -11   2        113.63        115.76         7.63 o                         
   9 -11   2         21.88          8.29         5.72 o                         
  10 -11   2       1114.88       1162.55        20.86 o                         
  11 -11   2        127.65        125.62        10.04 o                         
  12 -11   2         56.20         84.56        10.45 o                         
  13 -11   2        344.58        349.57        17.04 o                         
  14 -11   2        176.69        185.51        16.35 o                         
  15 -11   2         13.42          4.25         9.04 o                         
 -16 -10   2        397.02        461.89        23.34 o                         
 -15 -10   2        146.53        174.38        14.60 o                         
 -14 -10   2        351.96        430.33        19.33 o                         
 -13 -10   2          7.56          8.64        10.93 o                         
 -12 -10   2          4.27         12.62        10.23 o                         
 -11 -10   2         23.41         14.64         5.23 o                         
 -10 -10   2        959.16        931.48        19.34 o                         
  -9 -10   2        175.62        162.31        12.44 o                         
  -8 -10   2         87.43         63.92         6.31 o                         
  -7 -10   2         32.74         41.72         5.60 o                         
  -6 -10   2         70.30         63.63         5.70 o                         
  -5 -10   2         17.52         15.66         4.16 o                         
  -4 -10   2         11.71         15.93         3.45 o                         
  -3 -10   2        802.63        785.46        14.02 o                         
  -2 -10   2        710.46        710.68        11.56 o                         
  -1 -10   2          0.98          2.87         3.18 o                         
   0 -10   2        113.92        139.27         8.59 o                         
   1 -10   2        649.91        613.75         9.58 o                         
   2 -10   2         64.15         88.02         4.82 o                         
   3 -10   2        794.83        850.89        12.32 o                         
   4 -10   2        677.79        668.11        11.30 o                         
   5 -10   2         95.16        109.21         6.34 o                         
   6 -10   2        379.95        358.38        10.68 o                         
   7 -10   2          0.61          0.96         4.59 o                         
   8 -10   2       1914.08       1986.98        23.58 o                         
   9 -10   2         17.23         14.80         5.26 o                         
  10 -10   2        358.91        324.86        11.96 o                         
  11 -10   2          2.98         11.80         6.48 o                         
  12 -10   2        317.68        355.08        16.15 o                         
  13 -10   2        261.02        273.92        15.24 o                         
  14 -10   2         24.38         15.44         8.74 o                         
  15 -10   2        114.66        114.50        12.44 o                         
 -17  -9   2         49.77         53.36        10.47 o                         
 -16  -9   2          8.15         18.77         7.88 o                         
 -15  -9   2         79.74        104.67        24.38 o                         
 -14  -9   2        269.49        276.81        14.78 o                         
 -13  -9   2         14.96         13.62         7.76 o                         
 -12  -9   2         19.73         30.69         6.82 o                         
 -11  -9   2          4.29          6.64         4.59 o                         
 -10  -9   2        176.74        210.37         9.29 o                         
  -9  -9   2         76.66         97.83         6.89 o                         
  -8  -9   2         11.84         13.88         5.05 o                         
  -7  -9   2        881.14        920.89        16.60 o                         
  -6  -9   2          1.17          0.85         4.70 o                         
  -5  -9   2        648.44        589.46        13.71 o                         
  -4  -9   2        698.60        659.30        10.01 o                         
  -3  -9   2        716.17        644.24         9.62 o                         
  -2  -9   2       1062.42       1031.25        14.69 o                         
  -1  -9   2         72.59         89.41         4.32 o                         
   0  -9   2         22.79         39.41         3.08 o                         
   1  -9   2         94.11        101.12         4.79 o                         
   2  -9   2        250.80        265.67         8.86 o                         
   3  -9   2        378.49        370.03         9.18 o                         
   4  -9   2         88.28        106.48         5.42 o                         
   5  -9   2        679.18        687.57        10.38 o                         
   6  -9   2       2024.58       1889.75        20.50 o                         
   7  -9   2        332.33        282.47         8.31 o                         
   8  -9   2         18.28          5.32         4.29 o                         
   9  -9   2        141.24        139.50         6.98 o                         
  10  -9   2         29.46         28.47         5.95 o                         
  11  -9   2          2.93          8.57         5.97 o                         
  12  -9   2        344.54        343.36        12.63 o                         
  13  -9   2         52.21         81.80         9.14 o                         
  14  -9   2         27.28         27.87         8.74 o                         
  15  -9   2         28.67         19.77        11.20 o                         
  16  -9   2        407.67        435.77        19.47 o                         
 -17  -8   2          0.15         -2.37        10.39 o                         
 -16  -8   2         39.35         39.22        14.72 o                         
 -15  -8   2         38.23         41.75         7.35 o                         
 -14  -8   2        244.83        221.10        11.85 o                         
 -13  -8   2          2.02          4.64         6.09 o                         
 -12  -8   2        302.06        290.12        12.59 o                         
 -11  -8   2         23.71         25.98         4.64 o                         
 -10  -8   2        455.40        422.37        11.46 o                         
  -9  -8   2        188.85        204.24         7.66 o                         
  -8  -8   2        280.37        320.24         8.85 o                         
  -7  -8   2        665.64        561.90        11.42 o                         
  -6  -8   2        987.01       1041.12        13.97 o                         
  -5  -8   2        547.07        500.51         9.16 o                         
  -4  -8   2          0.36          0.72         2.74 o                         
  -3  -8   2       1448.27       1449.15        14.89 o                         
  -2  -8   2        717.87        729.91        11.67 o                         
  -1  -8   2         53.01         44.30         3.48 o                         
   0  -8   2         17.52         17.77         2.59 o                         
   1  -8   2       1538.52       1628.15        16.36 o                         
   2  -8   2          0.89          6.10         3.07 o                         
   3  -8   2         12.52          4.56         3.03 o                         
   4  -8   2       1957.84       1912.36        18.11 o                         
   5  -8   2        422.80        424.23         8.07 o                         
   6  -8   2       1178.02       1122.07        14.50 o                         
   7  -8   2        380.56        352.53         8.66 o                         
   8  -8   2          0.71         -3.59         3.59 o                         
   9  -8   2        358.04        327.93         9.34 o                         
  10  -8   2        330.50        340.36        11.08 o                         
  11  -8   2        192.62        205.05         9.59 o                         
  12  -8   2        107.04        112.96         8.19 o                         
  13  -8   2         46.99         54.00         8.15 o                         
  14  -8   2        239.30        246.07        14.91 o                         
  15  -8   2        147.91        135.20        12.66 o                         
  16  -8   2         41.87         60.07         9.37 o                         
  17  -8   2         11.44         18.21         8.49 o                         
 -17  -7   2         53.56         33.15        12.54 o                         
 -16  -7   2          2.50          7.12         5.21 o                         
 -15  -7   2        140.19        118.28        11.46 o                         
 -14  -7   2         69.08         63.50         7.92 o                         
 -13  -7   2        101.65         88.80         8.16 o                         
 -12  -7   2          5.12         17.85         5.06 o                         
 -11  -7   2         14.74         17.94         3.49 o                         
 -10  -7   2        425.41        423.85         8.79 o                         
  -9  -7   2        204.34        212.91         6.74 o                         
  -8  -7   2        642.41        680.03        10.63 o                         
  -7  -7   2        989.37       1014.18        13.10 o                         
  -6  -7   2         24.81         31.28         2.98 o                         
  -5  -7   2         53.18         61.56         2.65 o                         
  -4  -7   2        192.81        176.89         5.63 o                         
  -3  -7   2         30.25         37.54         2.89 o                         
  -2  -7   2       2599.05       2571.56        20.99 o                         
  -1  -7   2        393.58        365.79         7.17 o                         
   0  -7   2       7185.12       7315.49        54.82 o                         
   1  -7   2        144.18        165.41         4.77 o                         
   2  -7   2       4025.55       4062.76        34.25 o                         
   3  -7   2       2537.07       2537.09        23.03 o                         
   4  -7   2        786.14        713.59         9.46 o                         
   5  -7   2        389.14        382.61         7.32 o                         
   6  -7   2        617.45        521.07         9.33 o                         
   7  -7   2         87.41         65.25         5.25 o                         
   8  -7   2        161.04        149.39         6.73 o                         
   9  -7   2       1442.48       1446.44        18.89 o                         
  10  -7   2         82.26         84.49         6.68 o                         
  11  -7   2        147.40        142.17         8.14 o                         
  12  -7   2        508.50        523.47        13.69 o                         
  13  -7   2        207.82        210.40        11.46 o                         
  14  -7   2         16.92         15.34         7.11 o                         
  15  -7   2          0.70          1.57         8.16 o                         
  16  -7   2        179.61        188.28        13.49 o                         
  17  -7   2         50.07         39.62         9.11 o                         
 -18  -6   2         68.69         61.04        13.42 o                         
 -17  -6   2         17.87         10.20        11.24 o                         
 -16  -6   2          4.87          7.43         6.35 o                         
 -15  -6   2         16.25         19.72         7.63 o                         
 -14  -6   2         22.10         20.39         6.17 o                         
 -13  -6   2        206.19        204.50         7.78 o                         
 -12  -6   2        136.02        130.44         6.04 o                         
 -11  -6   2         16.16          7.38         2.73 o                         
 -10  -6   2          4.42          3.36         3.15 o                         
  -9  -6   2       1591.70       1523.03        17.60 o                         
  -8  -6   2        344.29        303.66         6.92 o                         
  -7  -6   2       2782.84       2730.13        22.93 o                         
  -6  -6   2       1620.81       1656.83        16.45 o                         
  -5  -6   2       3156.16       2998.19        26.00 o                         
  -4  -6   2       1595.92       1648.37        15.74 o                         
  -3  -6   2        492.85        442.17         7.45 o                         
  -2  -6   2        103.25        105.99         3.42 o                         
  -1  -6   2        652.76        544.20         6.70 o                         
   0  -6   2         90.19         75.56         3.26 o                         
   1  -6   2        922.87       1041.67        11.19 o                         
   2  -6   2       3163.15       3331.72        31.37 o                         
   3  -6   2       3570.71       3841.49        35.09 o                         
   4  -6   2       5429.04       5602.53        46.46 o                         
   5  -6   2         86.27        119.59         5.02 o                         
   6  -6   2        437.34        510.25         9.00 o                         
   7  -6   2        398.66        385.39         7.92 o                         
   8  -6   2        106.78        109.60         5.66 o                         
   9  -6   2       1403.77       1365.63        17.78 o                         
  10  -6   2        567.66        533.10        12.55 o                         
  11  -6   2        315.80        292.65        10.37 o                         
  12  -6   2        736.04        702.89        14.88 o                         
  13  -6   2         18.36         31.76         6.93 o                         
  14  -6   2          0.81          8.62         6.45 o                         
  15  -6   2        424.77        451.90        15.76 o                         
  16  -6   2         63.66         72.62         8.79 o                         
  17  -6   2         43.90         65.01        11.14 o                         
 -18  -5   2         58.90         74.76        14.57 o                         
 -17  -5   2         79.84         96.26         7.38 o                         
 -16  -5   2        117.48        141.24         9.10 o                         
 -15  -5   2          2.61         -1.15         4.69 o                         
 -14  -5   2          7.80          6.64         4.46 o                         
 -13  -5   2        311.83        281.57        11.29 o                         
 -12  -5   2        129.20        140.86         6.07 o                         
 -11  -5   2        123.60        107.43         5.07 o                         
 -10  -5   2        955.86        857.96        14.34 o                         
  -9  -5   2          0.20          5.77         2.57 o                         
  -8  -5   2        347.96        383.20         6.56 o                         
  -7  -5   2        389.44        400.33         6.57 o                         
  -6  -5   2       3557.74       3674.96        28.98 o                         
  -5  -5   2       7616.14       8371.01        60.85 o                         
  -4  -5   2         25.07         37.06         2.79 o                         
  -3  -5   2        211.72        198.51         4.51 o                         
  -2  -5   2        668.19        548.13         6.64 o                         
  -1  -5   2          3.51          1.06         1.01 o                         
   0  -5   2       2158.80       2315.27        24.51 o                         
   1  -5   2          1.33         -0.76         1.89 o                         
   2  -5   2        894.10        980.00        11.46 o                         
   3  -5   2       5275.13       5743.13        43.78 o                         
   4  -5   2         92.58         64.84         3.79 o                         
   5  -5   2       3866.43       3806.00        29.26 o                         
   6  -5   2        977.52        995.57        11.40 o                         
   7  -5   2        824.58        885.62        12.87 o                         
   8  -5   2        251.26        215.52         7.03 o                         
   9  -5   2        732.10        672.03        11.70 o                         
  10  -5   2        626.83        616.24        14.88 o                         
  11  -5   2         21.54         35.02         5.45 o                         
  12  -5   2          8.52          8.87         5.20 o                         
  13  -5   2        164.57        180.00         9.06 o                         
  14  -5   2         78.41         80.81         8.51 o                         
  15  -5   2        137.78        134.61         9.78 o                         
  16  -5   2        273.30        285.83        13.38 o                         
  17  -5   2         67.46         56.12        11.86 o                         
  18  -5   2          0.02         -0.13         9.08 o                         
 -18  -4   2          3.57         -4.37         8.47 o                         
 -17  -4   2         33.29         35.58         6.01 o                         
 -16  -4   2         80.88         81.14        12.88 o                         
 -15  -4   2         28.09         26.17        12.52 o                         
 -14  -4   2          3.84          8.71         3.84 o                         
 -13  -4   2        467.53        470.85        12.82 o                         
 -12  -4   2         20.51         36.33         5.15 o                         
 -11  -4   2         23.20         30.04         4.74 o                         
 -10  -4   2       1042.22        934.51        12.81 o                         
  -9  -4   2         29.28         23.25         3.00 o                         
  -8  -4   2        271.03        294.34         6.07 o                         
  -7  -4   2        773.60        777.15         9.61 o                         
  -6  -4   2       1666.23       1780.90        15.35 o                         
  -5  -4   2        105.35         76.06         2.98 o                         
  -4  -4   2        257.05        318.24         4.95 o                         
  -3  -4   2        222.15        214.33         4.18 o                         
  -2  -4   2      16557.38      17181.69       114.07 o                         
  -1  -4   2        435.95        481.31         5.25 o                         
   0  -4   2       8181.44       8379.10       100.17 o                         
   1  -4   2       2337.30       2529.24        20.35 o                         
   2  -4   2       1240.15       1276.08        12.11 o                         
   3  -4   2         95.14         69.40         3.18 o                         
   4  -4   2        388.58        316.42         5.29 o                         
   5  -4   2        326.79        483.62         5.85 o                         
   6  -4   2       1095.18       1108.20        13.24 o                         
   7  -4   2        677.88        701.56        10.36 o                         
   8  -4   2       1402.53       1376.70        16.10 o                         
   9  -4   2       1606.85       1551.60        17.89 o                         
  10  -4   2         58.45         60.20         5.66 o                         
  11  -4   2        132.95        126.16         7.05 o                         
  12  -4   2        500.50        433.69        11.53 o                         
  13  -4   2        123.72        148.04         8.06 o                         
  14  -4   2        173.28        155.66         9.69 o                         
  15  -4   2        269.99        276.03        15.85 o                         
  16  -4   2        317.72        318.79        17.92 o                         
  17  -4   2        357.49        325.43        20.37 o                         
  18  -4   2         43.85         28.18        11.85 o                         
 -18  -3   2         47.33         47.76         7.24 o                         
 -17  -3   2         15.84         25.11         6.28 o                         
 -16  -3   2          0.19          9.34         6.11 o                         
 -15  -3   2         19.43         28.89         6.02 o                         
 -14  -3   2          0.22          2.84         3.64 o                         
 -13  -3   2        335.32        312.15         7.99 o                         
 -12  -3   2        330.55        317.40        13.09 o                         
 -11  -3   2        323.74        318.55        11.33 o                         
 -10  -3   2         70.55         73.10         3.36 o                         
  -9  -3   2        186.91        171.96         4.91 o                         
  -8  -3   2        562.65        532.24         6.76 o                         
  -7  -3   2        383.40        404.36         5.81 o                         
  -6  -3   2       7679.64       8256.92        67.57 o                         
  -5  -3   2         38.64         75.61         2.58 o                         
  -4  -3   2        652.17        747.98         8.13 o                         
  -3  -3   2       3286.63       3450.98        27.99 o                         
  -2  -3   2        231.74        259.61         3.60 o                         
  -1  -3   2       8089.39       8127.66        54.71 o                         
   0  -3   2        541.05        547.22         6.35 o                         
   1  -3   2       6039.30       6309.37        45.80 o                         
   2  -3   2       1469.22       1544.48        11.99 o                         
   3  -3   2       2795.75       2856.90        20.31 o                         
   4  -3   2          2.38          5.76         1.65 o                         
   5  -3   2        225.42        313.11         5.07 o                         
   6  -3   2       2103.14       2312.95        19.98 o                         
   7  -3   2        634.41        644.74         9.81 o                         
   8  -3   2        149.91        128.85         4.12 o                         
   9  -3   2         39.50         37.53         3.00 o                         
  10  -3   2       2236.39       2255.21        25.17 o                         
  11  -3   2          2.41          7.17         4.52 o                         
  12  -3   2         77.74         73.48         6.08 o                         
  13  -3   2         52.97         51.60         5.90 o                         
  14  -3   2        250.97        244.23        10.68 o                         
  15  -3   2         72.30         81.47         7.96 o                         
  16  -3   2        660.04        674.25        20.22 o                         
  17  -3   2        271.13        280.12        24.78 o                         
  18  -3   2        131.96        145.04        12.93 o                         
 -18  -2   2          5.32         -2.69         9.17 o                         
 -17  -2   2        326.04        298.93        22.05 o                         
 -16  -2   2         80.10         81.43         9.88 o                         
 -15  -2   2         29.27         33.82         8.23 o                         
 -14  -2   2         17.97         16.67         5.19 o                         
 -13  -2   2        520.64        551.65        11.17 o                         
 -12  -2   2         45.77         37.03         2.90 o                         
 -11  -2   2       1450.14       1458.18        15.81 o                         
 -10  -2   2          0.12         -1.90         1.96 o                         
  -9  -2   2        597.91        588.27         7.71 o                         
  -8  -2   2       1238.96       1273.12        12.71 o                         
  -7  -2   2         32.44         56.39         2.49 o                         
  -6  -2   2         95.32        122.84         3.28 o                         
  -5  -2   2          0.43          2.89         1.52 o                         
  -4  -2   2         24.88         49.76         2.22 o                         
  -3  -2   2         63.99         76.51         2.31 o                         
  -2  -2   2       3399.29       3505.96        21.34 o                         
  -1  -2   2        325.69        351.64         3.82 o                         
   0  -2   2       4770.85       5159.15        32.04 o                         
   1  -2   2        183.63        189.08         3.27 o                         
   2  -2   2        743.31        734.35         6.84 o                         
   3  -2   2        438.26        387.72         4.33 o                         
   4  -2   2       2347.03       2416.76        16.71 o                         
   5  -2   2        902.85        831.95         8.89 o                         
   6  -2   2       1093.14        958.09        10.11 o                         
   7  -2   2        458.40        435.72         7.08 o                         
   8  -2   2        326.76        352.78         6.12 o                         
   9  -2   2         65.82         61.11         3.81 o                         
  10  -2   2         19.34         12.35         3.46 o                         
  11  -2   2         24.60         37.65         4.30 o                         
  12  -2   2        849.34        794.90        14.16 o                         
  13  -2   2        138.13        132.61         7.26 o                         
  14  -2   2        120.24        129.15         9.99 o                         
  15  -2   2        878.67        809.98        22.63 o                         
  16  -2   2        828.16        815.26        21.98 o                         
  17  -2   2        101.92         90.57        10.47 o                         
  18  -2   2         55.60         49.03        14.07 o                         
 -18  -1   2          1.09         -6.69         6.69 o                         
 -17  -1   2          3.23         -1.71         8.11 o                         
 -16  -1   2        445.81        468.33        17.52 o                         
 -15  -1   2         18.64         21.68         6.28 o                         
 -14  -1   2         26.16         44.50         6.47 o                         
 -13  -1   2         11.48         11.02         4.11 o                         
 -12  -1   2        576.82        580.09        13.76 o                         
 -11  -1   2        108.25        104.35         6.00 o                         
 -10  -1   2          0.26          1.22         2.83 o                         
  -9  -1   2         27.04         17.48         2.27 o                         
  -8  -1   2        119.10        128.19         3.77 o                         
  -7  -1   2        421.20        429.56         6.11 o                         
  -6  -1   2       2061.26       2194.62        17.71 o                         
  -5  -1   2       6142.07       6250.34        45.16 o                         
  -4  -1   2        973.26       1102.78        10.06 o                         
  -3  -1   2        575.86        591.26         6.69 o                         
  -2  -1   2         78.69         62.01         1.67 o                         
  -1  -1   2      18042.35      18704.46       117.67 o                         
   0  -1   2       7325.99       7300.24        34.32 o                         
   1  -1   2       6221.12       6368.00        41.54 o                         
   2  -1   2      50314.26      51966.90       319.52 o                         
   3  -1   2       1276.94       1318.66         9.17 o                         
   4  -1   2        193.52        157.65         3.29 o                         
   5  -1   2        271.01        467.00         6.06 o                         
   6  -1   2        568.39        692.38         8.49 o                         
   7  -1   2        986.01       1090.75        11.11 o                         
   8  -1   2        751.60        722.68         8.21 o                         
   9  -1   2        165.43        159.99         5.62 o                         
  10  -1   2         33.10         32.13         3.37 o                         
  11  -1   2         77.58         77.68         4.58 o                         
  12  -1   2        188.37        181.23         6.81 o                         
  13  -1   2       1594.22       1594.23        21.22 o                         
  14  -1   2        463.58        408.79        12.84 o                         
  15  -1   2         45.19         26.41         7.29 o                         
  16  -1   2        232.20        222.70        12.44 o                         
  17  -1   2        809.13        813.52        21.44 o                         
  18  -1   2        171.56        174.59        12.22 o                         
 -18   0   2         22.41         32.53        11.11 o                         
 -17   0   2        329.88        363.98        25.93 o                         
 -16   0   2         23.26         25.12         7.09 o                         
 -15   0   2        934.47        895.28        24.64 o                         
 -14   0   2        133.92        138.04        15.88 o                         
 -13   0   2        298.94        299.72         9.56 o                         
 -12   0   2          1.36          0.75         3.97 o                         
 -11   0   2         37.76         29.23         3.80 o                         
 -10   0   2       4929.15       5027.05        42.71 o                         
  -9   0   2       1277.68       1291.00        13.19 o                         
  -8   0   2       1490.14       1518.60        14.41 o                         
  -7   0   2        191.01        232.49         4.19 o                         
  -6   0   2       6735.35       6829.77        47.32 o                         
  -5   0   2       1193.09       1116.93        11.02 o                         
  -4   0   2        347.12        346.64         4.87 o                         
  -3   0   2      10531.70      10978.30        76.84 o                         
  -2   0   2      15160.11      15892.10        99.78 o                         
  -1   0   2       2421.59       2346.45        12.75 o                         
   0   0   2       4662.90       4869.60        25.66 o                         
   1   0   2      10787.85      11265.20        72.85 o                         
   2   0   2         82.89        147.62         2.17 o                         
   3   0   2        844.44        938.83         9.02 o                         
   4   0   2        708.13        708.33         7.34 o                         
   5   0   2        949.37        930.78         8.59 o                         
   6   0   2        208.55        152.03         3.46 o                         
   7   0   2         78.85         64.65         2.72 o                         
   8   0   2         52.75         87.19         3.17 o                         
   9   0   2         79.11         71.29         3.14 o                         
  10   0   2        244.52        228.23         5.95 o                         
  11   0   2        110.75        121.07         5.37 o                         
  12   0   2       1030.64       1020.15        12.90 o                         
  13   0   2        138.09        142.82         5.81 o                         
  14   0   2        386.72        353.31        16.67 o                         
  15   0   2         98.84        104.68         9.12 o                         
  16   0   2         36.38         40.03         7.69 o                         
  17   0   2         69.25         73.72         8.85 o                         
  18   0   2        342.37        371.83        15.54 o                         
 -18   1   2         76.13         82.64        11.32 o                         
 -17   1   2          5.03          7.80         8.49 o                         
 -16   1   2        277.65        290.97        16.09 o                         
 -15   1   2         34.69         51.48         7.72 o                         
 -14   1   2         68.89         63.31         7.20 o                         
 -13   1   2         69.49         75.17         6.16 o                         
 -12   1   2        715.55        669.81        11.88 o                         
 -11   1   2        399.71        427.89         9.08 o                         
 -10   1   2         26.86         26.04         3.29 o                         
  -9   1   2         12.62         21.92         2.38 o                         
  -8   1   2        690.56        665.58         8.47 o                         
  -7   1   2          0.34          1.22         1.97 o                         
  -6   1   2        561.74        660.25         7.30 o                         
  -5   1   2       2085.43       2166.76        19.10 o                         
  -4   1   2       1442.45       1424.42        11.74 o                         
  -3   1   2       1457.75       1465.96        10.43 o                         
  -2   1   2       3563.78       3701.73        21.38 o                         
  -1   1   2      19709.05      19790.24       110.24 o                         
   0   1   2       2073.93       2008.76        10.35 o                         
   1   1   2       2487.80       2385.68        13.87 o                         
   2   1   2       1282.06       1371.91        11.07 o                         
   3   1   2        251.62        292.08         5.16 o                         
   4   1   2       4460.24       4697.05        51.23 o                         
   5   1   2        544.40        546.12         9.00 o                         
   6   1   2       7000.37       7242.42        94.35 o                         
   7   1   2        610.80        640.74         7.33 o                         
   8   1   2        165.75        162.40         3.62 o                         
   9   1   2       1880.84       1891.27        17.62 o                         
  10   1   2       1477.77       1443.01        13.99 o                         
  11   1   2       1649.91       1582.12        18.32 o                         
  12   1   2         98.70         94.85         3.89 o                         
  13   1   2        577.61        559.71        10.50 o                         
  14   1   2        213.42        246.19         9.36 o                         
  15   1   2          2.62         -2.84         5.30 o                         
  16   1   2        275.83        258.24        14.70 o                         
  17   1   2          6.40         11.09         6.97 o                         
  18   1   2        157.40        173.14        12.30 o                         
 -18   2   2         13.08         10.70         9.34 o                         
 -17   2   2        129.72        122.33        11.65 o                         
 -16   2   2         70.25         53.64        12.52 o                         
 -15   2   2         43.67         38.70         7.82 o                         
 -14   2   2          4.08         12.50         5.30 o                         
 -13   2   2         18.46         17.88         5.24 o                         
 -12   2   2         24.18         14.88         5.24 o                         
 -11   2   2       1191.06       1105.63        14.70 o                         
 -10   2   2       1187.50       1105.57        14.34 o                         
  -9   2   2        893.40        856.82        11.58 o                         
  -8   2   2       1277.96       1319.80        14.16 o                         
  -7   2   2        871.35        836.33        11.73 o                         
  -6   2   2         50.05         48.58         2.96 o                         
  -5   2   2        109.21         59.15         2.90 o                         
  -4   2   2        923.05        804.11         7.54 o                         
  -3   2   2       1892.29       2023.59        13.25 o                         
  -2   2   2      18024.25      18766.48       112.88 o                         
  -1   2   2      12882.01      12431.96        72.01 o                         
   0   2   2       7888.32       8088.25        49.24 o                         
   1   2   2       1078.01       1181.28         7.79 o                         
   2   2   2       2276.99       2213.32        18.59 o                         
   3   2   2       1013.31        927.03        10.42 o                         
   4   2   2        991.50       1042.33        13.26 o                         
   5   2   2        436.13        490.11        15.55 o                         
   6   2   2          0.77         -3.67         6.05 o                         
   7   2   2       5459.07       5562.72        93.32 o                         
   8   2   2         92.99         86.83        10.37 o                         
   9   2   2       3071.06       3065.35        48.83 o                         
  10   2   2        109.48        102.13         5.36 o                         
  11   2   2        115.74        117.75        12.23 o                         
  12   2   2       1044.38       1053.80        13.68 o                         
  13   2   2         78.41         79.11         4.58 o                         
  14   2   2          1.42          3.53         3.50 o                         
  15   2   2          4.16          2.45        10.27 o                         
  16   2   2         29.59          8.05        10.78 o                         
  17   2   2         33.48         37.44         6.16 o                         
  18   2   2        277.12        255.42        23.83 o                         
 -18   3   2         30.30         27.46        11.95 o                         
 -17   3   2        177.51        194.64        14.31 o                         
 -16   3   2         43.28         26.47        10.83 o                         
 -15   3   2         80.54         78.30         7.83 o                         
 -14   3   2          1.12          3.75         6.83 o                         
 -13   3   2          8.47          4.99         5.22 o                         
 -12   3   2         16.89          7.63         5.18 o                         
 -11   3   2       1109.13       1055.44        16.01 o                         
 -10   3   2        827.70        782.12        12.01 o                         
  -9   3   2        668.62        669.99         8.77 o                         
  -8   3   2        618.08        707.26         9.63 o                         
  -7   3   2        460.34        498.66         6.62 o                         
  -6   3   2          6.79         12.75         1.74 o                         
  -5   3   2       8978.33       9234.36        67.20 o                         
  -4   3   2       2110.78       2245.90        18.71 o                         
  -3   3   2       1882.28       1829.32        14.44 o                         
  -2   3   2        475.00        433.76         4.86 o                         
  -1   3   2       5681.95       5960.87        40.76 o                         
   0   3   2      40288.24      41250.00       329.67 o                         
   1   3   2      15198.42      15661.04        90.52 o                         
   2   3   2       1612.02       1593.28        12.56 o                         
   3   3   2        104.59        118.93         3.06 o                         
   4   3   2       4919.43       5330.04        43.35 o                         
   5   3   2          9.47          7.51         1.65 o                         
   6   3   2       6769.00       7233.57       115.79 o                         
   7   3   2         29.96          3.75         7.94 o                         
   8   3   2        497.60        552.24        20.74 o                         
   9   3   2         42.98         34.55         9.39 o                         
  10   3   2        525.00        529.60        22.89 o                         
  11   3   2         47.36         37.53         8.01 o                         
  12   3   2          2.84          6.84         3.45 o                         
  13   3   2        134.47        128.58         7.30 o                         
  14   3   2        107.97        104.18         5.11 o                         
  15   3   2          0.32          4.22         4.19 o                         
  16   3   2        162.10        157.06         9.73 o                         
  17   3   2        125.52        129.65        13.77 o                         
  18   3   2          0.72         -3.44        11.59 o                         
 -18   4   2          1.19          0.69         9.12 o                         
 -17   4   2         26.41         16.91         9.62 o                         
 -16   4   2         11.41         -0.09         7.65 o                         
 -15   4   2         52.66         52.10         7.58 o                         
 -14   4   2        130.08        138.71         9.74 o                         
 -13   4   2        274.90        235.97        11.77 o                         
 -12   4   2        266.89        273.88        10.81 o                         
 -11   4   2        711.78        671.10        15.98 o                         
 -10   4   2         53.80         42.41         4.79 o                         
  -9   4   2        997.71       1009.78        12.80 o                         
  -8   4   2       1374.97       1524.97        17.09 o                         
  -7   4   2        580.83        604.10         8.89 o                         
  -6   4   2       2933.18       2933.58        24.99 o                         
  -5   4   2          1.17          5.22         2.28 o                         
  -4   4   2       1628.02       1777.57        15.28 o                         
  -3   4   2         11.23         25.74         1.96 o                         
  -2   4   2        918.90        936.45         8.32 o                         
  -1   4   2       1672.10       1792.44        15.79 o                         
   0   4   2         16.91         44.97         2.06 o                         
   1   4   2         55.89         56.88         2.32 o                         
   2   4   2       5495.12       5831.67        36.29 o                         
   3   4   2       1691.02       1764.91        14.28 o                         
   4   4   2         95.98        118.00         3.53 o                         
   5   4   2       5480.92       6073.31        50.28 o                         
   6   4   2        140.79         90.94         2.51 o                         
   7   4   2       1566.30       1552.25        19.82 o                         
   8   4   2       1825.13       1734.28        50.10 o                         
   9   4   2         96.72         87.95        12.22 o                         
  10   4   2        619.76        550.42        22.89 o                         
  11   4   2         53.75         60.66        12.22 o                         
  12   4   2         44.21         34.62         6.48 o                         
  13   4   2        385.80        364.08        12.65 o                         
  14   4   2         20.57         20.77         5.41 o                         
  15   4   2        501.85        495.72        14.63 o                         
  16   4   2          2.34         -4.36         7.52 o                         
  17   4   2          0.20          0.70         7.85 o                         
  18   4   2        116.39        121.14        19.26 o                         
 -18   5   2         23.51         22.62        10.56 o                         
 -17   5   2         91.30        109.91        18.52 o                         
 -16   5   2          2.82          1.51         6.43 o                         
 -15   5   2          5.21         -1.10         6.34 o                         
 -14   5   2         13.15          8.35         6.89 o                         
 -13   5   2          3.71          8.82         6.06 o                         
 -12   5   2         11.67         13.55         5.80 o                         
 -11   5   2        346.32        279.39         9.29 o                         
 -10   5   2       1635.05       1446.65        19.41 o                         
  -9   5   2        381.83        410.80         9.13 o                         
  -8   5   2       1570.22       1618.04        17.16 o                         
  -7   5   2       1947.26       2027.22        19.64 o                         
  -6   5   2          0.76          6.75         2.45 o                         
  -5   5   2        421.11        486.32         7.43 o                         
  -4   5   2        507.03        583.07         6.81 o                         
  -3   5   2       3350.83       3598.58        25.70 o                         
  -2   5   2       1976.52       1971.82        16.17 o                         
  -1   5   2       2000.06       2180.97        17.11 o                         
   0   5   2       4147.92       4306.68        34.92 o                         
   1   5   2       4727.63       4947.09        42.01 o                         
   2   5   2       2057.08       2162.96        15.60 o                         
   3   5   2       2430.42       2439.11        20.66 o                         
   4   5   2        230.31        200.64         4.31 o                         
   5   5   2          0.16         -1.65         1.65 o                         
   6   5   2        898.60        944.38        10.08 o                         
   7   5   2        370.15        295.47         4.79 o                         
   8   5   2       2920.20       2801.83        23.96 o                         
   9   5   2        877.81        806.47        11.30 o                         
  10   5   2        141.35        133.38         9.13 o                         
  11   5   2        134.46        147.33         8.64 o                         
  12   5   2         45.75         52.95         7.09 o                         
  13   5   2         23.55         17.80         5.76 o                         
  14   5   2        249.58        254.92         9.66 o                         
  15   5   2         36.31         35.51         5.91 o                         
  16   5   2          0.17          8.38         9.88 o                         
  17   5   2         30.35         39.10        10.37 o                         
  18   5   2         79.46        121.50        20.26 o                         
 -17   6   2          1.05         -7.94         9.29 o                         
 -16   6   2          2.84         -6.59         6.59 o                         
 -15   6   2         11.28         -0.13         6.70 o                         
 -14   6   2        273.43        267.51        12.22 o                         
 -13   6   2          6.99          8.26         6.20 o                         
 -12   6   2          0.45          3.00         5.90 o                         
 -11   6   2        560.09        499.31        11.90 o                         
 -10   6   2         30.31         41.75         5.44 o                         
  -9   6   2        644.71        627.59        11.42 o                         
  -8   6   2          0.87          6.92         3.68 o                         
  -7   6   2         36.62         20.04         3.62 o                         
  -6   6   2       1257.82       1242.19        12.83 o                         
  -5   6   2         32.75         34.99         3.22 o                         
  -4   6   2       3224.47       3272.57        24.44 o                         
  -3   6   2        473.20        466.28         6.24 o                         
  -2   6   2       1412.50       1470.07        13.31 o                         
  -1   6   2       1303.25       1312.55        11.91 o                         
   0   6   2        179.87        186.06         4.86 o                         
   1   6   2       1475.78       1524.43        16.12 o                         
   2   6   2       1132.73        968.87        10.63 o                         
   3   6   2         36.67          4.15         2.02 o                         
   4   6   2       3360.13       3551.80        29.46 o                         
   5   6   2       1775.57       2023.65        18.47 o                         
   6   6   2        124.51        139.69         3.77 o                         
   7   6   2       1057.61       1013.25        11.13 o                         
   8   6   2        408.37        445.04         7.79 o                         
   9   6   2         10.12          5.27         2.40 o                         
  10   6   2        118.37        133.79         8.86 o                         
  11   6   2        144.89        135.10         5.38 o                         
  12   6   2         37.71         32.88         3.04 o                         
  13   6   2        173.61        182.94         9.57 o                         
  14   6   2        414.38        420.05        14.35 o                         
  15   6   2         22.76         18.69         7.23 o                         
  16   6   2         33.52         33.78         9.44 o                         
  17   6   2          0.04        -17.58        17.58 o                         
  18   6   2         35.38         36.66        23.22 o                         
 -17   7   2        102.78         95.62        11.26 o                         
 -16   7   2         18.00          9.52         8.38 o                         
 -15   7   2        187.47        212.53        13.22 o                         
 -14   7   2          0.61         -3.89         6.45 o                         
 -13   7   2         79.09         89.91         8.51 o                         
 -12   7   2         39.06         25.72         7.46 o                         
 -11   7   2         16.36         11.15         5.85 o                         
 -10   7   2        174.80        168.49         8.10 o                         
  -9   7   2        728.07        730.55        12.70 o                         
  -8   7   2         90.91         94.35         5.50 o                         
  -7   7   2         64.13         88.81         5.00 o                         
  -6   7   2        708.53        692.22        10.47 o                         
  -5   7   2        211.37        198.95         4.09 o                         
  -4   7   2       3929.70       3936.84        29.07 o                         
  -3   7   2        291.03        252.08         5.46 o                         
  -2   7   2       9973.56      10674.69        73.77 o                         
  -1   7   2        581.05        675.18        10.71 o                         
   0   7   2        321.50        260.82         5.97 o                         
   1   7   2        331.49        366.72         7.16 o                         
   2   7   2          9.02          6.85         2.27 o                         
   3   7   2          2.48          3.40         2.27 o                         
   4   7   2       1098.73       1057.19        12.40 o                         
   5   7   2         11.41         11.04         2.58 o                         
   6   7   2         20.03         28.78         3.53 o                         
   7   7   2         50.05         58.89         3.43 o                         
   8   7   2        707.80        700.36        10.19 o                         
   9   7   2        175.59        171.35         5.54 o                         
  10   7   2        120.77        106.09         5.56 o                         
  11   7   2       2286.73       2112.82        23.37 o                         
  12   7   2          0.28          1.98         3.23 o                         
  13   7   2        181.58        149.63         5.86 o                         
  14   7   2        136.70        132.25        11.46 o                         
  15   7   2        192.31        198.02        12.35 o                         
  16   7   2          0.05          0.92         8.92 o                         
  17   7   2          6.72         18.17        12.88 o                         
  18   7   2        240.39        227.30        36.66 o                         
 -17   8   2         10.67          9.27         8.63 o                         
 -16   8   2         16.67          0.99         7.95 o                         
 -15   8   2         27.11         19.09        12.39 o                         
 -14   8   2         65.51         56.72         9.64 o                         
 -13   8   2        854.21        926.85        20.40 o                         
 -12   8   2        151.98        146.73         9.81 o                         
 -11   8   2         14.26         17.62         6.36 o                         
 -10   8   2        250.05        231.93        11.53 o                         
  -9   8   2       2708.01       2439.27        26.66 o                         
  -8   8   2        135.05        106.73         5.84 o                         
  -7   8   2         65.67         65.00         4.82 o                         
  -6   8   2        298.30        297.10         7.14 o                         
  -5   8   2        147.86        146.23         4.43 o                         
  -4   8   2        277.12        226.84         5.23 o                         
  -3   8   2        221.87        192.76         5.01 o                         
  -2   8   2       1280.89       1330.27        12.96 o                         
  -1   8   2        203.92        196.10         6.41 o                         
   0   8   2        134.40        139.94         5.95 o                         
   1   8   2       1285.69       1260.23        15.01 o                         
   2   8   2        335.95        372.67         6.99 o                         
   3   8   2         35.72         19.40         2.26 o                         
   4   8   2        569.89        467.62         8.91 o                         
   5   8   2       1540.38       1568.84        17.27 o                         
   6   8   2        283.84        312.51         6.97 o                         
   7   8   2         48.46         79.16         4.65 o                         
   8   8   2       1039.18        940.58        13.84 o                         
   9   8   2        601.94        527.45        10.48 o                         
  10   8   2        327.54        303.31         7.30 o                         
  11   8   2        119.94         94.98         6.83 o                         
  12   8   2         71.07         59.75         5.13 o                         
  13   8   2        163.33        168.93         7.29 o                         
  14   8   2        569.77        568.01        12.44 o                         
  15   8   2         13.85         17.32        12.33 o                         
  16   8   2         28.87         12.16        10.10 o                         
  17   8   2         16.68         18.33        22.00 o                         
 -16   9   2         74.07         81.75        10.96 o                         
 -15   9   2         50.95         57.80        14.21 o                         
 -14   9   2         21.51         28.12         7.94 o                         
 -13   9   2          1.81          7.52         6.81 o                         
 -12   9   2         22.50         15.59         6.86 o                         
 -11   9   2         18.53         23.32         6.86 o                         
 -10   9   2        112.06        106.29         7.40 o                         
  -9   9   2        365.79        380.35        10.30 o                         
  -8   9   2        350.00        338.47         9.70 o                         
  -7   9   2          4.19         -0.86         3.80 o                         
  -6   9   2          1.48         -1.66         3.60 o                         
  -5   9   2          0.22          7.40         2.73 o                         
  -4   9   2       1803.53       1692.41        15.72 o                         
  -3   9   2       1204.64       1188.05        13.81 o                         
  -2   9   2       1313.49       1350.46        13.42 o                         
  -1   9   2       2131.65       2187.21        23.48 o                         
   0   9   2       2870.80       2848.18        27.00 o                         
   1   9   2        624.85        558.41        10.05 o                         
   2   9   2        758.74        803.20        10.59 o                         
   3   9   2       2292.82       2316.47        23.55 o                         
   4   9   2        311.79        277.49         6.46 o                         
   5   9   2         73.33         74.93         4.80 o                         
   6   9   2        678.77        726.84        11.40 o                         
   7   9   2        676.88        630.89        14.21 o                         
   8   9   2        806.59        755.01        12.69 o                         
   9   9   2          1.41         -3.22         3.22 o                         
  10   9   2        116.94        133.98         6.91 o                         
  11   9   2         20.85         32.14         6.29 o                         
  12   9   2         26.72         20.07         7.94 o                         
  13   9   2        224.21        232.88        32.14 o                         
  14   9   2       1630.56       1539.82        32.28 o                         
  15   9   2         26.76         23.00         6.33 o                         
  16   9   2          2.30         11.15        13.50 o                         
  17   9   2        109.67        112.83        26.27 o                         
 -16  10   2         42.88         33.98        11.16 o                         
 -15  10   2          2.05         23.62        10.30 o                         
 -14  10   2        128.96        107.86        10.43 o                         
 -13  10   2          1.51          7.71         7.04 o                         
 -12  10   2          2.67         16.18         8.43 o                         
 -11  10   2          1.68         -5.93         5.93 o                         
 -10  10   2         54.64         69.07         8.38 o                         
  -9  10   2          3.31          3.55         4.69 o                         
  -8  10   2         96.44         96.19         6.22 o                         
  -7  10   2        629.24        640.50        11.71 o                         
  -6  10   2        697.80        701.90        11.68 o                         
  -5  10   2        428.69        398.61         8.00 o                         
  -4  10   2        894.75        839.32        10.34 o                         
  -3  10   2        487.29        543.45         8.43 o                         
  -2  10   2        464.08        459.58         9.87 o                         
  -1  10   2        364.55        375.92         8.51 o                         
   0  10   2        624.07        606.68        10.20 o                         
   1  10   2        205.03        169.70         5.97 o                         
   2  10   2       1029.09       1025.69        13.53 o                         
   3  10   2        135.70        150.30         8.68 o                         
   4  10   2        248.96        227.64         7.68 o                         
   5  10   2        507.12        518.10        11.59 o                         
   6  10   2        772.78        727.21        15.67 o                         
   7  10   2         10.48          6.00         4.13 o                         
   8  10   2        477.91        417.67        11.07 o                         
   9  10   2        370.29        328.84        10.44 o                         
  10  10   2        812.63        840.45        27.87 o                         
  11  10   2          1.53          5.35         6.08 o                         
  12  10   2        270.84        270.54        14.68 o                         
  13  10   2        342.93        351.65        15.76 o                         
  14  10   2        125.65        140.09        11.29 o                         
  15  10   2        182.26        199.20        14.40 o                         
  16  10   2          0.60          0.58        11.47 o                         
 -15  11   2         10.13          5.98        10.48 o                         
 -14  11   2        137.63        121.98        13.74 o                         
 -13  11   2         84.36         92.39        10.98 o                         
 -12  11   2         58.26         47.57         9.52 o                         
 -11  11   2         95.29         80.80         9.88 o                         
 -10  11   2          0.10         -6.37         6.37 o                         
  -9  11   2        220.13        243.87         9.87 o                         
  -8  11   2         78.26         86.07         6.82 o                         
  -7  11   2        119.36        143.29         7.64 o                         
  -6  11   2         10.77         21.26         5.08 o                         
  -5  11   2        441.76        436.65        10.34 o                         
  -4  11   2        100.15         62.29         4.48 o                         
  -3  11   2        672.16        682.74        12.48 o                         
  -2  11   2          5.73          1.03         4.27 o                         
  -1  11   2         11.92         12.39         3.96 o                         
   0  11   2         55.91         64.90         4.96 o                         
   1  11   2         90.41         65.90         4.93 o                         
   2  11   2        283.47        285.62        11.23 o                         
   3  11   2        375.59        388.67        11.86 o                         
   4  11   2        807.40        779.11        16.13 o                         
   5  11   2       3322.49       3122.39        38.80 o                         
   6  11   2        192.95        195.86         9.55 o                         
   7  11   2         68.61         65.38        15.99 o                         
   8  11   2        463.67        444.53        16.31 o                         
   9  11   2        273.83        301.67        12.31 o                         
  10  11   2         13.61         18.34         5.95 o                         
  11  11   2        355.54        422.18        17.04 o                         
  12  11   2         48.20         54.82         9.26 o                         
  13  11   2         77.75         99.03        10.65 o                         
  14  11   2        558.54        521.42        19.83 o                         
  15  11   2         57.21         47.50        12.93 o                         
  16  11   2        135.09        112.27        15.80 o                         
 -15  12   2         36.05         35.92        11.91 o                         
 -14  12   2         82.81         61.06        12.72 o                         
 -13  12   2        207.71        227.85        16.93 o                         
 -12  12   2         38.27         46.31        11.14 o                         
 -11  12   2        889.06        917.33        23.91 o                         
 -10  12   2        145.79        129.12        10.95 o                         
  -9  12   2         63.57         63.45         6.81 o                         
  -8  12   2        105.70        104.25         8.72 o                         
  -7  12   2       1102.63       1091.76        17.67 o                         
  -6  12   2          4.01         -4.76         4.76 o                         
  -5  12   2        240.90        247.43         9.91 o                         
  -4  12   2         37.07         30.70         4.53 o                         
  -3  12   2        261.53        253.45         8.91 o                         
  -2  12   2         84.07        130.95         7.68 o                         
  -1  12   2         19.66         13.23         4.57 o                         
   0  12   2        624.49        544.02        14.70 o                         
   1  12   2       2302.35       2152.71        31.94 o                         
   2  12   2        675.31        660.51        15.87 o                         
   3  12   2        160.42        135.50        14.53 o                         
   4  12   2       1076.65       1087.46        20.27 o                         
   5  12   2         57.54         43.27         9.68 o                         
   6  12   2        161.15        134.44        11.04 o                         
   7  12   2         46.86         53.71         8.87 o                         
   8  12   2        119.84        102.37        13.47 o                         
   9  12   2          0.29         14.55         7.14 o                         
  10  12   2         50.00         67.30         8.84 o                         
  11  12   2          0.30         15.39         9.04 o                         
  12  12   2        337.73        298.87        19.64 o                         
  13  12   2         37.22         41.87        11.08 o                         
  14  12   2          0.96          9.46         9.25 o                         
  15  12   2        328.32        285.34        18.50 o                         
 -14  13   2         49.23         37.11        20.64 o                         
 -13  13   2        100.48        146.82        14.94 o                         
 -12  13   2        371.34        377.85        20.74 o                         
 -11  13   2        427.12        465.17        21.30 o                         
 -10  13   2         63.54         68.36        11.31 o                         
  -9  13   2          1.78          6.22         6.24 o                         
  -8  13   2         24.13         29.53         6.97 o                         
  -7  13   2         98.14         81.70         7.67 o                         
  -6  13   2        397.19        422.70        13.07 o                         
  -5  13   2          7.49          2.04         5.31 o                         
  -4  13   2         10.53          3.53         6.55 o                         
  -3  13   2        277.31        264.77         9.79 o                         
  -2  13   2        254.91        266.24        15.60 o                         
  -1  13   2          7.87         20.19         6.72 o                         
   0  13   2        455.20        474.28        16.12 o                         
   1  13   2       1344.96       1343.38        24.36 o                         
   2  13   2       1153.41       1173.09        22.47 o                         
   3  13   2        376.25        399.92        13.63 o                         
   4  13   2       1124.32       1090.99        35.10 o                         
   5  13   2       1346.96       1262.43        30.10 o                         
   6  13   2          4.96          2.51        12.37 o                         
   7  13   2         24.99         14.51         7.91 o                         
   8  13   2         61.77         66.14         9.39 o                         
   9  13   2         16.61          5.56         7.14 o                         
  10  13   2        128.80        129.82        11.73 o                         
  11  13   2         99.99        118.18        14.66 o                         
  12  13   2         42.62         43.83        22.00 o                         
  13  13   2          0.17          5.80         9.94 o                         
  14  13   2        345.81        348.38        32.99 o                         
  15  13   2         10.83         19.55        11.00 o                         
 -13  14   2        158.01        153.41        16.15 o                         
 -12  14   2          4.81         -1.52         9.80 o                         
 -11  14   2         90.21        105.12        13.52 o                         
 -10  14   2        657.77        668.21        25.88 o                         
  -9  14   2        280.82        250.02        12.74 o                         
  -8  14   2         15.43         15.80         6.37 o                         
  -7  14   2          9.64          0.41         6.44 o                         
  -6  14   2         80.54         89.40         8.71 o                         
  -5  14   2        262.46        221.18        11.35 o                         
  -4  14   2        174.83        193.70        10.36 o                         
  -3  14   2          7.06          5.28         7.05 o                         
  -2  14   2          0.42          4.07         5.98 o                         
  -1  14   2        785.45        770.83        27.84 o                         
   0  14   2         21.14         26.90         6.98 o                         
   1  14   2       1801.43       1776.13        30.13 o                         
   2  14   2       2648.37       2529.15        37.23 o                         
   3  14   2          0.36         -5.77         5.77 o                         
   4  14   2        684.58        707.33        20.39 o                         
   5  14   2        261.74        269.47        18.29 o                         
   6  14   2         63.08         69.43        10.33 o                         
   7  14   2         35.13         49.17        10.10 o                         
   8  14   2        252.12        260.29        16.14 o                         
   9  14   2         34.37         42.09        13.09 o                         
  10  14   2          1.73          9.05         7.89 o                         
  11  14   2         67.05        106.63        14.66 o                         
  12  14   2        287.90        295.70        29.33 o                         
  13  14   2        375.40        404.58        24.35 o                         
  14  14   2          6.60         14.85        11.08 o                         
 -12  15   2          8.35          8.50        16.40 o                         
 -11  15   2         77.60         86.56        14.89 o                         
 -10  15   2         56.62         49.46        11.93 o                         
  -9  15   2         32.08         25.64         9.84 o                         
  -8  15   2          1.57         -6.72         6.72 o                         
  -7  15   2         19.81         25.23         7.27 o                         
  -6  15   2         38.25         31.19         8.72 o                         
  -5  15   2         31.77         24.17         8.44 o                         
  -4  15   2         24.35         18.24         7.86 o                         
  -3  15   2          1.61         -1.53         7.20 o                         
  -2  15   2        142.71        174.19        12.30 o                         
  -1  15   2        438.47        517.66        17.73 o                         
   0  15   2         47.89         52.36         8.45 o                         
   1  15   2        300.53        305.22        17.99 o                         
   2  15   2         12.66         12.72         6.64 o                         
   3  15   2        127.64        135.67        11.67 o                         
   4  15   2        445.95        438.04        25.05 o                         
   5  15   2        780.93        784.71        26.53 o                         
   6  15   2         16.68          6.14         9.12 o                         
   7  15   2        572.13        625.60        26.81 o                         
   8  15   2        551.30        636.30        23.47 o                         
   9  15   2         16.27          6.92         8.47 o                         
  10  15   2         37.91         52.21        10.74 o                         
  11  15   2         94.68        125.70        16.44 o                         
  12  15   2         47.90         59.36        14.66 o                         
  13  15   2          0.97         17.74        12.33 o                         
 -11  16   2          6.43          4.43        30.55 o                         
 -10  16   2          1.73        -10.54        10.54 o                         
  -9  16   2          4.39         -6.69        11.11 o                         
  -8  16   2         15.76         12.07         9.06 o                         
  -7  16   2         16.35          1.35         8.74 o                         
  -6  16   2         62.34         69.69        10.35 o                         
  -5  16   2         43.75         55.68        10.12 o                         
  -4  16   2        165.79        160.03        14.99 o                         
  -3  16   2         20.10         28.48         9.84 o                         
  -2  16   2        132.48         89.84        11.27 o                         
  -1  16   2        158.25        126.69        11.18 o                         
   0  16   2        180.80        184.64        12.44 o                         
   1  16   2         69.16         63.81         9.03 o                         
   2  16   2        261.80        232.66        14.88 o                         
   3  16   2         56.64         53.93        10.01 o                         
   4  16   2         76.84         99.48        10.97 o                         
   5  16   2         91.86         81.88        12.92 o                         
   6  16   2         45.51         46.03        11.29 o                         
   7  16   2          3.13          2.08        11.72 o                         
   8  16   2         26.34          6.29         9.39 o                         
   9  16   2        361.37        359.10        20.39 o                         
  10  16   2         36.35         58.24        11.24 o                         
  11  16   2         73.09         66.73        18.33 o                         
  12  16   2         65.30         79.13        17.72 o                         
 -10  17   2         32.96         38.45        24.33 o                         
  -9  17   2          3.30         -3.08        17.71 o                         
  -8  17   2        159.59        142.59        15.49 o                         
  -7  17   2         21.79          7.45        10.02 o                         
  -6  17   2        109.20        127.54        25.93 o                         
  -5  17   2        568.45        608.05        24.42 o                         
  -4  17   2          5.83          8.69        10.14 o                         
  -3  17   2        121.35        116.69        15.35 o                         
  -2  17   2          9.99         18.50         9.70 o                         
  -1  17   2         60.38         71.38        11.79 o                         
   0  17   2          5.91         10.21         8.48 o                         
   1  17   2         67.16         52.14        10.94 o                         
   2  17   2        369.54        371.02        18.56 o                         
   3  17   2          1.16          5.47         8.56 o                         
   4  17   2         40.50         37.18        11.83 o                         
   5  17   2         71.42         80.10        13.67 o                         
   6  17   2         93.81         83.77        12.88 o                         
   7  17   2         81.07         97.20        13.83 o                         
   8  17   2        175.66        182.10        18.73 o                         
   9  17   2         52.42         79.47        16.14 o                         
  10  17   2         52.97         34.11        12.12 o                         
  11  17   2        223.84        232.67        37.88 o                         
  -8  18   2         10.52         15.18        11.65 o                         
  -7  18   2          6.96          5.51        10.69 o                         
  -6  18   2        232.11        216.16        17.99 o                         
  -5  18   2        318.16        280.83        19.34 o                         
  -4  18   2          1.36          3.85        10.07 o                         
  -3  18   2         25.31         32.68        11.00 o                         
  -2  18   2          4.17          2.08         9.10 o                         
  -1  18   2         16.40          7.72         9.44 o                         
   0  18   2         47.10         49.30        23.23 o                         
   1  18   2        168.81        165.68        14.70 o                         
   2  18   2         31.13         35.73        16.67 o                         
   3  18   2         32.20         31.20         9.87 o                         
   4  18   2         82.65         75.88        14.72 o                         
   5  18   2        144.64        164.12        16.69 o                         
   6  18   2          0.42         -2.00        10.23 o                         
   7  18   2        110.32        119.04        15.28 o                         
   8  18   2         20.83         26.68        11.76 o                         
   9  18   2         17.05         -1.83        10.23 o                         
  -6  19   2          3.50          3.22        11.35 o                         
  -5  19   2        310.03        353.23        27.69 o                         
  -4  19   2         24.25         21.99        15.17 o                         
  -3  19   2          4.47          0.36        10.02 o                         
  -2  19   2          1.16          5.78        13.58 o                         
  -1  19   2         64.83         70.44        13.93 o                         
   0  19   2        169.50        186.50        18.32 o                         
   1  19   2        118.68         93.09        15.07 o                         
   2  19   2        364.70        366.13        27.87 o                         
   3  19   2          5.79         10.91         9.90 o                         
   4  19   2         79.33         69.79        14.98 o                         
   5  19   2         41.75         24.77        12.45 o                         
   6  19   2         21.54         38.18        13.12 o                         
   7  19   2         82.66         99.14        15.04 o                         
  -3  20   2         17.87         12.11        11.99 o                         
  -2  20   2          6.71          3.82        12.37 o                         
  -1  20   2         21.73         14.62        12.95 o                         
   0  20   2         41.96         15.66        13.26 o                         
   1  20   2          5.55         15.52        11.95 o                         
   2  20   2          7.85         -8.36         9.90 o                         
   3  20   2          4.16         20.22        20.32 o                         
   4  20   2         95.19        100.59        16.90 o                         
  -5 -19   3         52.58         44.58        13.97 o                         
  -4 -19   3          1.17          1.60        12.66 o                         
  -3 -19   3        136.72        157.13        25.52 o                         
  -2 -19   3         73.27         56.82        19.01 o                         
  -1 -19   3          0.04         -6.11        14.69 o                         
   0 -19   3         38.30         66.54        18.95 o                         
   1 -19   3          1.58         -5.98        11.26 o                         
   2 -19   3          0.69          4.18        10.90 o                         
   3 -19   3          8.05         15.68        11.19 o                         
   4 -19   3        137.48        143.31        15.71 o                         
  -8 -18   3        223.13        288.38        21.54 o                         
  -7 -18   3          0.79        -12.42        12.42 o                         
  -6 -18   3         38.20         24.68        11.95 o                         
  -5 -18   3          0.41         -5.41        11.74 o                         
  -4 -18   3          3.05         10.13        12.20 o                         
  -3 -18   3         82.21         97.26        15.92 o                         
  -2 -18   3         43.60         37.05        13.97 o                         
  -1 -18   3        117.06        105.08        20.29 o                         
   0 -18   3          2.44          1.88        10.16 o                         
   1 -18   3        112.87        108.26        19.23 o                         
   2 -18   3        102.51        107.54        20.11 o                         
   3 -18   3          5.53         -8.61         8.61 o                         
   4 -18   3          3.75          6.30         9.24 o                         
   5 -18   3          4.30          4.66         9.61 o                         
   6 -18   3         23.11         25.98        11.01 o                         
   7 -18   3         17.99         26.75        10.40 o                         
 -10 -17   3         46.22         31.66        13.56 o                         
  -9 -17   3         29.66         20.91        11.43 o                         
  -8 -17   3         95.71         91.76        14.50 o                         
  -7 -17   3         11.38         17.59        12.21 o                         
  -6 -17   3        118.20         92.99        14.27 o                         
  -5 -17   3          0.14         16.10        11.04 o                         
  -4 -17   3        239.42        290.93        20.92 o                         
  -3 -17   3        136.61        169.20        22.33 o                         
  -2 -17   3         86.24         97.96        15.21 o                         
  -1 -17   3        318.97        313.43        17.92 o                         
   0 -17   3          2.19         -1.74         8.59 o                         
   1 -17   3         23.70         32.35         9.02 o                         
   2 -17   3        210.40        237.45        15.21 o                         
   3 -17   3          2.71          3.97         8.74 o                         
   4 -17   3        232.45        255.46        15.95 o                         
   5 -17   3          1.31         -5.07         8.20 o                         
   6 -17   3         23.18         36.23         9.97 o                         
   7 -17   3          6.86         -9.61         9.61 o                         
   8 -17   3         84.56         72.82        14.29 o                         
   9 -17   3          0.24         16.02        10.92 o                         
 -11 -16   3        144.06        124.80        20.16 o                         
 -10 -16   3         10.55          0.08         9.68 o                         
  -9 -16   3        168.48        152.39        15.56 o                         
  -8 -16   3         14.48          2.71        10.16 o                         
  -7 -16   3        351.70        369.58        22.20 o                         
  -6 -16   3        105.63        129.61        15.28 o                         
  -5 -16   3        161.47        201.85        17.13 o                         
  -4 -16   3          5.89         14.26        10.58 o                         
  -3 -16   3         18.23         18.45         9.94 o                         
  -2 -16   3         36.18         37.11         9.28 o                         
  -1 -16   3        313.64        313.43        15.23 o                         
   0 -16   3          2.53         -6.55         6.55 o                         
   1 -16   3        423.74        449.37        24.29 o                         
   2 -16   3        236.88        243.20        14.83 o                         
   3 -16   3         35.89         41.32         9.65 o                         
   4 -16   3        393.88        367.15        17.78 o                         
   5 -16   3         57.37         34.28         9.48 o                         
   6 -16   3         88.63        122.09        16.97 o                         
   7 -16   3          0.16          1.36        10.03 o                         
   8 -16   3        524.67        559.01        28.16 o                         
   9 -16   3         10.69          2.12         9.66 o                         
  10 -16   3        190.56        183.58        19.23 o                         
 -12 -15   3         29.66         16.13        31.16 o                         
 -11 -15   3          2.17         -3.14         9.03 o                         
 -10 -15   3         16.91         30.76        11.18 o                         
  -9 -15   3        584.02        618.57        33.65 o                         
  -8 -15   3        214.15        189.91        16.10 o                         
  -7 -15   3        134.45        121.54        19.14 o                         
  -6 -15   3        322.93        263.20        18.32 o                         
  -5 -15   3         45.72         42.18        11.66 o                         
  -4 -15   3          0.28          1.36         9.58 o                         
  -3 -15   3          0.62          0.53        10.94 o                         
  -2 -15   3        351.21        309.77        18.02 o                         
  -1 -15   3          6.83         21.54         7.32 o                         
   0 -15   3        326.34        324.16        17.63 o                         
   1 -15   3        110.10        125.08         9.81 o                         
   2 -15   3        154.10        151.59        11.92 o                         
   3 -15   3          0.53          8.11         7.44 o                         
   4 -15   3         66.29         68.03         9.65 o                         
   5 -15   3        183.21        175.08        14.63 o                         
   6 -15   3          2.03          0.55         7.95 o                         
   7 -15   3          0.31         -7.09         7.09 o                         
   8 -15   3         15.17         16.84         8.78 o                         
   9 -15   3        341.04        355.10        19.91 o                         
  10 -15   3          5.22          8.09        10.01 o                         
  11 -15   3        437.15        489.16        28.45 o                         
 -13 -14   3         75.76         99.36        16.05 o                         
 -12 -14   3        236.67        256.35        45.21 o                         
 -11 -14   3         28.62         26.83         9.88 o                         
 -10 -14   3          8.01          3.39         8.57 o                         
  -9 -14   3        365.61        367.66        19.90 o                         
  -8 -14   3         66.38        111.78        13.30 o                         
  -7 -14   3         97.68         82.29        12.14 o                         
  -6 -14   3         44.20         31.18        10.16 o                         
  -5 -14   3        105.63        131.32        13.63 o                         
  -4 -14   3         11.48         14.51         7.24 o                         
  -3 -14   3       1182.03       1157.85        26.18 o                         
  -2 -14   3         17.89         23.31         6.85 o                         
  -1 -14   3       1573.15       1445.65        24.78 o                         
   0 -14   3         54.16         61.13         7.99 o                         
   1 -14   3        104.89        137.10         9.67 o                         
   2 -14   3          0.06         -6.22         6.22 o                         
   3 -14   3        105.77        104.95        10.27 o                         
   4 -14   3        150.23        163.84        11.86 o                         
   5 -14   3        203.59        197.27        17.54 o                         
   6 -14   3          9.35          7.83         7.42 o                         
   7 -14   3          0.28         -4.19         7.46 o                         
   8 -14   3         47.82         43.22         8.22 o                         
   9 -14   3         64.28         56.36         9.83 o                         
  10 -14   3        103.09        100.82        10.85 o                         
  11 -14   3        128.71        150.47        13.40 o                         
  12 -14   3          2.56         12.13        11.18 o                         
 -14 -13   3        106.53         83.01        14.39 o                         
 -13 -13   3        436.97        426.46        39.10 o                         
 -12 -13   3         51.75         53.28        12.62 o                         
 -11 -13   3         43.15         38.13        14.75 o                         
 -10 -13   3          9.73          9.24         9.96 o                         
  -9 -13   3        167.99        171.11        14.01 o                         
  -8 -13   3        706.54        756.08        24.83 o                         
  -7 -13   3         65.14         61.50        10.54 o                         
  -6 -13   3          1.45         -7.86         7.86 o                         
  -5 -13   3        330.00        316.91        14.26 o                         
  -4 -13   3        512.65        476.01        16.40 o                         
  -3 -13   3         25.75         27.77         6.79 o                         
  -2 -13   3       3956.07       3768.52        44.66 o                         
  -1 -13   3        180.09        152.82        14.39 o                         
   0 -13   3         11.16         22.40         6.47 o                         
   1 -13   3        497.86        489.99        14.68 o                         
   2 -13   3        435.74        391.35        13.69 o                         
   3 -13   3        219.20        222.88        12.27 o                         
   4 -13   3        412.30        395.37        15.53 o                         
   5 -13   3         37.04         28.98         6.99 o                         
   6 -13   3        137.95        153.46         9.23 o                         
   7 -13   3         47.13         45.86         7.01 o                         
   8 -13   3          0.86         -7.33         7.33 o                         
   9 -13   3         48.67         35.89         7.90 o                         
  10 -13   3         21.33         -1.17         8.29 o                         
  11 -13   3         53.02         49.34        10.09 o                         
  12 -13   3         34.79         10.83        13.23 o                         
  13 -13   3         41.76         39.81        12.59 o                         
 -15 -12   3         36.16         27.69        11.47 o                         
 -14 -12   3          1.22         -0.36        11.08 o                         
 -13 -12   3         25.81         22.75        11.00 o                         
 -12 -12   3         19.76          2.39         9.78 o                         
 -11 -12   3        196.41        197.52        13.43 o                         
 -10 -12   3        166.66        185.63        13.54 o                         
  -9 -12   3          0.45         14.15         7.71 o                         
  -8 -12   3        113.91        138.33        10.50 o                         
  -7 -12   3         91.28        122.10         9.63 o                         
  -6 -12   3         22.28         24.60         7.23 o                         
  -5 -12   3        209.63        212.52        11.76 o                         
  -4 -12   3         88.52         94.19        14.04 o                         
  -3 -12   3         52.99         38.24        10.60 o                         
  -2 -12   3          6.88          3.47         5.17 o                         
  -1 -12   3        678.73        612.76        14.71 o                         
   0 -12   3       1247.96       1160.75        20.48 o                         
   1 -12   3          4.93          2.97         5.34 o                         
   2 -12   3         43.17         57.53         6.89 o                         
   3 -12   3        541.33        601.12        13.34 o                         
   4 -12   3       1805.34       1690.17        23.59 o                         
   5 -12   3          1.26          4.05         5.39 o                         
   6 -12   3        194.59        155.54         9.33 o                         
   7 -12   3          2.10         -2.43         5.03 o                         
   8 -12   3        311.22        275.51        10.80 o                         
   9 -12   3          4.86          5.92         5.50 o                         
  10 -12   3        340.86        363.52        15.57 o                         
  11 -12   3          0.65         -7.81         9.65 o                         
  12 -12   3         30.23         25.20        13.37 o                         
  13 -12   3         30.39         32.05        10.33 o                         
  14 -12   3          0.74          2.85        11.04 o                         
 -15 -11   3          2.00         26.48        23.22 o                         
 -14 -11   3        119.68        127.88        23.22 o                         
 -13 -11   3          0.30         -8.14         8.14 o                         
 -12 -11   3          1.14         -7.82         7.82 o                         
 -11 -11   3         72.96         62.16         7.85 o                         
 -10 -11   3        111.29         95.31         7.81 o                         
  -9 -11   3        218.96        222.47        10.34 o                         
  -8 -11   3        200.52        211.10        13.29 o                         
  -7 -11   3        272.06        288.38        12.83 o                         
  -6 -11   3        161.15        167.46        10.41 o                         
  -5 -11   3        144.54        159.65        10.03 o                         
  -4 -11   3         71.78         83.75         6.34 o                         
  -3 -11   3        117.96        100.30         7.67 o                         
  -2 -11   3         24.66         25.43         5.56 o                         
  -1 -11   3        590.87        598.08        13.76 o                         
   0 -11   3       1859.52       1785.29        25.39 o                         
   1 -11   3       1463.13       1399.94        16.27 o                         
   2 -11   3       2223.19       2065.31        21.70 o                         
   3 -11   3         76.35         92.38         5.55 o                         
   4 -11   3          9.76         15.18         4.28 o                         
   5 -11   3        472.54        461.12        14.13 o                         
   6 -11   3         75.29        105.40         8.14 o                         
   7 -11   3        322.49        342.11        10.78 o                         
   8 -11   3        146.61        153.01         8.38 o                         
   9 -11   3         12.08          5.80         6.06 o                         
  10 -11   3        521.59        554.56        15.21 o                         
  11 -11   3        251.81        251.59        12.79 o                         
  12 -11   3         12.28         -1.27         8.15 o                         
  13 -11   3          0.52         -5.80         7.71 o                         
  14 -11   3        118.54        140.19        12.95 o                         
  15 -11   3        241.54        290.34        16.92 o                         
 -16 -10   3          9.51          1.38        12.35 o                         
 -15 -10   3        303.39        289.30        17.14 o                         
 -14 -10   3        339.23        371.49        18.53 o                         
 -13 -10   3          0.35          8.85         8.11 o                         
 -12 -10   3         96.59         79.61         8.88 o                         
 -11 -10   3         55.00         48.44         6.44 o                         
 -10 -10   3          0.15          2.39         5.01 o                         
  -9 -10   3         72.48        103.01        11.70 o                         
  -8 -10   3        598.19        579.24        13.94 o                         
  -7 -10   3         29.39         18.34         5.50 o                         
  -6 -10   3       1323.52       1261.53        20.52 o                         
  -5 -10   3        157.43        167.66        11.20 o                         
  -4 -10   3        343.94        378.67        12.44 o                         
  -3 -10   3        605.49        599.62        11.69 o                         
  -2 -10   3         26.16         26.54         3.85 o                         
  -1 -10   3        734.71        772.44        11.90 o                         
   0 -10   3        203.81        214.44         5.73 o                         
   1 -10   3         25.95         36.95         3.70 o                         
   2 -10   3        596.91        601.50        10.72 o                         
   3 -10   3         99.96         75.23         4.93 o                         
   4 -10   3          1.45         14.02         4.12 o                         
   5 -10   3          1.29          1.27         4.33 o                         
   6 -10   3       4155.17       3932.22        38.49 o                         
   7 -10   3        376.90        362.09        12.16 o                         
   8 -10   3       1418.07       1460.87        20.79 o                         
   9 -10   3         55.92         69.15         6.60 o                         
  10 -10   3        411.84        446.95        13.50 o                         
  11 -10   3          3.59         12.53         6.84 o                         
  12 -10   3        182.07        180.18        11.57 o                         
  13 -10   3        101.45        117.06        11.66 o                         
  14 -10   3          1.47          3.77         8.72 o                         
  15 -10   3         90.02        106.51        12.24 o                         
 -16  -9   3        126.63        122.14        11.68 o                         
 -15  -9   3        463.37        468.57        19.90 o                         
 -14  -9   3        649.41        728.34        35.81 o                         
 -13  -9   3        239.04        210.57        15.70 o                         
 -12  -9   3          0.33         -4.69         6.76 o                         
 -11  -9   3        364.88        377.25        12.13 o                         
 -10  -9   3         11.22         13.23         4.94 o                         
  -9  -9   3        383.78        369.70        15.09 o                         
  -8  -9   3         45.97         41.15         5.95 o                         
  -7  -9   3         28.79         16.50         4.76 o                         
  -6  -9   3       1503.46       1419.81        21.51 o                         
  -5  -9   3        693.08        750.03        13.62 o                         
  -4  -9   3        411.43        361.42        11.24 o                         
  -3  -9   3       1126.75       1050.94        12.87 o                         
  -2  -9   3        534.05        459.53         9.95 o                         
  -1  -9   3         18.06         22.92         3.38 o                         
   0  -9   3         92.78         86.65         4.01 o                         
   1  -9   3        158.85        146.35         5.15 o                         
   2  -9   3         83.78         88.69         4.71 o                         
   3  -9   3        127.10        110.57         5.28 o                         
   4  -9   3         28.03         13.37         3.70 o                         
   5  -9   3          2.75         -3.16         3.76 o                         
   6  -9   3         25.63         22.92         4.63 o                         
   7  -9   3        934.61        891.05        13.64 o                         
   8  -9   3        218.41        198.24         8.41 o                         
   9  -9   3        101.64         99.47         6.39 o                         
  10  -9   3         75.80         59.86         6.82 o                         
  11  -9   3         65.31         53.30         7.08 o                         
  12  -9   3        208.49        208.58        10.65 o                         
  13  -9   3        266.89        315.49        13.84 o                         
  14  -9   3         15.76         26.03         7.82 o                         
  15  -9   3          3.35          3.36         8.97 o                         
  16  -9   3         50.72         31.85         9.52 o                         
 -17  -8   3        198.01        189.88        12.35 o                         
 -16  -8   3         81.45         74.59         8.97 o                         
 -15  -8   3        123.71        118.29        10.31 o                         
 -14  -8   3         45.24         60.61        13.79 o                         
 -13  -8   3         61.16         46.56         7.76 o                         
 -12  -8   3        210.67        183.66        12.63 o                         
 -11  -8   3        890.69        816.73        16.28 o                         
 -10  -8   3       1076.71       1131.30        19.40 o                         
  -9  -8   3        406.99        321.39        13.32 o                         
  -8  -8   3          5.67          9.97         3.82 o                         
  -7  -8   3        245.83        206.23         7.51 o                         
  -6  -8   3        550.34        546.16        13.75 o                         
  -5  -8   3         44.96         21.70         3.45 o                         
  -4  -8   3        594.61        592.76         9.20 o                         
  -3  -8   3        155.52        185.33         7.79 o                         
  -2  -8   3        982.69       1006.58        12.80 o                         
  -1  -8   3        142.80        140.53         9.84 o                         
   0  -8   3        116.84        125.07         4.81 o                         
   1  -8   3       1354.26       1347.67        15.27 o                         
   2  -8   3         33.30         23.46         3.25 o                         
   3  -8   3        322.86        286.82         7.10 o                         
   4  -8   3          3.12         -0.26         3.21 o                         
   5  -8   3        265.63        236.67         7.27 o                         
   6  -8   3       1630.84       1523.93        17.53 o                         
   7  -8   3        255.76        242.83         7.79 o                         
   8  -8   3        550.96        554.51        10.95 o                         
   9  -8   3         10.52          9.01         5.31 o                         
  10  -8   3         33.03         52.94         6.42 o                         
  11  -8   3        292.39        272.19        10.86 o                         
  12  -8   3        112.08        127.42         8.60 o                         
  13  -8   3          0.28          0.48         6.56 o                         
  14  -8   3         30.06         32.33         8.02 o                         
  15  -8   3         58.89         52.23         9.06 o                         
  16  -8   3         32.38         49.40         9.03 o                         
 -17  -7   3         47.80         61.41        11.73 o                         
 -16  -7   3         70.11         82.14         8.67 o                         
 -15  -7   3        124.92        107.75         9.34 o                         
 -14  -7   3        429.12        480.24        20.28 o                         
 -13  -7   3        122.41         98.36         8.76 o                         
 -12  -7   3        267.57        285.78        12.53 o                         
 -11  -7   3        869.12        955.15        16.82 o                         
 -10  -7   3        297.66        323.88         8.15 o                         
  -9  -7   3        146.08        127.49         6.37 o                         
  -8  -7   3        502.08        471.00         9.00 o                         
  -7  -7   3         64.19         62.86         4.08 o                         
  -6  -7   3       1421.62       1371.20        14.71 o                         
  -5  -7   3       1322.40       1242.44        15.22 o                         
  -4  -7   3        751.07        762.62        11.88 o                         
  -3  -7   3        519.01        575.69        10.62 o                         
  -2  -7   3         70.38         74.92         3.41 o                         
  -1  -7   3       1499.90       1529.65        18.78 o                         
   0  -7   3       5661.56       5842.74        44.91 o                         
   1  -7   3          0.79          9.17         2.76 o                         
   2  -7   3        230.30        218.53         6.81 o                         
   3  -7   3        293.10        292.29         8.20 o                         
   4  -7   3        360.05        318.77         8.24 o                         
   5  -7   3        114.75        140.98         6.41 o                         
   6  -7   3        974.56        890.48        13.42 o                         
   7  -7   3        735.54        703.34        11.42 o                         
   8  -7   3       1571.81       1506.76        18.03 o                         
   9  -7   3        137.40        148.32         6.83 o                         
  10  -7   3          9.56          6.58         5.16 o                         
  11  -7   3        222.65        230.46         9.92 o                         
  12  -7   3         15.19         20.32         6.07 o                         
  13  -7   3          9.67          8.95         6.33 o                         
  14  -7   3        126.79        119.85         9.76 o                         
  15  -7   3          7.17         22.08         7.70 o                         
  16  -7   3        235.81        269.36        13.90 o                         
  17  -7   3         55.33         80.36        10.38 o                         
 -18  -6   3         60.78         94.07        15.92 o                         
 -17  -6   3         64.68         78.36         8.08 o                         
 -16  -6   3         34.22         30.65         6.96 o                         
 -15  -6   3        239.37        227.32        17.99 o                         
 -14  -6   3          5.76          2.30         5.77 o                         
 -13  -6   3         20.75         14.48         6.13 o                         
 -12  -6   3        190.52        161.81         7.23 o                         
 -11  -6   3         52.74         61.28         4.10 o                         
 -10  -6   3       1578.80       1428.02        19.43 o                         
  -9  -6   3        157.83        179.17         6.12 o                         
  -8  -6   3          0.48         -0.80         2.82 o                         
  -7  -6   3         41.33         51.61         3.22 o                         
  -6  -6   3        614.48        575.87         8.30 o                         
  -5  -6   3       1883.83       1814.32        18.77 o                         
  -4  -6   3        280.19        266.27         5.52 o                         
  -3  -6   3        435.39        485.24         7.12 o                         
  -2  -6   3        348.37        369.26         6.04 o                         
  -1  -6   3        489.71        503.46         5.62 o                         
   0  -6   3       1691.32       1946.39        22.33 o                         
   1  -6   3       4684.15       4668.60        36.32 o                         
   2  -6   3        877.37       1073.44        12.92 o                         
   3  -6   3       2224.54       2396.75        23.04 o                         
   4  -6   3        454.70        444.67         7.64 o                         
   5  -6   3         11.35          6.00         2.98 o                         
   6  -6   3       1794.53       1790.52        16.85 o                         
   7  -6   3        824.51        853.60        13.86 o                         
   8  -6   3       1040.50        957.53        14.23 o                         
   9  -6   3       1450.66       1347.76        17.93 o                         
  10  -6   3         77.50         62.47         6.25 o                         
  11  -6   3        369.55        393.21        11.63 o                         
  12  -6   3        851.63        854.34        22.69 o                         
  13  -6   3          2.21          0.12         5.36 o                         
  14  -6   3         78.46         78.17         8.52 o                         
  15  -6   3          0.75          1.39         6.82 o                         
  16  -6   3        188.44        162.69        11.36 o                         
  17  -6   3          0.21         -1.11        13.31 o                         
 -18  -5   3         73.67         71.05        14.77 o                         
 -17  -5   3          1.76         -5.10         5.10 o                         
 -16  -5   3        140.02        133.12        18.17 o                         
 -15  -5   3         14.43         19.22         5.96 o                         
 -14  -5   3        126.08        132.87         8.36 o                         
 -13  -5   3          2.25         -0.27         4.19 o                         
 -12  -5   3         11.28          3.89         3.45 o                         
 -11  -5   3        318.31        363.52         8.89 o                         
 -10  -5   3          2.36          4.76         2.68 o                         
  -9  -5   3       1203.46       1164.68        18.75 o                         
  -8  -5   3        556.51        613.58         8.86 o                         
  -7  -5   3          0.00          0.65         1.89 o                         
  -6  -5   3         21.44         30.95         2.74 o                         
  -5  -5   3       3382.56       3512.52        29.64 o                         
  -4  -5   3       2918.31       3400.26        28.66 o                         
  -3  -5   3        870.02        866.92         8.54 o                         
  -2  -5   3       1801.07       1864.69        15.52 o                         
  -1  -5   3        785.09        924.41         8.56 o                         
   0  -5   3        237.37        273.24         7.69 o                         
   1  -5   3       1638.42       1764.14        17.19 o                         
   2  -5   3       1304.67       1248.17        14.32 o                         
   3  -5   3       6338.73       6429.88        51.89 o                         
   4  -5   3       1540.60       1829.95        24.84 o                         
   5  -5   3        279.34        303.12         6.56 o                         
   6  -5   3       7436.65       7239.95        49.74 o                         
   7  -5   3          0.59          4.08         3.99 o                         
   8  -5   3       1379.06       1422.33        17.77 o                         
   9  -5   3        923.31        880.38        15.58 o                         
  10  -5   3         90.66         70.24         6.00 o                         
  11  -5   3        238.62        214.66         9.04 o                         
  12  -5   3          6.26          4.70         5.08 o                         
  13  -5   3          3.46          6.89         5.36 o                         
  14  -5   3        147.95        173.94        10.38 o                         
  15  -5   3         31.83         25.85         7.37 o                         
  16  -5   3        149.76        157.47        11.03 o                         
  17  -5   3        136.97        141.47        13.13 o                         
  18  -5   3         29.68         27.95        10.19 o                         
 -18  -4   3          7.65         20.50         6.53 o                         
 -17  -4   3          0.65          1.63         9.76 o                         
 -16  -4   3         17.02         14.56         6.36 o                         
 -15  -4   3        108.41        158.31        14.62 o                         
 -14  -4   3        230.70        233.13        15.70 o                         
 -13  -4   3        250.02        242.81         8.96 o                         
 -12  -4   3         43.97         42.59         4.18 o                         
 -11  -4   3        137.57        131.01         6.76 o                         
 -10  -4   3          1.00          4.00         2.45 o                         
  -9  -4   3        139.60        143.99         4.91 o                         
  -8  -4   3        416.38        401.89         8.28 o                         
  -7  -4   3        355.06        320.56         5.90 o                         
  -6  -4   3         46.45         34.61         2.61 o                         
  -5  -4   3       1135.42       1007.44        10.21 o                         
  -4  -4   3       2344.70       2180.73        19.38 o                         
  -3  -4   3          8.29         30.10         2.19 o                         
  -2  -4   3        754.43        823.51         8.12 o                         
  -1  -4   3       3328.31       3158.21        23.40 o                         
   0  -4   3       1099.53       1223.60        12.46 o                         
   1  -4   3        949.72       1108.63        11.79 o                         
   2  -4   3       3641.67       3878.04        30.26 o                         
   3  -4   3         26.20         21.45         2.36 o                         
   4  -4   3       1890.60       1837.68        15.73 o                         
   5  -4   3       2582.31       2882.06        21.90 o                         
   6  -4   3          1.22         -0.78         2.33 o                         
   7  -4   3        264.26        277.69         5.49 o                         
   8  -4   3        701.54        719.39         9.50 o                         
   9  -4   3        956.38       1023.03        14.06 o                         
  10  -4   3        729.91        663.36        17.09 o                         
  11  -4   3        334.96        298.49         9.82 o                         
  12  -4   3         61.47         41.35         5.91 o                         
  13  -4   3        411.71        368.83        11.72 o                         
  14  -4   3          0.63         -4.11         5.75 o                         
  15  -4   3         22.12         20.38         6.96 o                         
  16  -4   3         94.72        113.23        11.26 o                         
  17  -4   3        141.09        119.84        12.47 o                         
  18  -4   3        395.91        420.82        18.69 o                         
 -18  -3   3         48.26         47.56         7.96 o                         
 -17  -3   3         24.61         47.16        10.23 o                         
 -16  -3   3         26.37         37.03         7.01 o                         
 -15  -3   3        408.97        422.99        15.17 o                         
 -14  -3   3          4.38          2.03         5.59 o                         
 -13  -3   3         20.80         19.30         4.19 o                         
 -12  -3   3         26.56         25.69         4.06 o                         
 -11  -3   3          1.61          0.07         4.35 o                         
 -10  -3   3        784.61        782.06        10.83 o                         
  -9  -3   3        264.87        299.28         5.72 o                         
  -8  -3   3         22.35         27.51         2.44 o                         
  -7  -3   3         73.68        130.22         5.09 o                         
  -6  -3   3         64.13         58.73         3.88 o                         
  -5  -3   3         15.85         21.76         3.43 o                         
  -4  -3   3       4663.85       4975.53        36.95 o                         
  -3  -3   3       3372.01       3150.49        42.38 o                         
  -2  -3   3        190.53        230.71         3.96 o                         
  -1  -3   3       3971.19       4010.13        26.97 o                         
   0  -3   3        713.58        668.11         6.61 o                         
   1  -3   3       3717.88       3766.50        28.73 o                         
   2  -3   3       1844.68       1913.37        15.36 o                         
   3  -3   3       1475.17       1546.56        13.10 o                         
   4  -3   3       1882.29       1850.10        14.66 o                         
   5  -3   3        175.64        190.48         4.37 o                         
   6  -3   3        261.64        292.53         5.34 o                         
   7  -3   3        569.07        549.94         8.31 o                         
   8  -3   3        572.39        579.97         8.40 o                         
   9  -3   3        685.06        623.56         9.08 o                         
  10  -3   3        254.21        176.09         8.97 o                         
  11  -3   3       2243.18       2218.11        31.24 o                         
  12  -3   3          9.52          1.39         4.51 o                         
  13  -3   3         15.12         17.07         5.28 o                         
  14  -3   3        281.57        297.35        12.61 o                         
  15  -3   3          9.48          8.73         6.06 o                         
  16  -3   3         91.39        108.30        10.94 o                         
  17  -3   3         62.37         77.16        10.70 o                         
  18  -3   3        253.01        242.66        15.12 o                         
 -18  -2   3          3.78         11.68        11.46 o                         
 -17  -2   3         37.82         52.49         8.42 o                         
 -16  -2   3         52.24         52.22         8.24 o                         
 -15  -2   3        161.83        189.75        11.52 o                         
 -14  -2   3        238.74        248.71        10.77 o                         
 -13  -2   3          1.16         -1.24         3.73 o                         
 -12  -2   3          7.64          2.33         3.48 o                         
 -11  -2   3        997.30       1014.75        12.58 o                         
 -10  -2   3       1081.18       1038.28        13.28 o                         
  -9  -2   3         14.12          9.47         2.13 o                         
  -8  -2   3        655.61        599.94         9.32 o                         
  -7  -2   3       1135.37       1100.94        11.52 o                         
  -6  -2   3        142.58        162.70         3.57 o                         
  -5  -2   3        178.40        227.90         4.29 o                         
  -4  -2   3        431.44        507.47         6.16 o                         
  -3  -2   3      14089.19      14449.74       107.20 o                         
  -2  -2   3       4425.17       4763.52        41.67 o                         
  -1  -2   3      10478.64      11229.23        68.05 o                         
   0  -2   3       5719.99       6064.32        39.35 o                         
   1  -2   3       3211.37       3498.57        24.92 o                         
   2  -2   3       8973.57       9107.72        61.48 o                         
   3  -2   3       9781.92      10131.86        65.21 o                         
   4  -2   3         28.70         27.68         2.11 o                         
   5  -2   3       1208.36       1455.07        12.76 o                         
   6  -2   3         25.94         14.08         2.33 o                         
   7  -2   3        622.09        634.94        10.85 o                         
   8  -2   3        177.75        178.05         5.22 o                         
   9  -2   3        773.70        760.79        10.72 o                         
  10  -2   3        224.17        180.29         5.95 o                         
  11  -2   3        879.32        836.50        15.02 o                         
  12  -2   3        226.95        206.91         8.35 o                         
  13  -2   3         27.25         29.69         5.07 o                         
  14  -2   3         62.69         44.35         5.80 o                         
  15  -2   3        550.90        566.51        26.81 o                         
  16  -2   3         15.42         21.04        10.24 o                         
  17  -2   3         15.87         19.26         8.23 o                         
  18  -2   3         29.29         26.44        10.71 o                         
 -18  -1   3          0.05         -6.74         6.74 o                         
 -17  -1   3         31.75         41.48         8.42 o                         
 -16  -1   3         45.15         46.41         8.49 o                         
 -15  -1   3        684.23        672.63        20.72 o                         
 -14  -1   3          9.48          3.58         5.27 o                         
 -13  -1   3          6.89          0.90         4.23 o                         
 -12  -1   3         48.63         59.47         5.10 o                         
 -11  -1   3        564.40        506.10         8.75 o                         
 -10  -1   3        121.14        125.08         4.61 o                         
  -9  -1   3          0.69          4.32         2.12 o                         
  -8  -1   3        307.72        303.21         5.58 o                         
  -7  -1   3        457.37        386.50         5.70 o                         
  -6  -1   3        520.16        622.76         7.00 o                         
  -5  -1   3       7046.03       7173.08        55.11 o                         
  -4  -1   3        253.23        241.14         5.73 o                         
  -3  -1   3       4152.98       4460.56        33.51 o                         
  -2  -1   3      18523.47      19159.61       120.21 o                         
  -1  -1   3      11432.50      11735.12        74.12 o                         
   0  -1   3       6998.32       7233.51        42.55 o                         
   1  -1   3       6402.32       6644.35        44.90 o                         
   2  -1   3       5854.39       5968.87        38.82 o                         
   3  -1   3      11052.43      11945.75        74.86 o                         
   4  -1   3       4411.44       4382.66        31.09 o                         
   5  -1   3       1970.56       2020.15        16.09 o                         
   6  -1   3        908.55        845.98         8.66 o                         
   7  -1   3       3413.86       3668.59        29.33 o                         
   8  -1   3       2381.78       2299.59        18.91 o                         
   9  -1   3       1691.91       1636.76        17.36 o                         
  10  -1   3       1888.16       1763.35        18.61 o                         
  11  -1   3        336.53        345.25         7.73 o                         
  12  -1   3         64.87         71.57         5.13 o                         
  13  -1   3        270.99        275.41         9.03 o                         
  14  -1   3          6.26         -2.45         5.24 o                         
  15  -1   3        221.43        211.72        11.84 o                         
  16  -1   3         32.42         26.67         9.19 o                         
  17  -1   3         19.31         19.55         7.49 o                         
  18  -1   3          1.09         14.68         8.31 o                         
 -18   0   3          0.73          7.07        11.46 o                         
 -17   0   3          0.25          5.72        11.82 o                         
 -16   0   3         14.27          6.46         7.31 o                         
 -15   0   3         60.78         65.32         7.77 o                         
 -14   0   3       1132.15       1089.34        23.40 o                         
 -13   0   3          2.16          1.87         6.10 o                         
 -12   0   3        500.92        517.06        10.44 o                         
 -11   0   3        378.10        387.46         7.98 o                         
 -10   0   3       1433.75       1384.50        15.60 o                         
  -9   0   3        697.76        669.96         8.75 o                         
  -8   0   3        174.72        139.50         4.82 o                         
  -7   0   3        923.11        976.15         9.95 o                         
  -6   0   3        694.66        686.69         8.38 o                         
  -5   0   3        839.05        810.98         8.40 o                         
  -4   0   3        394.89        471.48         5.87 o                         
  -3   0   3      19186.97      20450.93       122.97 o                         
  -2   0   3       1767.15       1922.04        12.18 o                         
  -1   0   3       4265.87       4744.77        30.18 o                         
   0   0   3       1337.96       1246.10         7.77 o                         
   1   0   3       7037.66       7183.23        51.46 o                         
   2   0   3          4.74          6.99         1.17 o                         
   3   0   3       1212.53       1123.63         9.63 o                         
   4   0   3       3079.96       2710.08        22.14 o                         
   5   0   3         45.41         67.85         3.10 o                         
   6   0   3        721.65        915.12         9.02 o                         
   7   0   3       3131.77       3321.56        24.92 o                         
   8   0   3       2554.47       2611.87        22.06 o                         
   9   0   3       2456.06       2342.55        20.51 o                         
  10   0   3        303.91        284.62         6.80 o                         
  11   0   3         29.72         19.70         3.37 o                         
  12   0   3          5.44          2.03         3.50 o                         
  13   0   3        296.61        301.65         7.87 o                         
  14   0   3        772.53        712.81        17.21 o                         
  15   0   3          1.12         -5.57         5.57 o                         
  16   0   3        282.17        291.36        13.24 o                         
  17   0   3         13.60         14.03         7.25 o                         
  18   0   3         72.38         67.35         9.17 o                         
 -18   1   3        146.57        159.45        13.28 o                         
 -17   1   3          1.91         -1.19         8.30 o                         
 -16   1   3        137.89        115.65        10.80 o                         
 -15   1   3        417.33        426.79        16.73 o                         
 -14   1   3         16.49         -4.55         9.29 o                         
 -13   1   3        184.39        180.10         8.43 o                         
 -12   1   3        725.21        687.13        13.92 o                         
 -11   1   3       1002.30       1003.97        13.47 o                         
 -10   1   3         19.47         27.41         4.10 o                         
  -9   1   3        890.16        977.23        11.85 o                         
  -8   1   3       1287.88       1319.31        13.36 o                         
  -7   1   3       4353.15       4126.51        30.68 o                         
  -6   1   3         48.08         28.93         2.21 o                         
  -5   1   3       2801.67       2713.18        20.53 o                         
  -4   1   3       2347.13       2234.39        17.03 o                         
  -3   1   3       4487.27       4669.73        30.66 o                         
  -2   1   3       1212.32       1140.82        10.36 o                         
  -1   1   3       1525.68       1401.34        10.20 o                         
   0   1   3        134.81        160.63         2.17 o                         
   1   1   3        217.71        166.65         3.91 o                         
   2   1   3      17140.76      18057.99       133.65 o                         
   3   1   3      12590.09      13117.52       103.58 o                         
   4   1   3       1210.93       1299.09        11.23 o                         
   5   1   3         53.04         79.62         2.44 o                         
   6   1   3       1133.03       1085.37        10.56 o                         
   7   1   3       4708.53       5029.82        39.83 o                         
   8   1   3         31.33         25.41         2.03 o                         
   9   1   3        415.54        455.01         7.11 o                         
  10   1   3        223.25        213.19         6.60 o                         
  11   1   3        743.12        703.87         9.90 o                         
  12   1   3        154.45        153.81         7.83 o                         
  13   1   3         80.91         81.69         5.11 o                         
  14   1   3         63.12         64.19         6.74 o                         
  15   1   3          2.75          1.94         5.49 o                         
  16   1   3         71.35         53.03        14.25 o                         
  17   1   3          0.22          8.06         6.30 o                         
  18   1   3         39.42         24.42         6.91 o                         
 -18   2   3          1.03         10.61         8.99 o                         
 -17   2   3         23.02         25.81        19.91 o                         
 -16   2   3         13.12         24.07        10.51 o                         
 -15   2   3         17.89         26.25         7.57 o                         
 -14   2   3        472.95        482.39        19.95 o                         
 -13   2   3        212.16        198.04        11.11 o                         
 -12   2   3         12.85          7.46         5.03 o                         
 -11   2   3          0.07         -3.15         3.19 o                         
 -10   2   3        153.67        173.63         6.00 o                         
  -9   2   3        251.27        225.30         5.79 o                         
  -8   2   3        103.05        116.45         4.60 o                         
  -7   2   3         14.63          7.38         2.20 o                         
  -6   2   3       2643.29       2568.06        21.50 o                         
  -5   2   3        222.30        196.47         4.32 o                         
  -4   2   3       1725.91       1761.30        12.65 o                         
  -3   2   3       1814.36       2135.05        14.13 o                         
  -2   2   3         26.73         30.90         1.49 o                         
  -1   2   3       7195.17       7181.39        48.26 o                         
   0   2   3      10366.14      10897.29        68.80 o                         
   1   2   3          0.61          3.80         1.03 o                         
   2   2   3      24031.67      25311.86       187.01 o                         
   3   2   3       8221.37       8402.49        99.65 o                         
   4   2   3        177.66        206.36         6.00 o                         
   5   2   3      11327.27      11384.23       120.58 o                         
   6   2   3        174.42        154.84         4.01 o                         
   7   2   3         40.55         43.88         2.65 o                         
   8   2   3       1757.81       1687.76        59.27 o                         
   9   2   3      11445.70      11196.30       109.11 o                         
  10   2   3         53.19         62.83         3.24 o                         
  11   2   3          1.00          2.98         2.53 o                         
  12   2   3         83.71         93.53         4.79 o                         
  13   2   3         64.07         62.75         6.33 o                         
  14   2   3        283.78        279.57         8.11 o                         
  15   2   3          7.42         13.11         5.14 o                         
  16   2   3         67.34         82.05         7.35 o                         
  17   2   3         90.69        105.60         8.48 o                         
  18   2   3         27.66         27.12         6.13 o                         
 -18   3   3        150.80        153.13        15.64 o                         
 -17   3   3          6.10          5.82         8.77 o                         
 -16   3   3         55.63         48.38         9.38 o                         
 -15   3   3         28.02         25.46         6.62 o                         
 -14   3   3        766.86        802.01        17.43 o                         
 -13   3   3        153.14        148.95         8.52 o                         
 -12   3   3        961.13        924.50        17.85 o                         
 -11   3   3         22.38         20.80         4.33 o                         
 -10   3   3          1.98          2.11         3.24 o                         
  -9   3   3          6.94         13.37         2.88 o                         
  -8   3   3         15.01          5.88         2.68 o                         
  -7   3   3        509.30        518.26         7.75 o                         
  -6   3   3        210.92        173.10         4.51 o                         
  -5   3   3        133.57        148.40         3.88 o                         
  -4   3   3       6938.14       7529.54        47.24 o                         
  -3   3   3       5400.12       5811.65        35.35 o                         
  -2   3   3      17719.05      17706.39       117.32 o                         
  -1   3   3      11239.59      11928.50        89.11 o                         
   0   3   3       2527.53       2379.60        18.64 o                         
   1   3   3        535.75        545.97         9.80 o                         
   2   3   3       9613.59       9938.17        71.75 o                         
   3   3   3        364.16        422.29         5.58 o                         
   4   3   3        700.60        649.20         8.23 o                         
   5   3   3       2479.07       2552.72        30.14 o                         
   6   3   3         39.86         68.20         3.28 o                         
   7   3   3        216.58        271.77        31.77 o                         
   8   3   3         57.53         35.48         8.64 o                         
   9   3   3       2171.75       2173.42        47.53 o                         
  10   3   3       1661.38       1647.76        41.04 o                         
  11   3   3         36.25         34.21         7.58 o                         
  12   3   3        475.10        437.02         7.72 o                         
  13   3   3          3.07         -3.58         3.58 o                         
  14   3   3          0.43         -2.49         3.18 o                         
  15   3   3        131.32        139.26         5.85 o                         
  16   3   3         85.21         98.37         8.00 o                         
  17   3   3          2.10         12.19        10.02 o                         
  18   3   3         29.23         32.59        11.07 o                         
 -18   4   3         25.73         28.11        12.16 o                         
 -17   4   3        118.92        133.92        13.26 o                         
 -16   4   3          0.19         -1.49         8.05 o                         
 -15   4   3         51.54         41.48         7.11 o                         
 -14   4   3        734.50        686.63        18.58 o                         
 -13   4   3         11.45         10.39         5.93 o                         
 -12   4   3        297.47        313.53        11.50 o                         
 -11   4   3         93.73         83.63         6.93 o                         
 -10   4   3          9.46          3.67         3.72 o                         
  -9   4   3        525.54        535.61         9.16 o                         
  -8   4   3         51.27         51.57         5.27 o                         
  -7   4   3        978.37        963.87        11.54 o                         
  -6   4   3        185.77        165.65         4.92 o                         
  -5   4   3         60.23         61.47         3.17 o                         
  -4   4   3       1168.69       1376.19        11.76 o                         
  -3   4   3        780.71       1024.24         8.92 o                         
  -2   4   3        575.59        690.52         7.74 o                         
  -1   4   3       5628.03       5700.73        42.04 o                         
   0   4   3       5062.14       4991.57        39.31 o                         
   1   4   3        480.02        509.01         5.47 o                         
   2   4   3      15176.30      16020.10       114.09 o                         
   3   4   3       2788.88       3162.22        23.89 o                         
   4   4   3        356.29        482.66         9.20 o                         
   5   4   3          0.76          5.00         1.67 o                         
   6   4   3       2520.80       2465.73        22.03 o                         
   7   4   3        375.67        374.34        10.94 o                         
   8   4   3        439.20        401.44        17.28 o                         
   9   4   3         79.64         81.09        14.66 o                         
  10   4   3       1473.69       1324.00        35.85 o                         
  11   4   3         20.53         17.11        23.22 o                         
  12   4   3       1035.62       1042.92        20.30 o                         
  13   4   3         87.50         94.52         7.64 o                         
  14   4   3        112.31        110.26         8.54 o                         
  15   4   3        381.57        386.24        16.25 o                         
  16   4   3        463.71        488.59        17.71 o                         
  17   4   3        124.15        105.73        11.30 o                         
  18   4   3         22.92          5.16        11.26 o                         
 -18   5   3         10.66          8.71         9.73 o                         
 -17   5   3        104.82        113.30        13.23 o                         
 -16   5   3         26.84         16.81        12.86 o                         
 -15   5   3         73.51         64.58         8.05 o                         
 -14   5   3        252.87        268.01        12.07 o                         
 -13   5   3        647.15        624.59        16.13 o                         
 -12   5   3          9.87         13.68         5.74 o                         
 -11   5   3          7.61         10.27         5.17 o                         
 -10   5   3         76.09         68.68         5.42 o                         
  -9   5   3         24.97         27.28         4.23 o                         
  -8   5   3          2.83          0.82         2.98 o                         
  -7   5   3        182.61        213.48         5.93 o                         
  -6   5   3        203.19        197.75         5.99 o                         
  -5   5   3       2041.77       2073.34        18.17 o                         
  -4   5   3       2061.44       2017.43        16.16 o                         
  -3   5   3        177.36        109.07         3.35 o                         
  -2   5   3        651.06        670.01         8.20 o                         
  -1   5   3       2946.32       2941.10        27.95 o                         
   0   5   3         19.98         15.70         1.78 o                         
   1   5   3        201.04        213.95         4.10 o                         
   2   5   3        116.96        178.53         3.40 o                         
   3   5   3       1181.95       1053.00        11.08 o                         
   4   5   3        364.80        316.23         4.92 o                         
   5   5   3      17407.78      18717.48       130.92 o                         
   6   5   3        114.64        114.50         4.37 o                         
   7   5   3         59.43         87.94         4.04 o                         
   8   5   3        223.81        203.97         4.70 o                         
   9   5   3        178.31        180.88         5.01 o                         
  10   5   3          5.83         -4.74         8.39 o                         
  11   5   3          5.15          4.03        10.23 o                         
  12   5   3         23.71         33.68         7.18 o                         
  13   5   3        107.49         91.58         6.61 o                         
  14   5   3        194.45        207.63         9.08 o                         
  15   5   3        104.01        103.82         7.46 o                         
  16   5   3         37.52         26.28         8.38 o                         
  17   5   3          8.95          0.62         8.26 o                         
  18   5   3        119.30        116.09        30.55 o                         
 -17   6   3        116.91        104.22        12.79 o                         
 -16   6   3         65.67         60.25        10.47 o                         
 -15   6   3         12.98          6.32        10.29 o                         
 -14   6   3        293.24        284.28        12.59 o                         
 -13   6   3          0.43         -8.29         8.29 o                         
 -12   6   3        671.76        690.83        16.40 o                         
 -11   6   3         42.24         18.32         5.77 o                         
 -10   6   3        552.65        572.45        12.08 o                         
  -9   6   3        639.49        610.19        11.74 o                         
  -8   6   3       1159.76       1185.40        15.52 o                         
  -7   6   3       2438.99       2365.49        26.75 o                         
  -6   6   3         11.92          5.42         2.97 o                         
  -5   6   3         17.81         18.32         2.91 o                         
  -4   6   3        471.70        500.20         6.63 o                         
  -3   6   3        149.78        146.42         5.91 o                         
  -2   6   3        952.29        858.50        10.01 o                         
  -1   6   3       8313.83       8370.47        68.09 o                         
   0   6   3        126.13        133.95         5.52 o                         
   1   6   3          3.01         -0.91         1.95 o                         
   2   6   3        851.73        795.96         7.85 o                         
   3   6   3        439.30        396.78         6.07 o                         
   4   6   3        206.10        293.73         5.37 o                         
   5   6   3         13.28          8.58         2.28 o                         
   6   6   3         48.23         65.39         3.34 o                         
   7   6   3         17.98         14.04         2.29 o                         
   8   6   3          7.69         10.31         2.20 o                         
   9   6   3         12.03         16.20         1.99 o                         
  10   6   3         69.16         70.15         3.91 o                         
  11   6   3         15.63         15.20         3.04 o                         
  12   6   3         22.52          5.05         5.60 o                         
  13   6   3          7.23          5.93         5.97 o                         
  14   6   3         19.64         20.14         5.08 o                         
  15   6   3         95.33        110.53         7.69 o                         
  16   6   3         26.32         13.60         9.17 o                         
  17   6   3        791.39        834.64        57.44 o                         
  18   6   3         82.42         96.54        30.55 o                         
 -17   7   3         60.05         64.66        10.04 o                         
 -16   7   3        255.57        286.77        16.78 o                         
 -15   7   3        136.27        127.97        11.29 o                         
 -14   7   3          0.40          7.51         6.72 o                         
 -13   7   3         76.77         75.43         7.97 o                         
 -12   7   3         16.29          8.72         6.25 o                         
 -11   7   3         51.50         55.76         7.01 o                         
 -10   7   3       1123.71       1122.39        17.63 o                         
  -9   7   3        157.36        140.86         8.83 o                         
  -8   7   3         10.38          5.33         3.87 o                         
  -7   7   3       2060.74       1937.60        20.19 o                         
  -6   7   3       1146.95       1093.51        13.54 o                         
  -5   7   3       2183.84       2313.07        20.05 o                         
  -4   7   3        301.57        301.96         5.52 o                         
  -3   7   3       1450.60       1622.20        14.21 o                         
  -2   7   3        486.24        506.75         7.65 o                         
  -1   7   3        803.04        778.43         9.45 o                         
   0   7   3        930.06        856.39        11.63 o                         
   1   7   3        195.59        163.44         5.11 o                         
   2   7   3        177.74        160.66         4.52 o                         
   3   7   3       3942.37       4400.56        38.87 o                         
   4   7   3       4666.59       4822.67        41.72 o                         
   5   7   3       1566.87       1556.68        15.32 o                         
   6   7   3        249.05        242.97         5.56 o                         
   7   7   3          1.86          3.42         2.26 o                         
   8   7   3        725.32        702.20        10.27 o                         
   9   7   3        211.75        182.86         5.58 o                         
  10   7   3         18.95         34.98         4.76 o                         
  11   7   3          7.04          1.56         3.79 o                         
  12   7   3        221.18        221.49         6.60 o                         
  13   7   3        258.63        260.78         7.21 o                         
  14   7   3         85.50         82.82         7.78 o                         
  15   7   3        557.92        582.65        18.60 o                         
  16   7   3        111.36        121.96        14.46 o                         
  17   7   3         95.10         86.76        25.66 o                         
  18   7   3        187.99        200.41        36.66 o                         
 -17   8   3          1.38         -7.83         7.83 o                         
 -16   8   3        115.56        118.78        11.35 o                         
 -15   8   3         45.97         46.33         9.60 o                         
 -14   8   3         72.47         75.54        10.20 o                         
 -13   8   3        191.81        213.12        11.59 o                         
 -12   8   3        298.01        280.36        12.29 o                         
 -11   8   3         19.93         33.98         6.64 o                         
 -10   8   3        240.18        217.43         9.06 o                         
  -9   8   3         50.42         35.14         5.31 o                         
  -8   8   3        357.48        322.46        10.91 o                         
  -7   8   3       1525.95       1526.75        17.65 o                         
  -6   8   3        278.41        288.47         8.51 o                         
  -5   8   3       2723.11       2511.51        20.85 o                         
  -4   8   3       1418.37       1413.17        15.89 o                         
  -3   8   3         14.61         17.98         2.56 o                         
  -2   8   3         19.51          6.02         3.60 o                         
  -1   8   3        936.59        827.58         9.96 o                         
   0   8   3       3318.57       3433.76        32.78 o                         
   1   8   3          3.84          2.13         2.62 o                         
   2   8   3       1272.40       1363.07        14.69 o                         
   3   8   3         17.53         32.32         3.05 o                         
   4   8   3       2042.63       1948.94        21.91 o                         
   5   8   3       1496.31       1587.60        18.78 o                         
   6   8   3       1844.83       1792.06        18.08 o                         
   7   8   3          1.08          6.44         2.84 o                         
   8   8   3         10.40          4.94         3.03 o                         
   9   8   3         22.31         22.67         3.54 o                         
  10   8   3         14.94         31.62         3.33 o                         
  11   8   3          3.23          9.83         3.50 o                         
  12   8   3         47.92         73.83         6.36 o                         
  13   8   3         59.42         61.98         6.14 o                         
  14   8   3        132.69        143.12         8.68 o                         
  15   8   3        614.66        620.21        26.94 o                         
  16   8   3         22.36         28.34        10.87 o                         
  17   8   3        264.07        229.74        36.66 o                         
 -16   9   3        286.32        299.57        16.27 o                         
 -15   9   3         58.75         52.71        10.03 o                         
 -14   9   3        186.49        146.96        11.92 o                         
 -13   9   3        144.54        137.20        10.21 o                         
 -12   9   3        115.92        129.04         9.85 o                         
 -11   9   3        192.52        179.10        10.16 o                         
 -10   9   3         94.91         95.29         7.59 o                         
  -9   9   3         57.51         45.48         5.41 o                         
  -8   9   3        202.02        202.17         7.36 o                         
  -7   9   3        369.38        391.32         9.28 o                         
  -6   9   3        247.25        202.70         6.80 o                         
  -5   9   3       1114.18       1060.60        11.72 o                         
  -4   9   3        715.83        722.15         9.20 o                         
  -3   9   3        964.60        991.64        16.45 o                         
  -2   9   3        299.22        277.63         7.11 o                         
  -1   9   3       1851.33       1890.85        25.87 o                         
   0   9   3       2506.46       2493.89        26.14 o                         
   1   9   3         29.80         19.93         3.14 o                         
   2   9   3        151.85        153.52         5.14 o                         
   3   9   3        200.35        213.45         7.53 o                         
   4   9   3        988.65        988.77        14.15 o                         
   5   9   3         10.49         15.90         3.46 o                         
   6   9   3        104.60        128.79         7.63 o                         
   7   9   3         29.78         59.33         4.59 o                         
   8   9   3        780.47        722.10        12.38 o                         
   9   9   3         20.11         18.53         3.73 o                         
  10   9   3        685.82        621.87        14.12 o                         
  11   9   3        305.52        346.67        16.40 o                         
  12   9   3         27.52         37.56         6.72 o                         
  13   9   3        260.32        212.73        17.84 o                         
  14   9   3         40.60         34.18         6.34 o                         
  15   9   3        105.10        118.08         7.95 o                         
  16   9   3          9.33         11.32        12.88 o                         
  17   9   3          8.50          9.44        14.08 o                         
 -16  10   3        221.42        274.14        21.99 o                         
 -15  10   3          1.70         -0.42         9.68 o                         
 -14  10   3        172.29        206.96        13.64 o                         
 -13  10   3          8.14         12.91         7.83 o                         
 -12  10   3         44.08         40.61         9.56 o                         
 -11  10   3        136.24        133.09         9.58 o                         
 -10  10   3         31.12         38.77         6.99 o                         
  -9  10   3       1271.81       1238.97        18.22 o                         
  -8  10   3       1272.05       1205.88        16.70 o                         
  -7  10   3         36.83         33.31         4.71 o                         
  -6  10   3        553.32        578.35        10.70 o                         
  -5  10   3         45.47         49.43         3.69 o                         
  -4  10   3       1159.19       1148.16        13.40 o                         
  -3  10   3          0.07          2.64         2.79 o                         
  -2  10   3       1161.22       1098.25        13.16 o                         
  -1  10   3         31.88         36.13         4.12 o                         
   0  10   3         82.65         80.43         5.97 o                         
   1  10   3         56.12         64.02         4.70 o                         
   2  10   3        560.60        582.10        10.74 o                         
   3  10   3       1552.15       1434.28        22.07 o                         
   4  10   3       1908.47       1877.86        26.22 o                         
   5  10   3        937.20        888.93        15.22 o                         
   6  10   3        440.95        376.30        11.08 o                         
   7  10   3       1436.48       1393.57        30.65 o                         
   8  10   3        151.53        158.25         8.73 o                         
   9  10   3        215.06        217.57        10.06 o                         
  10  10   3        449.36        463.37        13.31 o                         
  11  10   3         10.61         14.90         6.77 o                         
  12  10   3        443.39        444.58        16.76 o                         
  13  10   3        793.30        810.30        32.86 o                         
  14  10   3         41.68         39.89         7.89 o                         
  15  10   3         38.19         45.89         7.41 o                         
  16  10   3         71.88        125.03        19.82 o                         
 -15  11   3         16.61          5.98        11.07 o                         
 -14  11   3         38.78         28.48        11.11 o                         
 -13  11   3         52.77         43.76        11.09 o                         
 -12  11   3         61.20         59.94        10.95 o                         
 -11  11   3         90.86         95.81        10.54 o                         
 -10  11   3        298.93        276.58        13.62 o                         
  -9  11   3        274.12        237.93         9.68 o                         
  -8  11   3        153.07        160.53         8.19 o                         
  -7  11   3         27.60         44.58         5.72 o                         
  -6  11   3        559.96        531.99        11.79 o                         
  -5  11   3        164.05        147.30         7.88 o                         
  -4  11   3        791.54        743.48        14.18 o                         
  -3  11   3         34.20         26.60         4.25 o                         
  -2  11   3       1823.43       1898.62        22.01 o                         
  -1  11   3       1429.38       1395.55        18.98 o                         
   0  11   3       2576.27       2481.49        30.76 o                         
   1  11   3        191.71        175.86         7.06 o                         
   2  11   3        519.65        477.58        10.05 o                         
   3  11   3       1265.36       1332.31        21.94 o                         
   4  11   3        916.52        828.44        16.68 o                         
   5  11   3       2151.88       2089.02        30.17 o                         
   6  11   3       2033.24       1948.65        36.15 o                         
   7  11   3        563.72        577.53        18.07 o                         
   8  11   3         30.71         51.30         7.71 o                         
   9  11   3         30.15         35.88         9.03 o                         
  10  11   3        182.84        161.15        10.51 o                         
  11  11   3        151.16        160.39        15.89 o                         
  12  11   3          5.44          3.87         6.96 o                         
  13  11   3         50.43         85.77        11.47 o                         
  14  11   3        163.16        149.65        16.57 o                         
  15  11   3          1.90          6.26         7.91 o                         
  16  11   3         47.19         14.13        21.39 o                         
 -15  12   3          2.39          6.99        11.24 o                         
 -14  12   3          0.25         -9.14        10.12 o                         
 -13  12   3          3.59         -6.90        10.41 o                         
 -12  12   3          1.67          0.79         9.40 o                         
 -11  12   3        526.92        533.93        26.28 o                         
 -10  12   3         93.23         84.64        11.54 o                         
  -9  12   3        441.04        435.28        14.91 o                         
  -8  12   3          1.96          5.76         5.77 o                         
  -7  12   3        250.78        242.61        10.40 o                         
  -6  12   3        272.28        299.80        12.64 o                         
  -5  12   3         16.27         13.71         7.68 o                         
  -4  12   3        400.76        423.15         9.62 o                         
  -3  12   3        804.42        738.99        12.35 o                         
  -2  12   3        146.07        147.27         6.92 o                         
  -1  12   3        610.99        625.82        27.42 o                         
   0  12   3        824.09        841.13        15.42 o                         
   1  12   3         50.69         60.99         7.18 o                         
   2  12   3          1.11         -3.55         5.05 o                         
   3  12   3        311.90        324.36        16.18 o                         
   4  12   3        256.78        252.30        11.02 o                         
   5  12   3         27.10         15.96         7.70 o                         
   6  12   3          0.33         16.38         7.27 o                         
   7  12   3        215.22        185.39        13.45 o                         
   8  12   3         19.04         36.55         7.86 o                         
   9  12   3         90.16         87.14         9.58 o                         
  10  12   3         16.59          1.43         6.15 o                         
  11  12   3         63.23         38.13        10.57 o                         
  12  12   3        264.03        226.79        17.32 o                         
  13  12   3        615.87        634.59        25.51 o                         
  14  12   3         84.50         93.95        12.40 o                         
  15  12   3          6.85         12.96        15.28 o                         
 -14  13   3        354.47        439.84        23.33 o                         
 -13  13   3          4.16          7.15        10.31 o                         
 -12  13   3        204.24        243.56        17.55 o                         
 -11  13   3        126.86        127.92        13.74 o                         
 -10  13   3        105.12        119.64        15.49 o                         
  -9  13   3        395.88        391.49        15.36 o                         
  -8  13   3        133.11        126.79         8.95 o                         
  -7  13   3         15.03         12.65         6.04 o                         
  -6  13   3          1.43          5.07         5.48 o                         
  -5  13   3         18.76         22.17         5.91 o                         
  -4  13   3         53.77         42.60         6.90 o                         
  -3  13   3         17.74         14.06         4.62 o                         
  -2  13   3         24.00         29.49         5.48 o                         
  -1  13   3        352.95        325.93        13.26 o                         
   0  13   3        273.65        295.24        12.66 o                         
   1  13   3        185.80        204.61        11.07 o                         
   2  13   3        725.19        735.86        17.64 o                         
   3  13   3          0.56          6.37         5.83 o                         
   4  13   3          2.46         -1.22         6.31 o                         
   5  13   3        490.73        499.65        19.98 o                         
   6  13   3        110.83        120.86        11.71 o                         
   7  13   3         38.76         49.48         8.92 o                         
   8  13   3        369.56        366.78        17.19 o                         
   9  13   3         52.55         56.17         9.29 o                         
  10  13   3         79.30         77.62         9.81 o                         
  11  13   3        110.05        127.86        14.66 o                         
  12  13   3        237.22        230.94        18.09 o                         
  13  13   3         15.52         15.89        10.17 o                         
  14  13   3        112.23        111.52        14.78 o                         
  15  13   3        278.84        366.99        22.01 o                         
 -13  14   3        212.29        229.50        17.92 o                         
 -12  14   3          0.17         18.47        11.24 o                         
 -11  14   3        136.54        151.18        14.92 o                         
 -10  14   3       1488.91       1514.53        42.46 o                         
  -9  14   3         43.51         39.91         8.59 o                         
  -8  14   3        247.20        237.09        11.65 o                         
  -7  14   3        143.34        143.30        10.43 o                         
  -6  14   3          7.01          9.33         6.25 o                         
  -5  14   3        141.05        170.05        10.27 o                         
  -4  14   3        217.81        197.00        10.37 o                         
  -3  14   3        663.95        648.03        17.23 o                         
  -2  14   3         62.46         49.74         9.69 o                         
  -1  14   3        109.58        103.72         9.79 o                         
   0  14   3         75.64         85.23         9.00 o                         
   1  14   3        133.55        138.88        10.07 o                         
   2  14   3        791.14        758.13        20.70 o                         
   3  14   3        846.13        834.24        19.87 o                         
   4  14   3        190.84        178.08        12.34 o                         
   5  14   3         45.45         43.21         9.83 o                         
   6  14   3       1162.75       1134.65        29.39 o                         
   7  14   3         80.93         89.48        11.17 o                         
   8  14   3        244.56        252.28        15.60 o                         
   9  14   3          9.67         -2.85        10.18 o                         
  10  14   3          1.08         -6.88         6.88 o                         
  11  14   3         70.50         45.01        18.33 o                         
  12  14   3        101.88        116.02        15.28 o                         
  13  14   3         79.36         73.62        13.77 o                         
  14  14   3        462.00        568.24        32.99 o                         
 -12  15   3          0.26        -13.99        13.99 o                         
 -11  15   3         23.33         50.59        23.45 o                         
 -10  15   3        603.89        664.99        37.11 o                         
  -9  15   3         94.78        103.68        12.91 o                         
  -8  15   3          0.22          1.78         6.97 o                         
  -7  15   3         27.44         26.46         7.67 o                         
  -6  15   3         83.33         98.70         9.60 o                         
  -5  15   3         10.19          8.49         8.41 o                         
  -4  15   3        101.36        103.09        12.04 o                         
  -3  15   3         33.10         28.63        15.17 o                         
  -2  15   3        123.61        134.85         9.29 o                         
  -1  15   3        235.94        221.29        12.71 o                         
   0  15   3         46.64         63.45         9.00 o                         
   1  15   3        347.74        326.32        14.68 o                         
   2  15   3        459.12        481.10        16.22 o                         
   3  15   3        254.43        274.73        18.87 o                         
   4  15   3         59.98         63.70         9.40 o                         
   5  15   3          0.00          2.68         8.92 o                         
   6  15   3         15.28          7.73         8.92 o                         
   7  15   3          0.39          5.45        12.54 o                         
   8  15   3        385.16        450.94        21.28 o                         
   9  15   3        132.16        106.49        17.24 o                         
  10  15   3          3.33         -7.97         7.97 o                         
  11  15   3         28.52         39.55        12.62 o                         
  12  15   3        751.58        720.59        31.66 o                         
  13  15   3        185.05        172.49        43.38 o                         
 -11  16   3          0.61         -0.12        12.88 o                         
 -10  16   3         25.27         23.41        32.99 o                         
  -9  16   3        259.90        288.03        22.58 o                         
  -8  16   3         18.26         11.53        10.36 o                         
  -7  16   3         29.44         48.35         9.75 o                         
  -6  16   3         97.91         98.80        12.91 o                         
  -5  16   3        680.79        694.40        26.63 o                         
  -4  16   3        113.79        116.86        12.66 o                         
  -3  16   3        356.92        366.50        19.03 o                         
  -2  16   3        193.95        190.19        19.40 o                         
  -1  16   3          8.81         -4.86         9.65 o                         
   0  16   3          1.04          7.39         7.14 o                         
   1  16   3          8.00          5.78         7.28 o                         
   2  16   3        273.61        280.69        16.00 o                         
   3  16   3          6.50         21.27         8.60 o                         
   4  16   3          8.85         24.22         8.46 o                         
   5  16   3          0.22         -9.05         9.05 o                         
   6  16   3        183.42        200.26        16.69 o                         
   7  16   3         43.95         42.28        10.80 o                         
   8  16   3         25.55         31.32        10.54 o                         
   9  16   3        268.90        216.77        16.28 o                         
  10  16   3         29.12         45.01        14.06 o                         
  11  16   3         94.20         94.99        16.15 o                         
  12  16   3        198.25        197.97        20.26 o                         
 -10  17   3          0.18         -8.52        14.96 o                         
  -9  17   3        124.69        174.10        19.17 o                         
  -8  17   3          1.65         11.27        10.66 o                         
  -7  17   3        203.24        194.16        30.51 o                         
  -6  17   3         15.31         29.87        11.40 o                         
  -5  17   3         43.20         50.99        11.90 o                         
  -4  17   3          0.19          0.64         9.40 o                         
  -3  17   3         58.25         56.39        11.26 o                         
  -2  17   3         23.58         16.38        15.73 o                         
  -1  17   3          1.16          3.64         8.77 o                         
   0  17   3          6.35         16.98         8.20 o                         
   1  17   3        213.17        198.55        14.88 o                         
   2  17   3          5.92          9.24         8.78 o                         
   3  17   3         15.58          9.78         8.56 o                         
   4  17   3         83.77         75.01        12.92 o                         
   5  17   3          1.00         -3.67         9.58 o                         
   6  17   3          1.65          1.07         9.62 o                         
   7  17   3          3.20         10.36         9.62 o                         
   8  17   3        478.83        551.97        26.12 o                         
   9  17   3         75.68         69.54        11.98 o                         
  10  17   3         31.86         13.94        10.00 o                         
  11  17   3         16.61         34.26        13.21 o                         
  -8  18   3        113.53        112.15        14.79 o                         
  -7  18   3         74.09         74.80        14.11 o                         
  -6  18   3        130.63        162.02        17.11 o                         
  -5  18   3         42.09         20.89        15.31 o                         
  -4  18   3          0.11         -9.68         9.68 o                         
  -3  18   3         40.70         32.25        11.64 o                         
  -2  18   3          8.61         -2.63         9.01 o                         
  -1  18   3         50.75         39.78        10.97 o                         
   0  18   3        330.40        340.05        18.51 o                         
   1  18   3        128.91        126.82        13.75 o                         
   2  18   3          2.12         -3.37         9.17 o                         
   3  18   3          0.22         -8.29         8.29 o                         
   4  18   3        133.34        146.17        16.45 o                         
   5  18   3         24.17         16.86        14.75 o                         
   6  18   3         49.42         56.86        13.16 o                         
   7  18   3          7.58         -2.05         9.83 o                         
   8  18   3         85.17        105.88        14.30 o                         
   9  18   3        113.57         90.14        14.18 o                         
  -6  19   3        381.85        357.84        21.96 o                         
  -5  19   3        125.07        139.15        15.62 o                         
  -4  19   3        107.38        134.96        15.35 o                         
  -3  19   3        179.51        174.55        20.76 o                         
  -2  19   3         21.83          9.04        10.65 o                         
  -1  19   3          3.65          2.27        11.00 o                         
   0  19   3         28.05         30.48        12.88 o                         
   1  19   3          4.03         -0.54        10.60 o                         
   2  19   3          8.66          0.46         8.66 o                         
   3  19   3        111.01        127.44        13.57 o                         
   4  19   3        103.65        111.17        23.91 o                         
   5  19   3          4.29        -10.10        10.10 o                         
   6  19   3         39.11         62.81        13.37 o                         
   7  19   3          6.42         30.64        11.95 o                         
  -3  20   3         25.65         38.32        12.79 o                         
  -2  20   3          0.33         -9.53        15.61 o                         
  -1  20   3          9.17         14.44        11.86 o                         
   0  20   3         21.85         46.16        13.86 o                         
   1  20   3          2.46        -10.30        10.87 o                         
   2  20   3          9.03          0.65        10.02 o                         
   3  20   3         64.36         48.54        20.99 o                         
   4  20   3        138.51        152.92        16.93 o                         
   5  20   3         21.85          7.86        16.76 o                         
  -5 -19   4          0.63        -11.95        11.95 o                         
  -4 -19   4         66.14         60.90        25.68 o                         
  -3 -19   4          0.82          9.17        17.28 o                         
  -2 -19   4          2.83          9.67        14.96 o                         
  -1 -19   4         24.63         10.17        17.72 o                         
   0 -19   4        175.37        176.73        36.05 o                         
   1 -19   4        224.58        250.64        39.10 o                         
   2 -19   4         38.86         33.14        12.27 o                         
   3 -19   4          2.24         -4.80        14.61 o                         
   4 -19   4         10.60         11.43        14.50 o                         
  -7 -18   4         11.53          6.43        16.63 o                         
  -6 -18   4         78.29         69.95        14.54 o                         
  -5 -18   4        153.79        144.51        23.69 o                         
  -4 -18   4        231.22        273.94        21.63 o                         
  -3 -18   4         35.35         50.83        14.08 o                         
  -2 -18   4          2.03         11.86        16.91 o                         
  -1 -18   4         30.10         11.50        14.61 o                         
   0 -18   4        145.35        147.19        22.42 o                         
   1 -18   4         25.14         23.95        10.41 o                         
   2 -18   4        153.97        157.14        13.82 o                         
   3 -18   4          1.74         -5.81        11.34 o                         
   4 -18   4          8.49         -4.05         9.12 o                         
   5 -18   4        126.74        121.57        12.85 o                         
   6 -18   4        101.16        101.17        12.76 o                         
  -9 -17   4         78.57         90.95        16.83 o                         
  -8 -17   4          0.11         -5.31        10.72 o                         
  -7 -17   4          0.93          9.20        10.72 o                         
  -6 -17   4        233.54        234.01        25.21 o                         
  -5 -17   4        109.98         97.30        23.51 o                         
  -4 -17   4          5.36         -0.76        13.94 o                         
  -3 -17   4          0.38         -6.84        11.69 o                         
  -2 -17   4          1.54         -0.68        11.46 o                         
  -1 -17   4         52.25         71.28        12.39 o                         
   0 -17   4          2.20         -3.86        13.23 o                         
   1 -17   4        323.01        376.07        17.79 o                         
   2 -17   4        160.84        160.08        13.56 o                         
   3 -17   4         61.40         56.77        14.73 o                         
   4 -17   4        121.37        116.75        12.13 o                         
   5 -17   4        248.35        275.83        16.65 o                         
   6 -17   4          7.49         12.15         9.68 o                         
   7 -17   4         43.90         34.17        10.36 o                         
   8 -17   4        291.36        281.65        19.57 o                         
 -11 -16   4         41.62         48.88        14.96 o                         
 -10 -16   4        159.29        155.52        15.46 o                         
  -9 -16   4         14.31         26.86        11.01 o                         
  -8 -16   4          0.64         -8.55        14.40 o                         
  -7 -16   4        190.94        227.54        20.51 o                         
  -6 -16   4         21.18         11.89        10.54 o                         
  -5 -16   4          0.28         26.07        11.29 o                         
  -4 -16   4        315.44        310.04        20.64 o                         
  -3 -16   4         45.29         66.95        13.16 o                         
  -2 -16   4        508.71        505.22        26.99 o                         
  -1 -16   4          8.37         30.59         8.40 o                         
   0 -16   4          4.21          0.27         7.21 o                         
   1 -16   4       1561.39       1551.88        31.08 o                         
   2 -16   4          4.86          7.38         7.63 o                         
   3 -16   4          0.28          5.28         7.94 o                         
   4 -16   4         22.47         10.61         8.56 o                         
   5 -16   4        222.67        254.69        15.49 o                         
   6 -16   4        164.47        185.04        14.33 o                         
   7 -16   4        207.01        227.65        15.36 o                         
   8 -16   4          0.42         18.46         9.65 o                         
   9 -16   4          8.88         22.67        11.59 o                         
  10 -16   4         74.08         77.56        13.55 o                         
 -12 -15   4         14.42         28.15        12.88 o                         
 -11 -15   4        133.34        155.29        15.10 o                         
 -10 -15   4         37.36         45.06        11.01 o                         
  -9 -15   4         18.73         19.47        10.29 o                         
  -8 -15   4          4.78         -2.23         9.28 o                         
  -7 -15   4         35.44         36.76        11.46 o                         
  -6 -15   4          0.18         -8.92         8.92 o                         
  -5 -15   4        222.38        252.29        18.75 o                         
  -4 -15   4        182.68        172.35        15.92 o                         
  -3 -15   4        246.23        265.24        15.45 o                         
  -2 -15   4        164.51        176.96        12.06 o                         
  -1 -15   4          8.76          3.48         6.26 o                         
   0 -15   4        801.90        796.12        19.56 o                         
   1 -15   4         15.26         12.06         7.56 o                         
   2 -15   4         17.40         11.60         7.84 o                         
   3 -15   4         94.46         96.42        10.53 o                         
   4 -15   4         25.90         10.55         8.45 o                         
   5 -15   4        149.18        137.26        11.78 o                         
   6 -15   4        105.99        122.53        11.66 o                         
   7 -15   4        221.08        232.52        14.82 o                         
   8 -15   4        373.84        458.19        20.52 o                         
   9 -15   4         64.66         71.16        12.13 o                         
  10 -15   4         25.31         50.40        12.04 o                         
  11 -15   4          6.24        -11.51        11.51 o                         
 -13 -14   4        116.45         82.14        16.05 o                         
 -12 -14   4        697.01        651.48        31.99 o                         
 -11 -14   4         81.29         98.41        12.08 o                         
 -10 -14   4        272.33        273.74        17.61 o                         
  -9 -14   4        285.58        287.67        34.74 o                         
  -8 -14   4         15.59          9.61        10.41 o                         
  -7 -14   4          0.10         -8.59         8.95 o                         
  -6 -14   4        297.40        298.91        29.55 o                         
  -5 -14   4        148.86        164.39        14.71 o                         
  -4 -14   4        321.04        287.76        15.36 o                         
  -3 -14   4        132.25        150.20        14.64 o                         
  -2 -14   4        162.52        127.14         9.14 o                         
  -1 -14   4        524.48        548.26        15.73 o                         
   0 -14   4         31.31         20.34         6.74 o                         
   1 -14   4        403.84        398.92        17.49 o                         
   2 -14   4          0.47         -9.78         9.90 o                         
   3 -14   4         31.07         18.33         7.86 o                         
   4 -14   4        242.74        265.34        14.37 o                         
   5 -14   4          8.26         14.74         7.84 o                         
   6 -14   4        144.03        144.32        12.15 o                         
   7 -14   4         31.69         30.50         8.50 o                         
   8 -14   4          7.20          1.20         7.15 o                         
   9 -14   4         90.14         86.43        14.21 o                         
  10 -14   4         35.33         25.81        14.77 o                         
  11 -14   4          2.58          2.76         8.43 o                         
  12 -14   4         74.57         90.55        15.70 o                         
 -14 -13   4        127.45        149.61        18.09 o                         
 -13 -13   4         25.75         38.07        13.77 o                         
 -12 -13   4          7.72        -10.17        10.17 o                         
 -11 -13   4         57.72         70.40        16.02 o                         
 -10 -13   4        182.73        183.92        14.46 o                         
  -9 -13   4        150.17        146.56        14.71 o                         
  -8 -13   4          0.16          5.55         7.98 o                         
  -7 -13   4          1.55         -6.97         7.70 o                         
  -6 -13   4          0.67         -3.20         6.68 o                         
  -5 -13   4        313.12        317.29        14.42 o                         
  -4 -13   4         31.96         29.40         7.24 o                         
  -3 -13   4        873.28        857.64        19.23 o                         
  -2 -13   4         35.88         28.53         7.13 o                         
  -1 -13   4        126.08        123.10         8.70 o                         
   0 -13   4        402.45        378.26        13.41 o                         
   1 -13   4        180.34        168.72         9.93 o                         
   2 -13   4          2.85         14.94         5.95 o                         
   3 -13   4         14.55         20.38         8.27 o                         
   4 -13   4        536.78        499.12        17.50 o                         
   5 -13   4         29.08         13.78         6.26 o                         
   6 -13   4        350.96        323.62        14.62 o                         
   7 -13   4         66.11         83.08         8.62 o                         
   8 -13   4          0.83         -4.46         6.05 o                         
   9 -13   4          0.15         16.51         7.19 o                         
  10 -13   4          0.06          0.09         7.24 o                         
  11 -13   4          0.04         -6.95         6.95 o                         
  12 -13   4        188.32        200.71        16.93 o                         
  13 -13   4          0.99         -3.89        10.36 o                         
 -15 -12   4        157.65        148.14        34.83 o                         
 -14 -12   4         70.75        115.60        16.27 o                         
 -13 -12   4         44.74         69.18        15.89 o                         
 -12 -12   4          9.63         -1.71        10.17 o                         
 -11 -12   4          1.96         -3.02         7.44 o                         
 -10 -12   4          1.59         -2.34         6.98 o                         
  -9 -12   4        565.71        623.75        20.00 o                         
  -8 -12   4        494.28        458.77        16.23 o                         
  -7 -12   4          4.72         11.40         6.78 o                         
  -6 -12   4         25.15         32.94         7.20 o                         
  -5 -12   4         29.79         34.62         7.31 o                         
  -4 -12   4        125.60        134.87         7.88 o                         
  -3 -12   4       1806.00       1753.99        25.62 o                         
  -2 -12   4          8.95         -0.72         5.12 o                         
  -1 -12   4         93.77         96.86         7.83 o                         
   0 -12   4        763.97        745.25        16.45 o                         
   1 -12   4        243.58        259.87        11.01 o                         
   2 -12   4         33.50         15.62         6.28 o                         
   3 -12   4        648.50        645.15        13.82 o                         
   4 -12   4         80.06         96.81         7.22 o                         
   5 -12   4          6.14         -1.23         5.14 o                         
   6 -12   4          3.23         -4.94         4.94 o                         
   7 -12   4        463.29        491.34        12.66 o                         
   8 -12   4         97.16        109.73         8.01 o                         
   9 -12   4        291.77        302.32        12.12 o                         
  10 -12   4         48.40         47.31         7.89 o                         
  11 -12   4         89.44         85.21         9.52 o                         
  12 -12   4        116.30        121.24        12.08 o                         
  13 -12   4        150.35        127.46        13.56 o                         
  14 -12   4         11.91          9.43        10.81 o                         
 -15 -11   4         30.05         24.53        10.84 o                         
 -14 -11   4        577.80        597.46        28.26 o                         
 -13 -11   4         77.51        136.90        16.05 o                         
 -12 -11   4        110.59        130.91        15.55 o                         
 -11 -11   4          1.05          2.51         5.72 o                         
 -10 -11   4         23.91         32.92         6.78 o                         
  -9 -11   4        318.50        302.95        17.61 o                         
  -8 -11   4        113.44         84.55         8.64 o                         
  -7 -11   4         29.21         28.92         6.82 o                         
  -6 -11   4        137.45        122.69         9.63 o                         
  -5 -11   4          0.16          0.86         5.72 o                         
  -4 -11   4         29.59         29.49         5.08 o                         
  -3 -11   4       1478.35       1325.85        19.01 o                         
  -2 -11   4        442.87        400.50        11.77 o                         
  -1 -11   4        684.70        673.42        14.78 o                         
   0 -11   4        443.99        406.73        10.60 o                         
   1 -11   4        166.39        138.55         6.32 o                         
   2 -11   4        161.30        137.09         5.96 o                         
   3 -11   4       1499.24       1302.35        16.65 o                         
   4 -11   4         93.81         88.00         6.18 o                         
   5 -11   4        388.55        405.57        10.82 o                         
   6 -11   4        190.99        175.62         8.34 o                         
   7 -11   4         97.32        111.05         7.26 o                         
   8 -11   4        529.12        496.80        12.77 o                         
   9 -11   4        415.03        427.02        12.97 o                         
  10 -11   4        219.00        216.19        10.96 o                         
  11 -11   4        101.39        130.59        10.25 o                         
  12 -11   4          0.32         -1.56         7.09 o                         
  13 -11   4         12.25          6.72         8.91 o                         
  14 -11   4        123.98        126.45        13.26 o                         
  15 -11   4          1.28          5.95         9.38 o                         
 -16 -10   4        118.56        134.40        12.84 o                         
 -15 -10   4        189.66        205.35        14.97 o                         
 -14 -10   4         18.23         25.20        12.57 o                         
 -13 -10   4          8.07         23.75         7.67 o                         
 -12 -10   4         63.83         54.30         9.68 o                         
 -11 -10   4         40.16         38.72         6.19 o                         
 -10 -10   4         67.79         66.84         8.03 o                         
  -9 -10   4        142.80        142.57         8.67 o                         
  -8 -10   4        174.66        203.29         9.54 o                         
  -7 -10   4        433.62        406.07        11.90 o                         
  -6 -10   4        355.68        338.79        10.74 o                         
  -5 -10   4        218.21        207.21         8.99 o                         
  -4 -10   4       2426.18       2453.26        26.34 o                         
  -3 -10   4        298.97        259.76        10.72 o                         
  -2 -10   4       2094.89       1918.51        25.43 o                         
  -1 -10   4        490.72        494.78        10.43 o                         
   0 -10   4        241.69        217.78         6.73 o                         
   1 -10   4         38.14         35.08         3.71 o                         
   2 -10   4        976.43       1089.41        14.04 o                         
   3 -10   4        256.17        240.59         7.49 o                         
   4 -10   4        126.76        130.71         6.33 o                         
   5 -10   4       2242.97       2199.48        25.16 o                         
   6 -10   4        939.89        934.79        18.48 o                         
   7 -10   4       1326.24       1273.03        18.79 o                         
   8 -10   4          4.86          4.13         5.21 o                         
   9 -10   4        510.90        493.63        12.96 o                         
  10 -10   4        147.52        159.97         9.68 o                         
  11 -10   4        524.81        482.43        15.74 o                         
  12 -10   4         11.77          5.33         7.26 o                         
  13 -10   4        309.56        284.83        15.76 o                         
  14 -10   4        268.26        296.68        17.20 o                         
  15 -10   4        181.40        211.30        14.72 o                         
 -16  -9   4         41.42         15.19         8.74 o                         
 -15  -9   4        230.59        252.41        20.58 o                         
 -14  -9   4        178.00        252.87        15.17 o                         
 -13  -9   4          5.68          6.34         6.96 o                         
 -12  -9   4         49.16         59.57         8.29 o                         
 -11  -9   4         82.44         68.78         6.92 o                         
 -10  -9   4         49.85         49.05         8.08 o                         
  -9  -9   4        949.59        949.28        18.24 o                         
  -8  -9   4        576.67        563.87        18.14 o                         
  -7  -9   4        173.16        132.02        10.14 o                         
  -6  -9   4         19.63          9.59         4.55 o                         
  -5  -9   4         29.50         49.71         4.88 o                         
  -4  -9   4       1576.55       1460.03        17.82 o                         
  -3  -9   4       1302.66       1317.47        15.61 o                         
  -2  -9   4         39.21         43.60         2.94 o                         
  -1  -9   4        337.87        311.83         8.82 o                         
   0  -9   4          0.39         -0.47         2.75 o                         
   1  -9   4         32.96         19.87         3.33 o                         
   2  -9   4         17.34         17.45         3.38 o                         
   3  -9   4         25.93         38.39         4.44 o                         
   4  -9   4         61.70         50.46         4.90 o                         
   5  -9   4          0.29         -2.61         3.89 o                         
   6  -9   4         11.49         17.04         4.70 o                         
   7  -9   4         80.76         85.75         6.19 o                         
   8  -9   4        164.89        129.24         7.41 o                         
   9  -9   4        514.52        520.90        13.89 o                         
  10  -9   4        793.20        811.69        15.48 o                         
  11  -9   4        203.04        200.08        10.16 o                         
  12  -9   4        425.14        413.26        13.74 o                         
  13  -9   4         11.99         17.52         7.65 o                         
  14  -9   4        114.16        104.38        10.81 o                         
  15  -9   4        186.06        177.66        13.34 o                         
  16  -9   4         59.25         63.45        10.76 o                         
 -17  -8   4         31.12         42.65        13.28 o                         
 -16  -8   4          7.99         12.53         7.32 o                         
 -15  -8   4        109.25        101.80        10.23 o                         
 -14  -8   4         50.65         80.43        15.17 o                         
 -13  -8   4        458.93        496.96        16.91 o                         
 -12  -8   4        199.62        217.14        20.81 o                         
 -11  -8   4         13.73         12.30         9.78 o                         
 -10  -8   4        508.39        537.00        22.66 o                         
  -9  -8   4        868.29        814.88        16.23 o                         
  -8  -8   4         22.49         10.80         4.65 o                         
  -7  -8   4         59.13         69.75         5.96 o                         
  -6  -8   4       1540.87       1432.65        17.72 o                         
  -5  -8   4       4373.62       4330.71        40.57 o                         
  -4  -8   4        594.48        591.00         9.46 o                         
  -3  -8   4       5476.25       5087.79        39.10 o                         
  -2  -8   4       3564.59       3574.20        35.60 o                         
  -1  -8   4        135.52        115.41         3.52 o                         
   0  -8   4         94.83        113.15         4.36 o                         
   1  -8   4        371.15        306.57         6.79 o                         
   2  -8   4          5.71          7.88         3.42 o                         
   3  -8   4       1641.21       1585.01        21.11 o                         
   4  -8   4        129.43        151.35        10.90 o                         
   5  -8   4          1.20         -1.92         3.74 o                         
   6  -8   4        764.17        804.27        14.50 o                         
   7  -8   4       1412.89       1410.28        19.49 o                         
   8  -8   4        691.00        700.46        12.42 o                         
   9  -8   4          0.74         -1.67         4.16 o                         
  10  -8   4          6.22          8.01         5.31 o                         
  11  -8   4       1324.21       1310.09        21.26 o                         
  12  -8   4          0.43          2.07         5.51 o                         
  13  -8   4          3.15          9.40         6.28 o                         
  14  -8   4         55.89         47.15         8.69 o                         
  15  -8   4         56.38         66.76        10.93 o                         
  16  -8   4        119.15        112.45        10.73 o                         
 -17  -7   4         70.15         90.95        13.23 o                         
 -16  -7   4         54.06         64.97        10.23 o                         
 -15  -7   4        258.23        241.53        13.11 o                         
 -14  -7   4        401.87        464.60        26.81 o                         
 -13  -7   4         77.99         99.58        11.29 o                         
 -12  -7   4        130.34        116.45         9.35 o                         
 -11  -7   4         20.63         20.56         4.99 o                         
 -10  -7   4         15.75          8.07         4.23 o                         
  -9  -7   4          1.02         -3.04         3.04 o                         
  -8  -7   4        295.87        262.46         7.14 o                         
  -7  -7   4        409.46        402.25         8.14 o                         
  -6  -7   4       2838.61       2782.20        25.51 o                         
  -5  -7   4         11.82         23.38         3.52 o                         
  -4  -7   4       1144.02       1090.02        16.86 o                         
  -3  -7   4       1422.74       1462.78        13.99 o                         
  -2  -7   4         10.33         36.83         2.84 o                         
  -1  -7   4       1198.69       1198.10        10.66 o                         
   0  -7   4        905.57        909.18        16.45 o                         
   1  -7   4         95.56        131.79         3.92 o                         
   2  -7   4          4.71          5.97         2.91 o                         
   3  -7   4       2800.14       2874.22        27.51 o                         
   4  -7   4        300.09        286.85         7.62 o                         
   5  -7   4          9.40         17.33         3.99 o                         
   6  -7   4        802.63        786.82        12.99 o                         
   7  -7   4         12.25         20.77         4.69 o                         
   8  -7   4        458.30        510.63        11.03 o                         
   9  -7   4        258.42        266.72         8.47 o                         
  10  -7   4        758.94        778.18        15.25 o                         
  11  -7   4        703.34        690.20        15.15 o                         
  12  -7   4        251.99        228.28        10.39 o                         
  13  -7   4         20.69         17.85         6.13 o                         
  14  -7   4          2.20          3.87         6.75 o                         
  15  -7   4          0.78         -0.30         7.32 o                         
  16  -7   4          3.11         -4.16         9.27 o                         
  17  -7   4         19.51          8.00         8.68 o                         
 -17  -6   4          2.15          7.10         8.82 o                         
 -16  -6   4          5.51         -5.93         5.93 o                         
 -15  -6   4        120.83        127.82        13.93 o                         
 -14  -6   4          2.84          6.19         7.06 o                         
 -13  -6   4        356.28        355.76        14.20 o                         
 -12  -6   4        134.00        137.65        10.22 o                         
 -11  -6   4         14.07          9.80         4.06 o                         
 -10  -6   4        122.27        116.98         5.12 o                         
  -9  -6   4          9.44         18.10         3.46 o                         
  -8  -6   4        582.29        546.51         9.61 o                         
  -7  -6   4         70.68         81.02         4.38 o                         
  -6  -6   4        650.96        635.79        13.59 o                         
  -5  -6   4       1857.33       1893.11        18.41 o                         
  -4  -6   4       2414.31       2344.53        20.43 o                         
  -3  -6   4       3438.55       3874.51        29.44 o                         
  -2  -6   4       2407.07       2188.43        19.36 o                         
  -1  -6   4        989.14        956.56         9.61 o                         
   0  -6   4       1457.62       1410.50        16.52 o                         
   1  -6   4        223.70        243.52         6.30 o                         
   2  -6   4         16.36         21.98         3.17 o                         
   3  -6   4          0.46          2.24         3.01 o                         
   4  -6   4        522.65        583.09         9.69 o                         
   5  -6   4        347.17        345.64         7.33 o                         
   6  -6   4       1306.84       1304.79        18.13 o                         
   7  -6   4        203.90        189.28         6.88 o                         
   8  -6   4        121.62        108.23         5.90 o                         
   9  -6   4       2050.01       2085.65        27.46 o                         
  10  -6   4        831.93        849.69        15.47 o                         
  11  -6   4         25.07         46.31         6.28 o                         
  12  -6   4         26.68         17.65         5.96 o                         
  13  -6   4        206.07        233.93        13.44 o                         
  14  -6   4         57.46         77.00        10.66 o                         
  15  -6   4         50.10         43.85         8.13 o                         
  16  -6   4        518.94        539.86        17.80 o                         
  17  -6   4        178.92        169.07        14.03 o                         
 -18  -5   4         78.83         55.73         8.04 o                         
 -17  -5   4          8.70          1.00         9.35 o                         
 -16  -5   4         50.73         70.76         8.47 o                         
 -15  -5   4        228.90        228.06        12.34 o                         
 -14  -5   4         13.63         24.97         6.30 o                         
 -13  -5   4         19.84         21.55         5.82 o                         
 -12  -5   4        167.81        190.81         8.02 o                         
 -11  -5   4        426.51        430.42         8.53 o                         
 -10  -5   4          1.58         -2.73         2.73 o                         
  -9  -5   4         30.80         18.33         3.05 o                         
  -8  -5   4       1862.04       1833.60        21.06 o                         
  -7  -5   4          2.74          0.26         2.31 o                         
  -6  -5   4       2052.14       2024.73        20.28 o                         
  -5  -5   4       2157.29       2178.22        20.15 o                         
  -4  -5   4       1511.37       1653.12        17.00 o                         
  -3  -5   4        294.85        353.10         5.21 o                         
  -2  -5   4       1590.17       1666.05        16.67 o                         
  -1  -5   4        515.57        491.46         7.35 o                         
   0  -5   4       8327.82       8724.09        68.04 o                         
   1  -5   4       5698.27       6511.31        52.04 o                         
   2  -5   4        333.60        404.43         7.39 o                         
   3  -5   4       3776.86       3864.09        31.59 o                         
   4  -5   4        270.52        296.72         6.14 o                         
   5  -5   4       1094.73       1078.66        13.48 o                         
   6  -5   4        972.27        956.70        10.36 o                         
   7  -5   4         71.96         68.89         3.68 o                         
   8  -5   4        173.59        172.30         6.69 o                         
   9  -5   4        159.81        134.56         6.90 o                         
  10  -5   4         45.06         31.80         6.63 o                         
  11  -5   4       1091.04       1095.29        18.06 o                         
  12  -5   4        378.17        360.61        11.60 o                         
  13  -5   4          1.74         -4.30         5.18 o                         
  14  -5   4          1.87         14.59         6.54 o                         
  15  -5   4          1.58         -6.86        11.02 o                         
  16  -5   4        266.48        260.45        13.14 o                         
  17  -5   4        210.17        240.84        15.00 o                         
 -18  -4   4         87.07         94.46         9.88 o                         
 -17  -4   4          1.07          5.15         6.25 o                         
 -16  -4   4          7.86          3.93         5.58 o                         
 -15  -4   4         21.77         22.58         6.62 o                         
 -14  -4   4         30.68         33.11         8.82 o                         
 -13  -4   4        215.90        216.67        10.99 o                         
 -12  -4   4        303.25        314.40         8.01 o                         
 -11  -4   4         63.59         82.68         4.49 o                         
 -10  -4   4       1542.96       1455.17        17.09 o                         
  -9  -4   4        803.98        804.85        11.25 o                         
  -8  -4   4         98.91        122.07         4.29 o                         
  -7  -4   4        451.08        409.10         6.27 o                         
  -6  -4   4        848.99        868.21        12.30 o                         
  -5  -4   4       2372.28       2477.95        22.12 o                         
  -4  -4   4       1424.85       1527.42        14.93 o                         
  -3  -4   4       4872.45       4696.13        33.79 o                         
  -2  -4   4       1865.08       1850.05        14.96 o                         
  -1  -4   4      14563.39      15250.69       102.09 o                         
   0  -4   4        765.73        863.33         9.47 o                         
   1  -4   4       7516.36       8334.92        60.78 o                         
   2  -4   4        483.54        478.20         6.91 o                         
   3  -4   4        949.55       1152.02        14.18 o                         
   4  -4   4       5334.81       5640.18        40.90 o                         
   5  -4   4         40.44         58.14         2.93 o                         
   6  -4   4        310.19        332.29         5.98 o                         
   7  -4   4        171.38        170.90         4.65 o                         
   8  -4   4          5.26         10.08         2.47 o                         
   9  -4   4        491.28        460.57        11.36 o                         
  10  -4   4          0.54         -1.17         5.30 o                         
  11  -4   4         55.77         62.09         7.27 o                         
  12  -4   4         45.46         50.66         6.01 o                         
  13  -4   4        127.06        133.85         9.23 o                         
  14  -4   4         23.44         23.63         6.46 o                         
  15  -4   4        493.04        480.36        15.44 o                         
  16  -4   4        340.21        371.33        18.31 o                         
  17  -4   4        126.57        131.50        12.36 o                         
  18  -4   4         97.20         93.27        11.97 o                         
 -18  -3   4         66.18         59.83        12.95 o                         
 -17  -3   4          3.49          3.29         8.47 o                         
 -16  -3   4        307.94        349.61        15.04 o                         
 -15  -3   4        260.93        270.47        13.41 o                         
 -14  -3   4         54.84         79.61         8.01 o                         
 -13  -3   4        960.19        967.24        33.34 o                         
 -12  -3   4        437.71        435.67        13.01 o                         
 -11  -3   4        304.62        322.17         7.36 o                         
 -10  -3   4        552.19        537.70         9.20 o                         
  -9  -3   4       1696.18       1640.46        18.09 o                         
  -8  -3   4       1085.20       1128.43        12.37 o                         
  -7  -3   4         44.43         56.79         2.63 o                         
  -6  -3   4       2621.59       2814.98        24.16 o                         
  -5  -3   4       2921.93       2882.95        24.48 o                         
  -4  -3   4       2029.19       2004.83        17.60 o                         
  -3  -3   4       1092.42       1224.26        10.13 o                         
  -2  -3   4        761.36        894.74        11.14 o                         
  -1  -3   4       3424.74       3585.69        24.80 o                         
   0  -3   4       1559.94       1683.60        14.55 o                         
   1  -3   4       4715.88       4882.73        39.83 o                         
   2  -3   4      15215.19      16425.93       115.73 o                         
   3  -3   4          5.61          5.21         2.15 o                         
   4  -3   4       1775.75       1615.90        15.69 o                         
   5  -3   4       2103.45       1973.51        16.08 o                         
   6  -3   4          2.62          9.49         2.30 o                         
   7  -3   4          4.47          3.40         2.23 o                         
   8  -3   4       1497.52       1430.15        15.76 o                         
   9  -3   4       1129.19       1131.94        13.26 o                         
  10  -3   4       2182.44       2060.98        26.53 o                         
  11  -3   4          5.02          6.19         4.77 o                         
  12  -3   4        163.79        141.10         9.22 o                         
  13  -3   4        443.69        471.43        12.40 o                         
  14  -3   4        427.02        419.89        12.45 o                         
  15  -3   4        163.61        189.31        11.29 o                         
  16  -3   4        567.38        634.62        19.90 o                         
  17  -3   4         40.02         31.33         9.25 o                         
  18  -3   4        100.61         97.99        11.66 o                         
 -18  -2   4          6.70         -3.87         6.91 o                         
 -17  -2   4          2.42         -3.45         7.70 o                         
 -16  -2   4          2.49          0.60         7.58 o                         
 -15  -2   4         36.62         42.58        12.17 o                         
 -14  -2   4         50.76         51.44         7.51 o                         
 -13  -2   4        496.99        459.15        13.23 o                         
 -12  -2   4        209.52        196.36         6.57 o                         
 -11  -2   4         67.00         67.99         4.03 o                         
 -10  -2   4       1914.31       1843.14        20.28 o                         
  -9  -2   4        849.05        862.33        10.66 o                         
  -8  -2   4         86.62         85.55         3.75 o                         
  -7  -2   4       1784.35       1892.24        18.08 o                         
  -6  -2   4         49.12         29.20         2.51 o                         
  -5  -2   4       1648.07       1794.12        15.25 o                         
  -4  -2   4          3.87          2.30         1.64 o                         
  -3  -2   4      11064.04      11814.16        75.05 o                         
  -2  -2   4      12908.31      13530.76        90.23 o                         
  -1  -2   4       3260.78       3590.74        23.14 o                         
   0  -2   4       3962.23       4050.92        28.62 o                         
   1  -2   4      17458.86      18250.49       127.67 o                         
   2  -2   4      10840.86      11287.51        75.93 o                         
   3  -2   4          1.15          0.66         1.75 o                         
   4  -2   4       2811.88       2797.39        21.34 o                         
   5  -2   4      11171.79      11912.88        81.10 o                         
   6  -2   4       3624.87       3774.61        30.04 o                         
   7  -2   4        903.59        865.86        11.03 o                         
   8  -2   4       1339.38       1290.98        16.29 o                         
   9  -2   4        879.81        877.83        11.75 o                         
  10  -2   4         52.18         46.01         4.02 o                         
  11  -2   4        746.32        739.79        14.31 o                         
  12  -2   4         36.46         38.34         7.50 o                         
  13  -2   4         52.63         48.92         5.76 o                         
  14  -2   4         56.89         69.74         6.37 o                         
  15  -2   4          7.28         -0.82         7.00 o                         
  16  -2   4        105.05         95.91        11.91 o                         
  17  -2   4        313.35        335.05        17.70 o                         
  18  -2   4        157.14        172.44        12.96 o                         
 -18  -1   4        198.15        184.70        16.76 o                         
 -17  -1   4         20.03          5.50         7.63 o                         
 -16  -1   4        243.99        200.95        13.56 o                         
 -15  -1   4        261.38        257.37        13.55 o                         
 -14  -1   4         41.46         53.36        12.79 o                         
 -13  -1   4        235.65        255.68         8.71 o                         
 -12  -1   4         19.61         15.04         3.90 o                         
 -11  -1   4       1383.27       1403.94        16.08 o                         
 -10  -1   4          1.90          1.56         2.61 o                         
  -9  -1   4       1027.49       1006.25        13.33 o                         
  -8  -1   4        449.27        463.20         6.55 o                         
  -7  -1   4        830.75        751.03         8.49 o                         
  -6  -1   4        241.36        207.77         5.54 o                         
  -5  -1   4       1627.90       1798.68        15.28 o                         
  -4  -1   4       7099.27       7573.97        54.57 o                         
  -3  -1   4      21482.25      23042.56       151.02 o                         
  -2  -1   4      21315.47      22692.18       157.59 o                         
  -1  -1   4      34991.27      36391.68       254.60 o                         
   0  -1   4       2143.82       2056.48        15.41 o                         
   1  -1   4       6617.69       6936.49        49.65 o                         
   2  -1   4       6413.43       6675.78        59.45 o                         
   3  -1   4       9976.96      10377.29        69.82 o                         
   4  -1   4        630.79        687.38         7.67 o                         
   5  -1   4         92.98        190.49         4.16 o                         
   6  -1   4          0.61          4.39         1.87 o                         
   7  -1   4      10419.65      10653.15        77.49 o                         
   8  -1   4        250.60        238.78         5.47 o                         
   9  -1   4        144.31        145.16         4.97 o                         
  10  -1   4        392.61        375.38         7.88 o                         
  11  -1   4       1561.35       1552.97        18.13 o                         
  12  -1   4        512.70        490.66        11.57 o                         
  13  -1   4       1030.88       1072.80        18.05 o                         
  14  -1   4          7.80          6.61         5.28 o                         
  15  -1   4        533.57        549.38        17.26 o                         
  16  -1   4         15.27          8.03         7.51 o                         
  17  -1   4        160.69        173.59        12.39 o                         
  18  -1   4        341.48        334.58        16.01 o                         
 -18   0   4         36.95         47.43         9.23 o                         
 -17   0   4        226.93        237.21        14.40 o                         
 -16   0   4         60.27         62.00         9.30 o                         
 -15   0   4        270.15        254.35        12.25 o                         
 -14   0   4          1.41          7.79         7.16 o                         
 -13   0   4        394.89        368.62        11.20 o                         
 -12   0   4       1352.74       1293.76        18.69 o                         
 -11   0   4        135.08        131.92         5.38 o                         
 -10   0   4        421.18        375.33         7.60 o                         
  -9   0   4         29.89         47.11         3.20 o                         
  -8   0   4          4.42          6.85         1.99 o                         
  -7   0   4       1567.21       1526.96        14.90 o                         
  -6   0   4       3401.22       3483.98        28.79 o                         
  -5   0   4        899.74        868.85         9.44 o                         
  -4   0   4        946.00        836.56        10.96 o                         
  -3   0   4        803.68        732.28         6.16 o                         
  -2   0   4       4360.93       4656.06        30.32 o                         
  -1   0   4        404.61        312.20         3.50 o                         
   0   0   4       1127.56       1161.60         8.87 o                         
   1   0   4       2459.58       2380.08        21.26 o                         
   2   0   4         98.30        104.27         2.40 o                         
   3   0   4       8462.12       8929.65        63.49 o                         
   4   0   4       3460.15       3553.23        26.94 o                         
   5   0   4        417.90        573.48         7.91 o                         
   6   0   4       1317.27       1131.69        11.63 o                         
   7   0   4       1895.28       2058.55        16.85 o                         
   8   0   4         35.17         38.15         3.10 o                         
   9   0   4         95.47         81.00         3.61 o                         
  10   0   4        240.95        223.41         6.15 o                         
  11   0   4       1288.76       1198.78        14.64 o                         
  12   0   4         19.92         33.95         3.69 o                         
  13   0   4        173.03        170.56         8.45 o                         
  14   0   4        290.13        309.85        11.39 o                         
  15   0   4        215.56        208.71        10.26 o                         
  16   0   4         86.33        106.09         9.82 o                         
  17   0   4         16.68         13.19         7.85 o                         
  18   0   4        464.74        531.85        20.80 o                         
 -18   1   4         15.27         12.25         8.24 o                         
 -17   1   4          0.89         -6.89         7.94 o                         
 -16   1   4        135.71        115.04        11.82 o                         
 -15   1   4        178.10        178.29        13.31 o                         
 -14   1   4          0.60          5.85         5.12 o                         
 -13   1   4        231.50        224.93         9.72 o                         
 -12   1   4        243.83        241.89        10.00 o                         
 -11   1   4       3190.39       3211.00        30.47 o                         
 -10   1   4       3594.80       3446.21        31.44 o                         
  -9   1   4        669.47        633.33        10.03 o                         
  -8   1   4        773.65        791.72         9.66 o                         
  -7   1   4        620.69        587.57         7.61 o                         
  -6   1   4        145.87        128.09         3.60 o                         
  -5   1   4       3681.13       3822.32        30.99 o                         
  -4   1   4       3273.90       3318.70        25.33 o                         
  -3   1   4       2604.04       2997.36        25.20 o                         
  -2   1   4       7845.94       7865.50        65.18 o                         
  -1   1   4          1.05          2.95         1.32 o                         
   0   1   4        141.10        170.92         3.19 o                         
   1   1   4      30490.86      30498.62       213.50 o                         
   2   1   4       6994.88       6925.94        52.22 o                         
   3   1   4        686.74        735.82         7.52 o                         
   4   1   4      11166.70      12096.99        90.38 o                         
   5   1   4          5.46          7.31         1.55 o                         
   6   1   4       7865.93       8597.47        65.81 o                         
   7   1   4         42.98         58.10         2.68 o                         
   8   1   4        941.10        954.62        10.46 o                         
   9   1   4       1760.28       1758.54        16.23 o                         
  10   1   4        140.21        117.74         4.54 o                         
  11   1   4         41.16         44.51         5.02 o                         
  12   1   4         67.04         79.00         3.89 o                         
  13   1   4         11.52          4.74         4.92 o                         
  14   1   4        160.12        174.00         8.93 o                         
  15   1   4         38.97         30.68         6.56 o                         
  16   1   4        102.17        103.47         8.99 o                         
  17   1   4         68.17         58.05         8.02 o                         
  18   1   4        131.07        135.01        12.03 o                         
 -18   2   4         45.53         61.76        11.46 o                         
 -17   2   4         47.10         32.28         9.17 o                         
 -16   2   4         90.36        102.16        10.68 o                         
 -15   2   4        109.24        127.59         9.83 o                         
 -14   2   4         22.72         28.73         6.28 o                         
 -13   2   4        689.53        647.93        15.77 o                         
 -12   2   4        550.74        515.10        13.12 o                         
 -11   2   4         44.00         41.97         5.38 o                         
 -10   2   4       1030.12       1007.76        13.36 o                         
  -9   2   4        724.25        680.22         9.25 o                         
  -8   2   4         47.47         52.91         4.00 o                         
  -7   2   4        505.70        555.67         7.66 o                         
  -6   2   4       5976.27       6314.51        47.38 o                         
  -5   2   4        443.11        537.65         6.97 o                         
  -4   2   4       1023.59       1128.43         9.93 o                         
  -3   2   4       8503.68       8941.97        67.43 o                         
  -2   2   4       4702.28       4727.62        45.11 o                         
  -1   2   4      14784.70      15342.78       113.47 o                         
   0   2   4       2231.64       2100.13        13.98 o                         
   1   2   4       2050.17       2053.08        15.01 o                         
   2   2   4      16280.75      17265.57       113.73 o                         
   3   2   4        202.58        218.55         3.72 o                         
   4   2   4        280.11        286.04         4.09 o                         
   5   2   4      15912.37      16305.39       129.22 o                         
   6   2   4         47.90         80.66         2.51 o                         
   7   2   4       2175.54       2069.01        18.97 o                         
   8   2   4        365.49        406.52         5.39 o                         
   9   2   4        695.05        663.56         7.72 o                         
  10   2   4         59.08         66.20         3.68 o                         
  11   2   4       1141.71       1079.11        14.34 o                         
  12   2   4          4.72         -1.62         2.75 o                         
  13   2   4          5.98          4.52         3.39 o                         
  14   2   4          3.85         -3.49         3.49 o                         
  15   2   4         25.92         16.13         5.20 o                         
  16   2   4        265.13        261.59        11.44 o                         
  17   2   4         17.94          8.78         7.72 o                         
  18   2   4        212.73        221.50        11.21 o                         
 -18   3   4         33.35         28.34        11.46 o                         
 -17   3   4          2.78         -3.14        11.36 o                         
 -16   3   4         12.67          5.63         7.92 o                         
 -15   3   4        227.42        222.09        12.19 o                         
 -14   3   4        240.66        248.74        14.49 o                         
 -13   3   4         13.13         10.19         5.54 o                         
 -12   3   4        398.71        351.34        11.38 o                         
 -11   3   4         44.09         29.61         5.51 o                         
 -10   3   4       1513.72       1550.10        18.21 o                         
  -9   3   4          0.41          0.27         2.66 o                         
  -8   3   4        344.44        368.36         7.46 o                         
  -7   3   4        158.44        157.90         5.46 o                         
  -6   3   4       1307.21       1558.97        14.99 o                         
  -5   3   4       3178.16       3345.68        24.07 o                         
  -4   3   4       6498.09       6270.90        43.02 o                         
  -3   3   4       3016.25       3092.58        22.67 o                         
  -2   3   4       1934.78       1985.25        16.59 o                         
  -1   3   4         48.13         48.04         2.61 o                         
   0   3   4      12017.04      12504.31        83.23 o                         
   1   3   4       6759.99       7108.86        54.06 o                         
   2   3   4        686.78        571.24         6.07 o                         
   3   3   4        557.77        671.69         8.49 o                         
   4   3   4       3055.78       3080.23        24.62 o                         
   5   3   4         37.04         87.01         4.19 o                         
   6   3   4       4216.38       4171.62        37.69 o                         
   7   3   4       1676.07       1827.40        22.99 o                         
   8   3   4        658.63        567.62        47.05 o                         
   9   3   4        344.82        355.43        14.68 o                         
  10   3   4        819.20        820.30        18.69 o                         
  11   3   4        100.07         84.31         5.19 o                         
  12   3   4         76.12         82.69         3.76 o                         
  13   3   4        368.44        367.60        11.35 o                         
  14   3   4        210.90        213.55        10.33 o                         
  15   3   4         98.23         98.09         5.47 o                         
  16   3   4        154.44        144.38         9.02 o                         
  17   3   4        191.33        208.97        15.48 o                         
  18   3   4        209.43        236.52        17.89 o                         
 -18   4   4         45.25         74.27        13.57 o                         
 -17   4   4        122.48        110.52        12.20 o                         
 -16   4   4          3.83          3.74         6.75 o                         
 -15   4   4        526.96        550.09        19.90 o                         
 -14   4   4         65.26         57.58         7.94 o                         
 -13   4   4         19.92         24.60         6.34 o                         
 -12   4   4        756.31        752.82        16.05 o                         
 -11   4   4         28.96         17.49         5.45 o                         
 -10   4   4        432.35        421.37        10.78 o                         
  -9   4   4          8.63          4.30         2.99 o                         
  -8   4   4         93.92        100.69         4.16 o
[truncated: 1,753,732 more chars]
